# Supplementary material for: From space group to space groupoid: the partial symmetry of low-temperature E-vanillyl oxime
Source: Acta Crystallogr B Struct Sci Cryst Eng Mater. 2019 Jul 23;75(Pt 4):733–41. doi: 10.1107/S2052520619008461 (PMC6690132; doi:10.1107/S2052520619008461)
Supplement: Supplementary file 1 [file b-75-00733-sup1.cif]

data_ht_r2_conv
_database_code_depnum_ccdc_archive 'CCDC 1923015'
#==============================================================================

# PROCESSING SUMMARY (IUCr Office Use Only)

_journal_date_recd_electronic      2019-03-21
_journal_date_to_coeditor         ?
_journal_date_from_coeditor       ?
_journal_date_accepted     2019-06-14
_journal_date_printers_first      ?
_journal_date_printers_final      ?
_journal_date_proofs_out          ?
_journal_date_proofs_in           ?
_journal_coeditor_name            ?
_journal_coeditor_code      UM5028SUP1
_journal_coeditor_notes
; ?
;
_journal_paper_category      FA
_journal_techeditor_code      B190846
_iucr_compatibility_tag          ACTA95
_journal_techeditor_notes  
;
;
_journal_coden_ASTM               ?
_journal_name_full                ?
_journal_year                     ?
_journal_volume                   ?
_journal_issue                    ?
_journal_page_first               ?
_journal_page_last                ?
_journal_suppl_publ_number        ?
_journal_suppl_publ_pages         ?

#==============================================================================

#=======================================================================

# 5. CHEMICAL DATA

_audit_creation_method 'Jana2006 Version : 28/11/2018'
_chemical_name_systematic
; ?
;
_chemical_name_common                    ?
_chemical_formula_moiety                 ?
_chemical_formula_structural             ?
_chemical_formula_analytical             ?
_chemical_formula_iupac                  ?
_chemical_formula_sum                    'C8 O3 N H9'
_chemical_formula_weight                 167.2
_chemical_melting_point                  ?
_chemical_compound_source                ?
_chemical_absolute_configuration         .

#=======================================================================

# 6. CRYSTAL DATA

_symmetry_cell_setting                   monoclinic
_symmetry_space_group_name_H-M           'P 1 21/c 1'
_symmetry_space_group_name_Hall          '-P 2ycb'
_symmetry_Int_Tables_number              14

loop_
 _space_group_symop_id
 _space_group_symop_operation_xyz
 1   x,y,z
 2   -x,y+1/2,-z+1/2
 3   -x,-y,-z
 4   x,-y+1/2,z+1/2

_cell_length_a                           6.3704(3)
_cell_length_b                           16.6534(9)
_cell_length_c                           7.5759(4)
_cell_angle_alpha                        90
_cell_angle_beta                         93.9516(16)
_cell_angle_gamma                        90
_cell_volume                             801.81(7)

loop_
 _twin_individual_id
 _twin_individual_mass_fraction_refined
 _twin_individual_twin_matrix_11
 _twin_individual_twin_matrix_12
 _twin_individual_twin_matrix_13
 _twin_individual_twin_matrix_21
 _twin_individual_twin_matrix_22
 _twin_individual_twin_matrix_23
 _twin_individual_twin_matrix_31
 _twin_individual_twin_matrix_32
 _twin_individual_twin_matrix_33
 ? ? ? ? ? ? ? ? ? ? ?

_cell_formula_units_Z                    4

_cell_measurement_reflns_used            3387
_cell_measurement_theta_min              2.45
_cell_measurement_theta_max              30.11
_cell_measurement_temperature            300
_cell_special_details
; ?
;

_exptl_crystal_density_diffrn            1.3848
_exptl_crystal_density_meas              ?
_exptl_crystal_density_method            ?
_exptl_crystal_F_000                     352

_exptl_absorpt_coefficient_mu            0.107
_exptl_crystal_description               block
_exptl_crystal_size_max                  0.50
_exptl_crystal_size_mid                  0.45
_exptl_crystal_size_min                  0.32
_exptl_crystal_size_rad                  ?
_exptl_crystal_colour                    yellow
_exptl_absorpt_correction_type           multi-scan
_exptl_absorpt_process_details           SADABS
_exptl_absorpt_correction_T_min          0.95
_exptl_absorpt_correction_T_max          0.97
loop_
 _exptl_crystal_face_index_h
 _exptl_crystal_face_index_k
 _exptl_crystal_face_index_l
 _exptl_crystal_face_perp_dist
 ? ? ? ?

#=======================================================================

# 7. EXPERIMENTAL DATA

_exptl_special_details                   ?

_diffrn_ambient_temperature              300
_diffrn_source                           ?
_diffrn_source_power                     ?
_diffrn_source_voltage                   ?
_diffrn_source_current                   ?
_diffrn_radiation_type                   'Mo K\a'
_diffrn_radiation_source                 'X-ray tube'
_diffrn_radiation_wavelength             0.71073
_diffrn_radiation_monochromator          graphite
_diffrn_measurement_device               'four-circle diffractometer'
_diffrn_measurement_device_type          'Bruker KAPPA APEX II CCD'
_diffrn_detector                         ?
_diffrn_detector_area_resol_mean         ?
_diffrn_measurement_method               '\w- and \f-scans'
_diffrn_measurement_specimen_support     ?

_diffrn_reflns_number                    8632
_diffrn_reflns_theta_min                 2.45
_diffrn_reflns_theta_max                 30.11
_diffrn_reflns_theta_full                30.11
_diffrn_measured_fraction_theta_max      1
_diffrn_measured_fraction_theta_full     1
_diffrn_reflns_av_R_equivalents          0.0217
_diffrn_reflns_av_unetI/netI             0.0197
_diffrn_reflns_limit_h_min               -8
_diffrn_reflns_limit_h_max               8
_diffrn_reflns_limit_k_min               -23
_diffrn_reflns_limit_k_max               23
_diffrn_reflns_limit_l_min               -10
_diffrn_reflns_limit_l_max               8
_diffrn_reflns_reduction_process         ?

_diffrn_standards_number                 ?
_diffrn_standards_interval_count         ?
_diffrn_standards_interval_time          ?
_diffrn_standards_decay_%                ?
loop_
_diffrn_standard_refln_index_h
_diffrn_standard_refln_index_k
_diffrn_standard_refln_index_l
  ? ? ?

_diffrn_radiation_probe                  X-ray

#=======================================================================

# 8. REFINEMENT DATA

_refine_special_details
; ?
;

_reflns_number_total                     2358
_reflns_number_gt                        1540
_reflns_threshold_expression             'I>3\s(I)'

_refine_ls_structure_factor_coef         Fsqd
_refine_ls_R_factor_gt                   0.0471
_refine_ls_wR_factor_gt                  0.1319
_refine_ls_R_factor_all                  0.0741
_refine_ls_wR_factor_ref                 0.1436
_refine_ls_goodness_of_fit_ref           1.96
_refine_ls_goodness_of_fit_gt            2.25
_refine_ls_restrained_S_gt               ?
_refine_ls_restrained_S_all              ?
_refine_ls_number_reflns                 2358
_refine_ls_number_parameters             117
_refine_ls_number_restraints             1
_refine_ls_number_constraints            28
_refine_ls_weighting_scheme              sigma
_refine_ls_weighting_details             'w=1/(\s^2^(I)+0.0016I^2^)'
_refine_ls_hydrogen_treatment            'mixed'
_refine_ls_shift/su_max                  0.0395
_refine_ls_shift/su_mean                 0.0079
_refine_diff_density_max                 0.24
_refine_diff_density_min                 -0.20
_refine_ls_extinction_method             'none'
_refine_ls_extinction_coef               ?
_refine_ls_extinction_expression         ?
_refine_ls_abs_structure_details         ?
_refine_ls_abs_structure_Flack           ?
_refine_ls_abs_structure_Rogers          ?

loop_
 _atom_type_symbol
 _atom_type_scat_dispersion_real
 _atom_type_scat_dispersion_imag
 _atom_type_scat_source
 C    0.0033  0.0016
 'International Tables Vol C tables 4.2.6.8 and 6.1.1.1'
 H    0.0000  0.0000
 'International Tables Vol C tables 4.2.6.8 and 6.1.1.1'
 N    0.0061  0.0033
 'International Tables Vol C tables 4.2.6.8 and 6.1.1.1'
 O    0.0106  0.0060
 'International Tables Vol C tables 4.2.6.8 and 6.1.1.1'

_computing_data_collection               'Apex 3 (Bruker, 2016)'
_computing_cell_refinement               'SAINT-Plus (Bruker, 2016)'
_computing_data_reduction                'SAINT-Plus (Bruker, 2016)'
_computing_structure_solution            'SHELXT (Sheldrick, 2015)'
_computing_structure_refinement          
'Jana 2006 (Pet\<r\'i\<cek et al., 2014)'
_computing_molecular_graphics            'Mercury (Macrae et al., 2008)'
_computing_publication_material          ?

loop_
 _restr_distance_atom_site_label_1
 _restr_distance_site_symmetry_1
 _restr_distance_atom_site_label_2
 _restr_distance_site_symmetry_2
 _restr_distance_target
 _restr_distance_target_weight_param
O9 . H1o9 . 0.87 0.001

loop_
 _restr_angle_atom_site_label_1
 _restr_angle_site_symmetry_1
 _restr_angle_atom_site_label_2
 _restr_angle_site_symmetry_2
 _restr_angle_atom_site_label_3
 _restr_angle_site_symmetry_3
 _restr_angle_target
 _restr_angle_target_weight_param
 ? ? ? ? ? ? ? ?

loop_
 _restr_torsion_atom_site_label_1
 _restr_torsion_site_symmetry_1
 _restr_torsion_atom_site_label_2
 _restr_torsion_site_symmetry_2
 _restr_torsion_atom_site_label_3
 _restr_torsion_site_symmetry_3
 _restr_torsion_atom_site_label_4
 _restr_torsion_site_symmetry_4
 _restr_torsion_angle_target
 _restr_torsion_weight_param
 ? ? ? ? ? ? ? ? ? ?

loop_
 _restr_equal_distance_atom_site_label_1
 _restr_equal_distance_site_symmetry_1
 _restr_equal_distance_atom_site_label_2
 _restr_equal_distance_site_symmetry_2
 _restr_equal_distance_class_class_id
 _restr_equal_distance_class_target_weight_param
 ? ? ? ? ? ?

loop_
 _restr_equal_angle_atom_site_label_1
 _restr_equal_angle_site_symmetry_1
 _restr_equal_angle_atom_site_label_2
 _restr_equal_angle_site_symmetry_2
 _restr_equal_angle_atom_site_label_3
 _restr_equal_angle_site_symmetry_3
 _restr_equal_angle_class_class_id
 _restr_equal_angle_class_target_weight_param
 ? ? ? ? ? ? ? ?

loop_
 _restr_equal_torsion_atom_site_label_1
 _restr_equal_torsion_site_symmetry_1
 _restr_equal_torsion_atom_site_label_2
 _restr_equal_torsion_site_symmetry_2
 _restr_equal_torsion_atom_site_label_3
 _restr_equal_torsion_site_symmetry_3
 _restr_equal_torsion_atom_site_label_4
 _restr_equal_torsion_site_symmetry_4
 _restr_equal_torsion_class_class_id
 _restr_equal_torsion_class_target_weight_param
 ? ? ? ? ? ? ? ? ? ?


#=======================================================================

# 9. ATOMIC COORDINATES AND DISPLACEMENT PARAMETERS

loop_
 _atom_site_label
 _atom_site_type_symbol
 _atom_site_fract_x
 _atom_site_fract_y
 _atom_site_fract_z
 _atom_site_adp_type
 _atom_site_U_iso_or_equiv
 _atom_site_site_symmetry_multiplicity
 _atom_site_occupancy
 _atom_site_calc_flag
 _atom_site_refinement_flags
 _atom_site_disorder_assembly
 _atom_site_disorder_group
  C1 C 0.5001(2) 0.43988(9) 0.23149(19) Uani 0.0515(5) 4 1 d . . .
  C2 C 0.57767(20) 0.36179(8) 0.25116(16) Uani 0.0427(4) 4 1 d . . .
  C3 C 0.46142(19) 0.29739(8) 0.18525(15) Uani 0.0388(4) 4 1 d . . .
  C4 C 0.2628(2) 0.31003(8) 0.09743(17) Uani 0.0438(4) 4 1 d . . .
  C5 C 0.1850(2) 0.38648(10) 0.0799(2) Uani 0.0649(5) 4 1 d . . .
  C6 C 0.3026(3) 0.45111(10) 0.1462(3) Uani 0.0726(6) 4 1 d . . .
  C7 C 0.6207(3) 0.50935(10) 0.2962(2) Uani 0.0651(5) 4 1 d . . .
  N8 N 0.79513(19) 0.50381(7) 0.38462(16) Uani 0.0546(4) 4 1 d . . .
  O9 O 0.8830(2) 0.57969(6) 0.42753(18) Uani 0.0768(5) 4 1 d . . .
  O10 O 0.14754(15) 0.24758(7) 0.02917(14) Uani 0.0562(4) 4 1 d . . .
  O11 O 0.52114(14) 0.21884(6) 0.19375(14) Uani 0.0562(3) 4 1 d . . .
  C12 C 0.7249(2) 0.20123(9) 0.2728(2) Uani 0.0595(5) 4 1 d . . .
  H1o10 H 0.208(3) 0.1973(14) 0.066(3) Uiso 0.087(6) 4 1 d . . .
  H1o9 H 0.9915(18) 0.5693(12) 0.500(2) Uiso 0.091(7) 4 1 d . . .
  H1c2 H 0.713331 0.352867 0.311195 Uiso 0.0512 4 1 d . . .
  H1c5 H 0.048413 0.395338 0.021464 Uiso 0.0778 4 1 d . . .
  H1c6 H 0.246583 0.504445 0.132897 Uiso 0.0871 4 1 d . . .
  H1c7 H 0.564775 0.561907 0.2704 Uiso 0.0782 4 1 d . . .
  H1c12 H 0.751888 0.144746 0.263153 Uiso 0.0713 4 1 d . . .
  H2c12 H 0.828434 0.230746 0.213196 Uiso 0.0713 4 1 d . . .
  H3c12 H 0.731843 0.21632 0.395344 Uiso 0.0713 4 1 d . . .

loop_
 _atom_site_aniso_label
 _atom_site_aniso_type_symbol
 _atom_site_aniso_U_11
 _atom_site_aniso_U_22
 _atom_site_aniso_U_33
 _atom_site_aniso_U_12
 _atom_site_aniso_U_13
 _atom_site_aniso_U_23
 C1 C 0.0432(8) 0.0419(7) 0.0669(8) -0.0016(6) -0.0152(6) -0.0018(6)
 C2 C 0.0333(6) 0.0442(7) 0.0490(7) -0.0013(5) -0.0082(5) -0.0012(5)
 C3 C 0.0326(6) 0.0400(7) 0.0434(6) 0.0010(5) -0.0015(5) 0.0009(5)
 C4 C 0.0343(6) 0.0448(7) 0.0509(7) -0.0039(5) -0.0081(5) -0.0008(5)
 C5 C 0.0453(8) 0.0494(9) 0.0947(11) 0.0033(7) -0.0324(7) 0.0000(8)
 C6 C 0.0571(10) 0.0422(8) 0.1124(13) 0.0053(7) -0.0381(9) -0.0023(8)
 C7 C 0.0550(9) 0.0391(8) 0.0966(11) 0.0013(7) -0.0288(8) -0.0029(7)
 N8 N 0.0493(7) 0.0368(6) 0.0748(8) -0.0064(5) -0.0166(5) -0.0034(5)
 O9 O 0.0678(8) 0.0365(6) 0.1194(9) -0.0074(5) -0.0424(7) -0.0020(6)
 O10 O 0.0424(5) 0.0453(6) 0.0774(7) -0.0045(4) -0.0201(5) -0.0032(5)
 O11 O 0.0402(5) 0.0404(6) 0.0848(7) 0.0033(4) -0.0178(5) -0.0043(5)
 C12 C 0.0394(7) 0.0511(9) 0.0857(11) 0.0075(7) -0.0112(7) 0.0067(8)

loop_
 _jana_atom_site_ADP_C_label
 _jana_atom_site_ADP_C_type_symbol
 _jana_atom_site_ADP_C_111
 _jana_atom_site_ADP_C_112
 _jana_atom_site_ADP_C_113
 _jana_atom_site_ADP_C_122
 _jana_atom_site_ADP_C_123
 _jana_atom_site_ADP_C_133
 _jana_atom_site_ADP_C_222
 _jana_atom_site_ADP_C_223
 _jana_atom_site_ADP_C_233
 _jana_atom_site_ADP_C_333
 ? ? ? ? ? ? ? ? ? ? ? ?

loop_
 _jana_atom_site_ADP_D_label
 _jana_atom_site_ADP_D_type_symbol
 _jana_atom_site_ADP_D_1111
 _jana_atom_site_ADP_D_1112
 _jana_atom_site_ADP_D_1113
 _jana_atom_site_ADP_D_1122
 _jana_atom_site_ADP_D_1123
 _jana_atom_site_ADP_D_1133
 _jana_atom_site_ADP_D_1222
 _jana_atom_site_ADP_D_1223
 _jana_atom_site_ADP_D_1233
 _jana_atom_site_ADP_D_1333
 _jana_atom_site_ADP_D_2222
 _jana_atom_site_ADP_D_2223
 _jana_atom_site_ADP_D_2233
 _jana_atom_site_ADP_D_2333
 _jana_atom_site_ADP_D_3333
 ? ? ? ? ? ? ? ? ? ? ? ? ? ? ? ? ?

loop_
 _jana_atom_site_ADP_E_label
 _jana_atom_site_ADP_E_type_symbol
 _jana_atom_site_ADP_E_11111
 _jana_atom_site_ADP_E_11112
 _jana_atom_site_ADP_E_11113
 _jana_atom_site_ADP_E_11122
 _jana_atom_site_ADP_E_11123
 _jana_atom_site_ADP_E_11133
 _jana_atom_site_ADP_E_11222
 _jana_atom_site_ADP_E_11223
 _jana_atom_site_ADP_E_11233
 _jana_atom_site_ADP_E_11333
 _jana_atom_site_ADP_E_12222
 _jana_atom_site_ADP_E_12223
 _jana_atom_site_ADP_E_12233
 _jana_atom_site_ADP_E_12333
 _jana_atom_site_ADP_E_13333
 _jana_atom_site_ADP_E_22222
 _jana_atom_site_ADP_E_22223
 _jana_atom_site_ADP_E_22233
 _jana_atom_site_ADP_E_22333
 _jana_atom_site_ADP_E_23333
 _jana_atom_site_ADP_E_33333
 ? ? ? ? ? ? ? ? ? ? ? ? ? ? ? ? ? ? ? ? ? ? ?

loop_
 _jana_atom_site_ADP_F_label
 _jana_atom_site_ADP_F_type_symbol
 _jana_atom_site_ADP_F_111111
 _jana_atom_site_ADP_F_111112
 _jana_atom_site_ADP_F_111113
 _jana_atom_site_ADP_F_111122
 _jana_atom_site_ADP_F_111123
 _jana_atom_site_ADP_F_111133
 _jana_atom_site_ADP_F_111222
 _jana_atom_site_ADP_F_111223
 _jana_atom_site_ADP_F_111233
 _jana_atom_site_ADP_F_111333
 _jana_atom_site_ADP_F_112222
 _jana_atom_site_ADP_F_112223
 _jana_atom_site_ADP_F_112233
 _jana_atom_site_ADP_F_112333
 _jana_atom_site_ADP_F_113333
 _jana_atom_site_ADP_F_122222
 _jana_atom_site_ADP_F_122223
 _jana_atom_site_ADP_F_122233
 _jana_atom_site_ADP_F_122333
 _jana_atom_site_ADP_F_123333
 _jana_atom_site_ADP_F_133333
 _jana_atom_site_ADP_F_222222
 _jana_atom_site_ADP_F_222223
 _jana_atom_site_ADP_F_222233
 _jana_atom_site_ADP_F_222333
 _jana_atom_site_ADP_F_223333
 _jana_atom_site_ADP_F_233333
 _jana_atom_site_ADP_F_333333
 ? ? ? ? ? ? ? ? ? ? ? ? ? ? ? ? ? ? ? ? ? ? ? ? ? ? ? ? ? ?


#=======================================================================

# 10. MOLECULAR GEOMETRY


loop_
 _geom_bond_atom_site_label_1
 _geom_bond_atom_site_label_2
 _geom_bond_site_symmetry_1
 _geom_bond_site_symmetry_2
 _geom_bond_distance
 _geom_bond_publ_flag
  C1 C2 . . 1.396(2) ?
  C1 C6 . . 1.387(2) ?
  C1 C7 . . 1.455(2) ?
  C2 C3 . . 1.3772(18) ?
  C2 H1c2 . . 0.96 ?
  C3 C4 . . 1.4043(17) ?
  C3 O11 . . 1.3626(16) ?
  C4 C5 . . 1.369(2) ?
  C4 O10 . . 1.3550(17) ?
  C5 C6 . . 1.386(2) ?
  C5 H1c5 . . 0.96 ?
  C6 H1c6 . . 0.96 ?
  C7 N8 . . 1.261(2) ?
  C7 H1c7 . . 0.96 ?
  N8 O9 . . 1.4109(16) ?
  O9 H1o9 . . 0.871(13) ?
  O10 H1o10 . . 0.95(2) ?
  O11 C12 . . 1.4219(17) ?
  C12 H1c12 . . 0.96 ?
  C12 H2c12 . . 0.96 ?
  C12 H3c12 . . 0.96 ?

loop_
 _geom_angle_atom_site_label_1
 _geom_angle_atom_site_label_2
 _geom_angle_atom_site_label_3
 _geom_angle_site_symmetry_1
 _geom_angle_site_symmetry_2
 _geom_angle_site_symmetry_3
 _geom_angle
 _geom_angle_publ_flag
  C2 C1 C6 . . . 118.59(13) ?
  C2 C1 C7 . . . 122.02(12) ?
  C6 C1 C7 . . . 119.39(14) ?
  C1 C2 C3 . . . 120.62(11) ?
  C1 C2 H1c2 . . . 119.69 ?
  C3 C2 H1c2 . . . 119.69 ?
  C2 C3 C4 . . . 119.97(12) ?
  C2 C3 O11 . . . 126.08(11) ?
  C4 C3 O11 . . . 113.94(11) ?
  C3 C4 C5 . . . 119.58(13) ?
  C3 C4 O10 . . . 120.84(12) ?
  C5 C4 O10 . . . 119.58(12) ?
  C4 C5 C6 . . . 120.25(14) ?
  C4 C5 H1c5 . . . 119.87 ?
  C6 C5 H1c5 . . . 119.87 ?
  C1 C6 C5 . . . 120.98(15) ?
  C1 C6 H1c6 . . . 119.51 ?
  C5 C6 H1c6 . . . 119.51 ?
  C1 C7 N8 . . . 123.12(14) ?
  C1 C7 H1c7 . . . 118.44 ?
  N8 C7 H1c7 . . . 118.44 ?
  C7 N8 O9 . . . 112.20(12) ?
  N8 O9 H1o9 . . . 104.7(13) ?
  C4 O10 H1o10 . . . 111.3(12) ?
  C3 O11 C12 . . . 117.49(10) ?
  O11 C12 H1c12 . . . 109.47 ?
  O11 C12 H2c12 . . . 109.47 ?
  O11 C12 H3c12 . . . 109.47 ?
  H1c12 C12 H2c12 . . . 109.47 ?
  H1c12 C12 H3c12 . . . 109.47 ?
  H2c12 C12 H3c12 . . . 109.47 ?

loop_
 _geom_torsion_atom_site_label_1
 _geom_torsion_atom_site_label_2
 _geom_torsion_atom_site_label_3
 _geom_torsion_atom_site_label_4
 _geom_torsion_site_symmetry_1
 _geom_torsion_site_symmetry_2
 _geom_torsion_site_symmetry_3
 _geom_torsion_site_symmetry_4
 _geom_torsion
 _geom_torsion_publ_flag
 ? ? ? ? ? ? ? ? ? ?

loop_
 _geom_hbond_atom_site_label_D
 _geom_hbond_atom_site_label_H
 _geom_hbond_atom_site_label_A
 _geom_hbond_site_symmetry_D
 _geom_hbond_site_symmetry_H
 _geom_hbond_site_symmetry_A
 _geom_hbond_distance_DH
 _geom_hbond_distance_HA
 _geom_hbond_distance_DA
 _geom_hbond_angle_DHA
 _geom_hbond_publ_flag
  O10 H1o10 O9 . . 2_645   0.95(2)   2.04(2)   2.8233(16)   137.5(16) ?
  O10 H1o10 O11 . . .   0.95(2)   2.185(19)   2.6530(14)   108.9(15) ?
  O9 H1o9 N8 . . 3_766   0.871(13)   1.982(16)   2.7862(17)   153.0(18) ?


#=======================================================================
data_ht_r3_conv
_database_code_depnum_ccdc_archive 'CCDC 1923016'
#=======================================================================
 
_vrf_PLAT927_ht_r3_conv
;
PROBLEM: Reported and Calculated  wR2 Differ by .........    -0.0538 Check 
RESPONSE: CheckCIF doesn't understand anharmonic ADPs and therefore can't
get the reliability factors right.
;
_vrf_PLAT926_ht_r3_conv
;
PROBLEM: Reported and Calculated   R1 Differ by .........    -0.0177 Check 
RESPONSE: CheckCIF doesn't understand anharmonic ADPs and therefore can't
get the reliability factors right.
;
_vrf_PLAT928_ht_r3_conv
;
PROBLEM: Reported and Calculated    S value   Differ by .     -0.697 Check 
RESPONSE: CheckCIF doesn't understand anharmonic ADPs and therefore can't
get the reliability factors right.
;

# 5. CHEMICAL DATA

_audit_creation_method 'Jana2006 Version : 28/11/2018'
_chemical_name_systematic
; ?
;
_chemical_name_common                    ?
_chemical_formula_moiety                 ?
_chemical_formula_structural             ?
_chemical_formula_analytical             ?
_chemical_formula_iupac                  ?
_chemical_formula_sum                    'C8 O3 N H9'
_chemical_formula_weight                 167.2
_chemical_melting_point                  ?
_chemical_compound_source                ?
_chemical_absolute_configuration         .

#=======================================================================

# 6. CRYSTAL DATA

_symmetry_cell_setting                   monoclinic
_symmetry_space_group_name_H-M           'P 1 21/c 1'
_symmetry_space_group_name_Hall          '-P 2ycb'
_symmetry_Int_Tables_number              14

loop_
 _space_group_symop_id
 _space_group_symop_operation_xyz
 1   x,y,z
 2   -x,y+1/2,-z+1/2
 3   -x,-y,-z
 4   x,-y+1/2,z+1/2

_cell_length_a                           6.3704(3)
_cell_length_b                           16.6534(9)
_cell_length_c                           7.5759(4)
_cell_angle_alpha                        90
_cell_angle_beta                         93.9516(16)
_cell_angle_gamma                        90
_cell_volume                             801.81(7)

loop_
 _twin_individual_id
 _twin_individual_mass_fraction_refined
 _twin_individual_twin_matrix_11
 _twin_individual_twin_matrix_12
 _twin_individual_twin_matrix_13
 _twin_individual_twin_matrix_21
 _twin_individual_twin_matrix_22
 _twin_individual_twin_matrix_23
 _twin_individual_twin_matrix_31
 _twin_individual_twin_matrix_32
 _twin_individual_twin_matrix_33
 ? ? ? ? ? ? ? ? ? ? ?

_cell_formula_units_Z                    4

_cell_measurement_reflns_used            3387
_cell_measurement_theta_min              2.45
_cell_measurement_theta_max              30.11
_cell_measurement_temperature            300
_cell_special_details
; ?
;

_exptl_crystal_density_diffrn            1.3848
_exptl_crystal_density_meas              ?
_exptl_crystal_density_method            ?
_exptl_crystal_F_000                     352

_exptl_absorpt_coefficient_mu            0.107
_exptl_crystal_description               block
_exptl_crystal_size_max                  0.50
_exptl_crystal_size_mid                  0.45
_exptl_crystal_size_min                  0.32
_exptl_crystal_size_rad                  ?
_exptl_crystal_colour                    yellow
_exptl_absorpt_correction_type           multi-scan
_exptl_absorpt_process_details           SADABS
_exptl_absorpt_correction_T_min          0.95
_exptl_absorpt_correction_T_max          0.97
loop_
 _exptl_crystal_face_index_h
 _exptl_crystal_face_index_k
 _exptl_crystal_face_index_l
 _exptl_crystal_face_perp_dist
 ? ? ? ?

#=======================================================================

# 7. EXPERIMENTAL DATA

_exptl_special_details                   ?

_diffrn_ambient_temperature              300
_diffrn_source                           ?
_diffrn_source_power                     ?
_diffrn_source_voltage                   ?
_diffrn_source_current                   ?
_diffrn_radiation_type                   'Mo K\a'
_diffrn_radiation_source                 'X-ray tube'
_diffrn_radiation_wavelength             0.71073
_diffrn_radiation_monochromator          graphite
_diffrn_measurement_device               'four-circle diffractometer'
_diffrn_measurement_device_type          'Bruker KAPPA APEX II CCD'
_diffrn_detector                         ?
_diffrn_detector_area_resol_mean         ?
_diffrn_measurement_method               '\w- and \f-scans'
_diffrn_measurement_specimen_support     ?

_diffrn_reflns_number                    8632
_diffrn_reflns_theta_min                 2.45
_diffrn_reflns_theta_max                 30.11
_diffrn_reflns_theta_full                30.11
_diffrn_measured_fraction_theta_max      1
_diffrn_measured_fraction_theta_full     1
_diffrn_reflns_av_R_equivalents          0.0217
_diffrn_reflns_av_unetI/netI             0.0197
_diffrn_reflns_limit_h_min               -8
_diffrn_reflns_limit_h_max               8
_diffrn_reflns_limit_k_min               -23
_diffrn_reflns_limit_k_max               23
_diffrn_reflns_limit_l_min               -10
_diffrn_reflns_limit_l_max               8
_diffrn_reflns_reduction_process         ?

_diffrn_standards_number                 ?
_diffrn_standards_interval_count         ?
_diffrn_standards_interval_time          ?
_diffrn_standards_decay_%                ?
loop_
_diffrn_standard_refln_index_h
_diffrn_standard_refln_index_k
_diffrn_standard_refln_index_l
  ? ? ?

_diffrn_radiation_probe                  X-ray

#=======================================================================

# 8. REFINEMENT DATA

_refine_special_details
; ?
;

_reflns_number_total                     2358
_reflns_number_gt                        1540
_reflns_threshold_expression             'I>3\s(I)'

_refine_ls_structure_factor_coef         Fsqd
_refine_ls_R_factor_gt                   0.0372
_refine_ls_wR_factor_gt                  0.1031
_refine_ls_R_factor_all                  0.0641
_refine_ls_wR_factor_ref                 0.1167
_refine_ls_goodness_of_fit_ref           1.63
_refine_ls_goodness_of_fit_gt            1.84
_refine_ls_restrained_S_gt               ?
_refine_ls_restrained_S_all              ?
_refine_ls_number_reflns                 2358
_refine_ls_number_parameters             237
_refine_ls_number_restraints             1
_refine_ls_number_constraints            28
_refine_ls_weighting_scheme              sigma
_refine_ls_weighting_details             'w=1/(\s^2^(I)+0.0016I^2^)'
_refine_ls_hydrogen_treatment            'mixed'
_refine_ls_shift/su_max                  0.0492
_refine_ls_shift/su_mean                 0.0038
_refine_diff_density_max                 0.16
_refine_diff_density_min                 -0.16
_refine_ls_extinction_method             'none'
_refine_ls_extinction_coef               ?
_refine_ls_extinction_expression         ?
_refine_ls_abs_structure_details         ?
_refine_ls_abs_structure_Flack           ?
_refine_ls_abs_structure_Rogers          ?

loop_
 _atom_type_symbol
 _atom_type_scat_dispersion_real
 _atom_type_scat_dispersion_imag
 _atom_type_scat_source
 C    0.0033  0.0016
 'International Tables Vol C tables 4.2.6.8 and 6.1.1.1'
 H    0.0000  0.0000
 'International Tables Vol C tables 4.2.6.8 and 6.1.1.1'
 N    0.0061  0.0033
 'International Tables Vol C tables 4.2.6.8 and 6.1.1.1'
 O    0.0106  0.0060
 'International Tables Vol C tables 4.2.6.8 and 6.1.1.1'

_computing_data_collection               'Apex 3 (Bruker, 2016)'
_computing_cell_refinement               'SAINT-Plus (Bruker, 2016)'
_computing_data_reduction                'SAINT-Plus (Bruker, 2016)'
_computing_structure_solution            'SHELXT (Sheldrick, 2015)'
_computing_structure_refinement          
'Jana 2006 (Pet\<r\'i\<cek et al., 2014)'
_computing_molecular_graphics            'Mercury (Macrae et al., 2008)'
_computing_publication_material          ?

loop_
 _restr_distance_atom_site_label_1
 _restr_distance_site_symmetry_1
 _restr_distance_atom_site_label_2
 _restr_distance_site_symmetry_2
 _restr_distance_target
 _restr_distance_target_weight_param
O9 . H1o9 . 0.87 0.001

loop_
 _restr_angle_atom_site_label_1
 _restr_angle_site_symmetry_1
 _restr_angle_atom_site_label_2
 _restr_angle_site_symmetry_2
 _restr_angle_atom_site_label_3
 _restr_angle_site_symmetry_3
 _restr_angle_target
 _restr_angle_target_weight_param
 ? ? ? ? ? ? ? ?

loop_
 _restr_torsion_atom_site_label_1
 _restr_torsion_site_symmetry_1
 _restr_torsion_atom_site_label_2
 _restr_torsion_site_symmetry_2
 _restr_torsion_atom_site_label_3
 _restr_torsion_site_symmetry_3
 _restr_torsion_atom_site_label_4
 _restr_torsion_site_symmetry_4
 _restr_torsion_angle_target
 _restr_torsion_weight_param
 ? ? ? ? ? ? ? ? ? ?

loop_
 _restr_equal_distance_atom_site_label_1
 _restr_equal_distance_site_symmetry_1
 _restr_equal_distance_atom_site_label_2
 _restr_equal_distance_site_symmetry_2
 _restr_equal_distance_class_class_id
 _restr_equal_distance_class_target_weight_param
 ? ? ? ? ? ?

loop_
 _restr_equal_angle_atom_site_label_1
 _restr_equal_angle_site_symmetry_1
 _restr_equal_angle_atom_site_label_2
 _restr_equal_angle_site_symmetry_2
 _restr_equal_angle_atom_site_label_3
 _restr_equal_angle_site_symmetry_3
 _restr_equal_angle_class_class_id
 _restr_equal_angle_class_target_weight_param
 ? ? ? ? ? ? ? ?

loop_
 _restr_equal_torsion_atom_site_label_1
 _restr_equal_torsion_site_symmetry_1
 _restr_equal_torsion_atom_site_label_2
 _restr_equal_torsion_site_symmetry_2
 _restr_equal_torsion_atom_site_label_3
 _restr_equal_torsion_site_symmetry_3
 _restr_equal_torsion_atom_site_label_4
 _restr_equal_torsion_site_symmetry_4
 _restr_equal_torsion_class_class_id
 _restr_equal_torsion_class_target_weight_param
 ? ? ? ? ? ? ? ? ? ?


#=======================================================================

# 9. ATOMIC COORDINATES AND DISPLACEMENT PARAMETERS

loop_
 _atom_site_label
 _atom_site_type_symbol
 _atom_site_fract_x
 _atom_site_fract_y
 _atom_site_fract_z
 _atom_site_adp_type
 _atom_site_U_iso_or_equiv
 _atom_site_site_symmetry_multiplicity
 _atom_site_occupancy
 _atom_site_calc_flag
 _atom_site_refinement_flags
 _atom_site_disorder_assembly
 _atom_site_disorder_group
  C1 C 0.5000(4) 0.43984(18) 0.2317(4) Uani 0.0517(4) 4 1 d . . .
  C2 C 0.5767(4) 0.36176(17) 0.2498(3) Uani 0.0429(3) 4 1 d . . .
  C3 C 0.4606(4) 0.29772(17) 0.1848(3) Uani 0.0390(3) 4 1 d . . .
  C4 C 0.2639(4) 0.31016(18) 0.0980(3) Uani 0.0439(3) 4 1 d . . .
  C5 C 0.1871(4) 0.3859(2) 0.0789(4) Uani 0.0651(5) 4 1 d . . .
  C6 C 0.3046(5) 0.45061(19) 0.1457(4) Uani 0.0731(5) 4 1 d . . .
  C7 C 0.6211(5) 0.50901(18) 0.2977(4) Uani 0.0657(5) 4 1 d . . .
  N8 N 0.7954(4) 0.50308(13) 0.3849(3) Uani 0.0546(3) 4 1 d . . .
  O9 O 0.8812(4) 0.57960(12) 0.4288(3) Uani 0.0769(4) 4 1 d . . .
  O10 O 0.1477(3) 0.24756(13) 0.0295(3) Uani 0.0566(3) 4 1 d . . .
  O11 O 0.5207(3) 0.21922(11) 0.1932(3) Uani 0.0564(3) 4 1 d . . .
  C12 C 0.7248(4) 0.20090(15) 0.2721(4) Uani 0.0596(4) 4 1 d . . .
  H1o10 H 0.207(3) 0.1972(14) 0.068(3) Uiso 0.095(6) 4 1 d . . .
  H1o9 H 0.9906(17) 0.5681(11) 0.4996(18) Uiso 0.089(6) 4 1 d . . .
  H1c2 H 0.712916 0.352677 0.308696 Uiso 0.0514 4 1 d . . .
  H1c5 H 0.051208 0.394748 0.019122 Uiso 0.0781 4 1 d . . .
  H1c6 H 0.248602 0.503911 0.131681 Uiso 0.0877 4 1 d . . .
  H1c7 H 0.565124 0.561685 0.273339 Uiso 0.0788 4 1 d . . .
  H1c12 H 0.751235 0.144443 0.260919 Uiso 0.0715 4 1 d . . .
  H2c12 H 0.82868 0.230625 0.21336 Uiso 0.0715 4 1 d . . .
  H3c12 H 0.731743 0.215306 0.395021 Uiso 0.0715 4 1 d . . .

loop_
 _atom_site_aniso_label
 _atom_site_aniso_type_symbol
 _atom_site_aniso_U_11
 _atom_site_aniso_U_22
 _atom_site_aniso_U_33
 _atom_site_aniso_U_12
 _atom_site_aniso_U_13
 _atom_site_aniso_U_23
 C1 C 0.0438(6) 0.0416(6) 0.0671(7) -0.0009(5) -0.0149(5) -0.0020(5)
 C2 C 0.0337(5) 0.0443(6) 0.0491(6) -0.0014(5) -0.0079(4) -0.0007(5)
 C3 C 0.0328(5) 0.0401(6) 0.0436(5) 0.0004(4) -0.0014(4) 0.0008(4)
 C4 C 0.0348(5) 0.0442(6) 0.0512(6) -0.0035(5) -0.0079(4) -0.0004(5)
 C5 C 0.0464(7) 0.0491(8) 0.0946(9) 0.0029(6) -0.0329(6) 0.0000(7)
 C6 C 0.0575(8) 0.0420(7) 0.1137(11) 0.0054(6) -0.0375(8) -0.0023(7)
 C7 C 0.0553(8) 0.0398(7) 0.0974(10) 0.0019(6) -0.0281(7) -0.0035(6)
 N8 N 0.0490(6) 0.0371(5) 0.0749(6) -0.0064(4) -0.0171(5) -0.0033(5)
 O9 O 0.0675(6) 0.0369(5) 0.1197(8) -0.0073(4) -0.0423(6) -0.0022(5)
 O10 O 0.0428(5) 0.0465(5) 0.0773(6) -0.0044(4) -0.0199(4) -0.0030(4)
 O11 O 0.0408(5) 0.0402(5) 0.0851(6) 0.0031(4) -0.0176(4) -0.0042(4)
 C12 C 0.0394(6) 0.0515(8) 0.0858(9) 0.0072(6) -0.0106(6) 0.0067(6)

loop_
 _jana_atom_site_ADP_C_label
 _jana_atom_site_ADP_C_type_symbol
 _jana_atom_site_ADP_C_111
 _jana_atom_site_ADP_C_112
 _jana_atom_site_ADP_C_113
 _jana_atom_site_ADP_C_122
 _jana_atom_site_ADP_C_123
 _jana_atom_site_ADP_C_133
 _jana_atom_site_ADP_C_222
 _jana_atom_site_ADP_C_223
 _jana_atom_site_ADP_C_233
 _jana_atom_site_ADP_C_333
 C1 C -0.005(2) 0.0009(5) -0.0009(10) 0.00098(18) 0.0006(3) -0.0010(10)
 -0.00005(13) 0.00018(15) -0.0005(4) 0.0013(17)
 C2 C 0.0005(18) -0.0009(4) -0.0018(8) -0.00120(18) -0.0003(3) -0.0007(8)
 0.00005(12) -0.00072(14) 0.0004(3) -0.0031(13)
 C3 C -0.0068(17) 0.0007(4) -0.0033(8) 0.00072(16) -0.0001(2) -0.0027(7)
 0.00004(12) 0.00017(13) 0.0010(3) 0.0002(12)
 C4 C 0.0079(19) -0.0001(4) 0.0027(9) -0.00055(19) -0.0009(2) 0.0016(8)
 0.00014(13) -0.00030(14) 0.0006(3) 0.0023(13)
 C5 C 0.008(2) -0.0001(5) -0.0061(13) 0.0011(2) 0.0007(4) 0.0054(13)
 -0.00044(16) -0.00009(19) -0.0008(5) -0.004(2)
 C6 C 0.013(3) -0.0007(6) -0.0010(16) -0.0002(2) -0.0009(4) 0.0037(17)
 -0.00028(13) -0.00088(20) -0.0011(6) 0.001(3)
 C7 C 0.009(3) -0.0005(6) 0.0070(15) -0.00075(20) -0.0006(4) -0.0035(15)
 -0.00023(12) -0.00017(17) -0.0004(5) 0.009(2)
 N8 N 0.000(2) -0.0012(4) 0.0007(11) 0.00041(15) 0.0004(3) -0.0002(10)
 -0.00046(10) 0.00025(13) -0.0013(3) 0.0003(15)
 O9 O -0.007(2) -0.0006(5) 0.0075(13) -0.00070(15) 0.0011(3) -0.0063(13)
 0.00005(9) 0.00002(14) -0.0014(4) 0.007(2)
 O10 O 0.0015(15) -0.0006(4) -0.0011(8) 0.00035(14) -0.0001(2) -0.0011(8)
 0.00002(10) 0.00000(13) 0.0001(3) 0.0040(13)
 O11 O -0.0008(15) 0.0004(3) -0.0004(8) -0.00022(13) -0.0009(2) -0.0009(8)
 0.00011(9) -0.00035(12) 0.0017(3) -0.0017(14)
 C12 C -0.001(2) 0.0006(5) -0.0018(11) 0.0004(2) 0.0007(3) -0.0004(11)
 -0.00019(13) 0.00014(19) -0.0023(4) -0.0069(19)

loop_
 _jana_atom_site_ADP_D_label
 _jana_atom_site_ADP_D_type_symbol
 _jana_atom_site_ADP_D_1111
 _jana_atom_site_ADP_D_1112
 _jana_atom_site_ADP_D_1113
 _jana_atom_site_ADP_D_1122
 _jana_atom_site_ADP_D_1123
 _jana_atom_site_ADP_D_1133
 _jana_atom_site_ADP_D_1222
 _jana_atom_site_ADP_D_1223
 _jana_atom_site_ADP_D_1233
 _jana_atom_site_ADP_D_1333
 _jana_atom_site_ADP_D_2222
 _jana_atom_site_ADP_D_2223
 _jana_atom_site_ADP_D_2233
 _jana_atom_site_ADP_D_2333
 _jana_atom_site_ADP_D_3333
 ? ? ? ? ? ? ? ? ? ? ? ? ? ? ? ? ?

loop_
 _jana_atom_site_ADP_E_label
 _jana_atom_site_ADP_E_type_symbol
 _jana_atom_site_ADP_E_11111
 _jana_atom_site_ADP_E_11112
 _jana_atom_site_ADP_E_11113
 _jana_atom_site_ADP_E_11122
 _jana_atom_site_ADP_E_11123
 _jana_atom_site_ADP_E_11133
 _jana_atom_site_ADP_E_11222
 _jana_atom_site_ADP_E_11223
 _jana_atom_site_ADP_E_11233
 _jana_atom_site_ADP_E_11333
 _jana_atom_site_ADP_E_12222
 _jana_atom_site_ADP_E_12223
 _jana_atom_site_ADP_E_12233
 _jana_atom_site_ADP_E_12333
 _jana_atom_site_ADP_E_13333
 _jana_atom_site_ADP_E_22222
 _jana_atom_site_ADP_E_22223
 _jana_atom_site_ADP_E_22233
 _jana_atom_site_ADP_E_22333
 _jana_atom_site_ADP_E_23333
 _jana_atom_site_ADP_E_33333
 ? ? ? ? ? ? ? ? ? ? ? ? ? ? ? ? ? ? ? ? ? ? ?

loop_
 _jana_atom_site_ADP_F_label
 _jana_atom_site_ADP_F_type_symbol
 _jana_atom_site_ADP_F_111111
 _jana_atom_site_ADP_F_111112
 _jana_atom_site_ADP_F_111113
 _jana_atom_site_ADP_F_111122
 _jana_atom_site_ADP_F_111123
 _jana_atom_site_ADP_F_111133
 _jana_atom_site_ADP_F_111222
 _jana_atom_site_ADP_F_111223
 _jana_atom_site_ADP_F_111233
 _jana_atom_site_ADP_F_111333
 _jana_atom_site_ADP_F_112222
 _jana_atom_site_ADP_F_112223
 _jana_atom_site_ADP_F_112233
 _jana_atom_site_ADP_F_112333
 _jana_atom_site_ADP_F_113333
 _jana_atom_site_ADP_F_122222
 _jana_atom_site_ADP_F_122223
 _jana_atom_site_ADP_F_122233
 _jana_atom_site_ADP_F_122333
 _jana_atom_site_ADP_F_123333
 _jana_atom_site_ADP_F_133333
 _jana_atom_site_ADP_F_222222
 _jana_atom_site_ADP_F_222223
 _jana_atom_site_ADP_F_222233
 _jana_atom_site_ADP_F_222333
 _jana_atom_site_ADP_F_223333
 _jana_atom_site_ADP_F_233333
 _jana_atom_site_ADP_F_333333
 ? ? ? ? ? ? ? ? ? ? ? ? ? ? ? ? ? ? ? ? ? ? ? ? ? ? ? ? ? ?


#=======================================================================

# 10. MOLECULAR GEOMETRY


loop_
 _geom_bond_atom_site_label_1
 _geom_bond_atom_site_label_2
 _geom_bond_site_symmetry_1
 _geom_bond_site_symmetry_2
 _geom_bond_distance
 _geom_bond_publ_flag
  C1 C2 . . 1.392(4) ?
  C1 C6 . . 1.376(4) ?
  C1 C7 . . 1.456(4) ?
  C2 C3 . . 1.370(4) ?
  C2 H1c2 . . 0.96 ?
  C3 C4 . . 1.390(4) ?
  C3 O11 . . 1.363(3) ?
  C4 C5 . . 1.357(4) ?
  C4 O10 . . 1.361(4) ?
  C5 C6 . . 1.388(4) ?
  C5 H1c5 . . 0.96 ?
  C6 H1c6 . . 0.96 ?
  C7 N8 . . 1.256(4) ?
  C7 H1c7 . . 0.96 ?
  N8 O9 . . 1.417(3) ?
  O9 H1o9 . . 0.871(12) ?
  O10 H1o10 . . 0.96(2) ?
  O11 C12 . . 1.426(3) ?
  C12 H1c12 . . 0.96 ?
  C12 H2c12 . . 0.96 ?
  C12 H3c12 . . 0.96 ?

loop_
 _geom_angle_atom_site_label_1
 _geom_angle_atom_site_label_2
 _geom_angle_atom_site_label_3
 _geom_angle_site_symmetry_1
 _geom_angle_site_symmetry_2
 _geom_angle_site_symmetry_3
 _geom_angle
 _geom_angle_publ_flag
  C2 C1 C6 . . . 117.9(3) ?
  C2 C1 C7 . . . 122.1(2) ?
  C6 C1 C7 . . . 120.0(3) ?
  C1 C2 C3 . . . 121.0(2) ?
  C1 C2 H1c2 . . . 119.52 ?
  C3 C2 H1c2 . . . 119.52 ?
  C2 C3 C4 . . . 120.1(3) ?
  C2 C3 O11 . . . 125.9(2) ?
  C4 C3 O11 . . . 114.0(2) ?
  C3 C4 C5 . . . 119.7(3) ?
  C3 C4 O10 . . . 121.0(3) ?
  C5 C4 O10 . . . 119.3(2) ?
  C4 C5 C6 . . . 120.1(3) ?
  C4 C5 H1c5 . . . 119.97 ?
  C6 C5 H1c5 . . . 119.97 ?
  C1 C6 C5 . . . 121.3(3) ?
  C1 C6 H1c6 . . . 119.35 ?
  C5 C6 H1c6 . . . 119.35 ?
  C1 C7 N8 . . . 123.1(3) ?
  C1 C7 H1c7 . . . 118.43 ?
  N8 C7 H1c7 . . . 118.43 ?
  C7 N8 O9 . . . 111.4(2) ?
  N8 O9 H1o9 . . . 103.1(12) ?
  C4 O10 H1o10 . . . 111.3(12) ?
  C3 O11 C12 . . . 118.04(19) ?
  O11 C12 H1c12 . . . 109.47 ?
  O11 C12 H2c12 . . . 109.47 ?
  O11 C12 H3c12 . . . 109.47 ?
  H1c12 C12 H2c12 . . . 109.47 ?
  H1c12 C12 H3c12 . . . 109.47 ?
  H2c12 C12 H3c12 . . . 109.47 ?

loop_
 _geom_torsion_atom_site_label_1
 _geom_torsion_atom_site_label_2
 _geom_torsion_atom_site_label_3
 _geom_torsion_atom_site_label_4
 _geom_torsion_site_symmetry_1
 _geom_torsion_site_symmetry_2
 _geom_torsion_site_symmetry_3
 _geom_torsion_site_symmetry_4
 _geom_torsion
 _geom_torsion_publ_flag
 ? ? ? ? ? ? ? ? ? ?

loop_
 _geom_hbond_atom_site_label_D
 _geom_hbond_atom_site_label_H
 _geom_hbond_atom_site_label_A
 _geom_hbond_site_symmetry_D
 _geom_hbond_site_symmetry_H
 _geom_hbond_site_symmetry_A
 _geom_hbond_distance_DH
 _geom_hbond_distance_HA
 _geom_hbond_distance_DA
 _geom_hbond_angle_DHA
 _geom_hbond_publ_flag
  O10 H1o10 O9 . . 2_645   0.96(2)   2.04(2)   2.822(3)   137.9(16) ?
  O10 H1o10 O11 . . .   0.96(2)   2.183(19)   2.646(2)   108.4(15) ?
  O9 H1o9 N8 . . 3_766   0.871(12)   1.967(14)   2.781(3)   155.1(16) ?

#=======================================================================
data_ht_r4_conv
_database_code_depnum_ccdc_archive 'CCDC 1923017'
#=======================================================================

_vrf_PLAT088_ht_r4_conv
;
PROBLEM: Poor Data / Parameter Ratio ....................       5.65 Note  
RESPONSE: The model uses rank-4 ADPs without the appropriate high-resolution
data leading to a poor data / parameter ratio. Ultimately, this model was
therefore not used. It is only provided here for comparison purposes.
;
_vrf_PLAT926_ht_r4_conv
;
PROBLEM: Reported and Calculated   R1 Differ by .........    -0.0751 Check 
RESPONSE: CheckCIF doesn't understand anharmonic ADPs and therefore can't
get the reliability factors right.
;
_vrf_PLAT927_ht_r4_conv
;
PROBLEM: Reported and Calculated  wR2 Differ by .........    -0.1619 Check 
RESPONSE: CheckCIF doesn't understand anharmonic ADPs and therefore can't
get the reliability factors right.
;
_vrf_PLAT928_ht_r4_conv
;
PROBLEM: Reported and Calculated    S value   Differ by .     -3.661 Check 
RESPONSE: CheckCIF doesn't understand anharmonic ADPs and therefore can't
get the reliability factors right.
;

# 5. CHEMICAL DATA

_audit_creation_method 'Jana2006 Version : 28/11/2018'
_chemical_name_systematic
; ?
;
_chemical_name_common                    ?
_chemical_formula_moiety                 ?
_chemical_formula_structural             ?
_chemical_formula_analytical             ?
_chemical_formula_iupac                  ?
_chemical_formula_sum                    'C8 O3 N H9'
_chemical_formula_weight                 167.2
_chemical_melting_point                  ?
_chemical_compound_source                ?
_chemical_absolute_configuration         .

#=======================================================================

# 6. CRYSTAL DATA

_symmetry_cell_setting                   monoclinic
_symmetry_space_group_name_H-M           'P 1 21/c 1'
_symmetry_space_group_name_Hall          '-P 2ycb'
_symmetry_Int_Tables_number              14

loop_
 _space_group_symop_id
 _space_group_symop_operation_xyz
 1   x,y,z
 2   -x,y+1/2,-z+1/2
 3   -x,-y,-z
 4   x,-y+1/2,z+1/2

_cell_length_a                           6.3704(3)
_cell_length_b                           16.6534(9)
_cell_length_c                           7.5759(4)
_cell_angle_alpha                        90
_cell_angle_beta                         93.9516(16)
_cell_angle_gamma                        90
_cell_volume                             801.81(7)

loop_
 _twin_individual_id
 _twin_individual_mass_fraction_refined
 _twin_individual_twin_matrix_11
 _twin_individual_twin_matrix_12
 _twin_individual_twin_matrix_13
 _twin_individual_twin_matrix_21
 _twin_individual_twin_matrix_22
 _twin_individual_twin_matrix_23
 _twin_individual_twin_matrix_31
 _twin_individual_twin_matrix_32
 _twin_individual_twin_matrix_33
 ? ? ? ? ? ? ? ? ? ? ?

_cell_formula_units_Z                    4

_cell_measurement_reflns_used            3387
_cell_measurement_theta_min              2.45
_cell_measurement_theta_max              30.11
_cell_measurement_temperature            300
_cell_special_details
; ?
;

_exptl_crystal_density_diffrn            1.3848
_exptl_crystal_density_meas              ?
_exptl_crystal_density_method            ?
_exptl_crystal_F_000                     352

_exptl_absorpt_coefficient_mu            0.107
_exptl_crystal_description               block
_exptl_crystal_size_max                  0.50
_exptl_crystal_size_mid                  0.45
_exptl_crystal_size_min                  0.32
_exptl_crystal_size_rad                  ?
_exptl_crystal_colour                    yellow
_exptl_absorpt_correction_type           multi-scan
_exptl_absorpt_process_details           SADABS
_exptl_absorpt_correction_T_min          0.95
_exptl_absorpt_correction_T_max          0.97
loop_
 _exptl_crystal_face_index_h
 _exptl_crystal_face_index_k
 _exptl_crystal_face_index_l
 _exptl_crystal_face_perp_dist
 ? ? ? ?

#=======================================================================

# 7. EXPERIMENTAL DATA

_exptl_special_details                   ?

_diffrn_ambient_temperature              300
_diffrn_source                           ?
_diffrn_source_power                     ?
_diffrn_source_voltage                   ?
_diffrn_source_current                   ?
_diffrn_radiation_type                   'Mo K\a'
_diffrn_radiation_source                 'X-ray tube'
_diffrn_radiation_wavelength             0.71073
_diffrn_radiation_monochromator          graphite
_diffrn_measurement_device               'four-circle diffractometer'
_diffrn_measurement_device_type          'Bruker KAPPA APEX II CCD'
_diffrn_detector                         ?
_diffrn_detector_area_resol_mean         ?
_diffrn_measurement_method               '\w- and \f-scans'
_diffrn_measurement_specimen_support     ?

_diffrn_reflns_number                    8632
_diffrn_reflns_theta_min                 2.45
_diffrn_reflns_theta_max                 30.11
_diffrn_reflns_theta_full                30.11
_diffrn_measured_fraction_theta_max      1
_diffrn_measured_fraction_theta_full     1
_diffrn_reflns_av_R_equivalents          0.0217
_diffrn_reflns_av_unetI/netI             0.0197
_diffrn_reflns_limit_h_min               -8
_diffrn_reflns_limit_h_max               8
_diffrn_reflns_limit_k_min               -23
_diffrn_reflns_limit_k_max               23
_diffrn_reflns_limit_l_min               -10
_diffrn_reflns_limit_l_max               8
_diffrn_reflns_reduction_process         ?

_diffrn_standards_number                 ?
_diffrn_standards_interval_count         ?
_diffrn_standards_interval_time          ?
_diffrn_standards_decay_%                ?
loop_
_diffrn_standard_refln_index_h
_diffrn_standard_refln_index_k
_diffrn_standard_refln_index_l
  ? ? ?

_diffrn_radiation_probe                  X-ray

#=======================================================================

# 8. REFINEMENT DATA

_refine_special_details
; ?
;

_reflns_number_total                     2358
_reflns_number_gt                        1540
_reflns_threshold_expression             'I>3\s(I)'

_refine_ls_structure_factor_coef         Fsqd
_refine_ls_R_factor_gt                   0.0313
_refine_ls_wR_factor_gt                  0.0673
_refine_ls_R_factor_all                  0.0585
_refine_ls_wR_factor_ref                 0.0762
_refine_ls_goodness_of_fit_ref           1.73
_refine_ls_goodness_of_fit_gt            2.00
_refine_ls_restrained_S_gt               ?
_refine_ls_restrained_S_all              ?
_refine_ls_number_reflns                 2358
_refine_ls_number_parameters             417
_refine_ls_number_restraints             1
_refine_ls_number_constraints            28
_refine_ls_weighting_scheme              sigma
_refine_ls_weighting_details             'w=1/(\s^2^(I)+0.0004I^2^)'
_refine_ls_hydrogen_treatment            'mixed'
_refine_ls_shift/su_max                  0.0087
_refine_ls_shift/su_mean                 0.0015
_refine_diff_density_max                 0.17
_refine_diff_density_min                 -0.12
_refine_ls_extinction_method             'none'
_refine_ls_extinction_coef               ?
_refine_ls_extinction_expression         ?
_refine_ls_abs_structure_details         ?
_refine_ls_abs_structure_Flack           ?
_refine_ls_abs_structure_Rogers          ?

loop_
 _atom_type_symbol
 _atom_type_scat_dispersion_real
 _atom_type_scat_dispersion_imag
 _atom_type_scat_source
 C    0.0033  0.0016
 'International Tables Vol C tables 4.2.6.8 and 6.1.1.1'
 H    0.0000  0.0000
 'International Tables Vol C tables 4.2.6.8 and 6.1.1.1'
 N    0.0061  0.0033
 'International Tables Vol C tables 4.2.6.8 and 6.1.1.1'
 O    0.0106  0.0060
 'International Tables Vol C tables 4.2.6.8 and 6.1.1.1'

_computing_data_collection               'Apex 3 (Bruker, 2016)'
_computing_cell_refinement               'SAINT-Plus (Bruker, 2016)'
_computing_data_reduction                'SAINT-Plus (Bruker, 2016)'
_computing_structure_solution            'SHELXT (Sheldrick, 2015)'
_computing_structure_refinement          
'Jana 2006 (Pet\<r\'i\<cek et al., 2014)'
_computing_molecular_graphics            'Mercury (Macrae et al., 2008)'
_computing_publication_material          ?

loop_
 _restr_distance_atom_site_label_1
 _restr_distance_site_symmetry_1
 _restr_distance_atom_site_label_2
 _restr_distance_site_symmetry_2
 _restr_distance_target
 _restr_distance_target_weight_param
O9 . H1o9 . 0.87 0.001

loop_
 _restr_angle_atom_site_label_1
 _restr_angle_site_symmetry_1
 _restr_angle_atom_site_label_2
 _restr_angle_site_symmetry_2
 _restr_angle_atom_site_label_3
 _restr_angle_site_symmetry_3
 _restr_angle_target
 _restr_angle_target_weight_param
 ? ? ? ? ? ? ? ?

loop_
 _restr_torsion_atom_site_label_1
 _restr_torsion_site_symmetry_1
 _restr_torsion_atom_site_label_2
 _restr_torsion_site_symmetry_2
 _restr_torsion_atom_site_label_3
 _restr_torsion_site_symmetry_3
 _restr_torsion_atom_site_label_4
 _restr_torsion_site_symmetry_4
 _restr_torsion_angle_target
 _restr_torsion_weight_param
 ? ? ? ? ? ? ? ? ? ?

loop_
 _restr_equal_distance_atom_site_label_1
 _restr_equal_distance_site_symmetry_1
 _restr_equal_distance_atom_site_label_2
 _restr_equal_distance_site_symmetry_2
 _restr_equal_distance_class_class_id
 _restr_equal_distance_class_target_weight_param
 ? ? ? ? ? ?

loop_
 _restr_equal_angle_atom_site_label_1
 _restr_equal_angle_site_symmetry_1
 _restr_equal_angle_atom_site_label_2
 _restr_equal_angle_site_symmetry_2
 _restr_equal_angle_atom_site_label_3
 _restr_equal_angle_site_symmetry_3
 _restr_equal_angle_class_class_id
 _restr_equal_angle_class_target_weight_param
 ? ? ? ? ? ? ? ?

loop_
 _restr_equal_torsion_atom_site_label_1
 _restr_equal_torsion_site_symmetry_1
 _restr_equal_torsion_atom_site_label_2
 _restr_equal_torsion_site_symmetry_2
 _restr_equal_torsion_atom_site_label_3
 _restr_equal_torsion_site_symmetry_3
 _restr_equal_torsion_atom_site_label_4
 _restr_equal_torsion_site_symmetry_4
 _restr_equal_torsion_class_class_id
 _restr_equal_torsion_class_target_weight_param
 ? ? ? ? ? ? ? ? ? ?


#=======================================================================

# 9. ATOMIC COORDINATES AND DISPLACEMENT PARAMETERS

loop_
 _atom_site_label
 _atom_site_type_symbol
 _atom_site_fract_x
 _atom_site_fract_y
 _atom_site_fract_z
 _atom_site_adp_type
 _atom_site_U_iso_or_equiv
 _atom_site_site_symmetry_multiplicity
 _atom_site_occupancy
 _atom_site_calc_flag
 _atom_site_refinement_flags
 _atom_site_disorder_assembly
 _atom_site_disorder_group
  C1 C 0.4990(10) 0.4394(3) 0.2312(5) Uani 0.0569(16) 4 1 d . . .
  C2 C 0.5778(6) 0.3625(4) 0.2508(4) Uani 0.0517(15) 4 1 d . . .
  C3 C 0.4642(12) 0.2993(4) 0.1868(6) Uani 0.0463(17) 4 1 d . . .
  C4 C 0.2669(13) 0.3104(3) 0.1000(6) Uani 0.0499(17) 4 1 d . . .
  C5 C 0.1866(5) 0.3855(4) 0.0791(4) Uani 0.0716(15) 4 1 d . . .
  C6 C 0.3032(10) 0.4499(3) 0.1449(6) Uani 0.0805(18) 4 1 d . . .
  C7 C 0.6176(8) 0.5086(3) 0.2968(5) Uani 0.0766(18) 4 1 d . . .
  N8 N 0.7943(5) 0.50265(16) 0.3846(4) Uani 0.0614(11) 4 1 d . . .
  O9 O 0.8816(4) 0.57942(13) 0.4282(3) Uani 0.0858(11) 4 1 d . . .
  O10 O 0.1482(3) 0.2483(2) 0.0301(3) Uani 0.0664(10) 4 1 d . . .
  O11 O 0.5204(4) 0.21967(17) 0.1930(2) Uani 0.0625(9) 4 1 d . . .
  C12 C 0.7243(5) 0.20109(15) 0.2724(4) Uani 0.0740(16) 4 1 d . . .
  H1o10 H 0.193(3) 0.2022(14) 0.064(3) Uiso 0.100(9) 4 1 d . . .
  H1o9 H 0.989(2) 0.5665(12) 0.500(2) Uiso 0.126(10) 4 1 d . . .
  H1c2 H 0.713994 0.353976 0.310243 Uiso 0.062 4 1 d . . .
  H1c5 H 0.050457 0.393686 0.01941 Uiso 0.0859 4 1 d . . .
  H1c6 H 0.246984 0.503187 0.13028 Uiso 0.0966 4 1 d . . .
  H1c7 H 0.560512 0.56115 0.273129 Uiso 0.092 4 1 d . . .
  H1c12 H 0.750234 0.144578 0.261642 Uiso 0.0887 4 1 d . . .
  H2c12 H 0.828723 0.230576 0.213773 Uiso 0.0887 4 1 d . . .
  H3c12 H 0.731181 0.215634 0.395324 Uiso 0.0887 4 1 d . . .

loop_
 _atom_site_aniso_label
 _atom_site_aniso_type_symbol
 _atom_site_aniso_U_11
 _atom_site_aniso_U_22
 _atom_site_aniso_U_33
 _atom_site_aniso_U_12
 _atom_site_aniso_U_13
 _atom_site_aniso_U_23
 C1 C 0.056(3) 0.037(3) 0.075(2) -0.005(2) -0.0137(19) -0.0056(17)
 C2 C 0.047(2) 0.049(3) 0.0568(19) -0.007(3) -0.0117(14) -0.003(2)
 C3 C 0.039(3) 0.048(4) 0.0516(19) 0.014(3) -0.0035(18) 0.006(2)
 C4 C 0.050(4) 0.039(3) 0.0586(19) -0.012(3) -0.006(2) -0.0062(19)
 C5 C 0.052(2) 0.054(3) 0.103(3) -0.001(3) -0.0373(17) -0.001(2)
 C6 C 0.066(3) 0.051(3) 0.119(3) 0.007(3) -0.037(2) 0.000(2)
 C7 C 0.067(3) 0.048(3) 0.110(3) 0.009(3) -0.030(2) 0.003(2)
 N8 N 0.057(2) 0.0388(18) 0.086(2) -0.0121(15) -0.0180(15) -0.0071(13)
 O9 O 0.0768(18) 0.0440(16) 0.130(2) -0.0098(13) -0.0425(15) -0.0022(13)
 O10 O 0.0549(15) 0.0537(17) 0.0870(17) -0.0041(17) -0.0217(12) -0.0020(15)
 O11 O 0.0449(15) 0.0471(18) 0.0920(15) 0.0061(11) -0.0198(10) -0.0046(10)
 C12 C 0.052(2) 0.063(3) 0.105(3) 0.0168(19) -0.013(2) 0.009(2)

loop_
 _jana_atom_site_ADP_C_label
 _jana_atom_site_ADP_C_type_symbol
 _jana_atom_site_ADP_C_111
 _jana_atom_site_ADP_C_112
 _jana_atom_site_ADP_C_113
 _jana_atom_site_ADP_C_122
 _jana_atom_site_ADP_C_123
 _jana_atom_site_ADP_C_133
 _jana_atom_site_ADP_C_222
 _jana_atom_site_ADP_C_223
 _jana_atom_site_ADP_C_233
 _jana_atom_site_ADP_C_333
 C1 C -0.008(5) 0.0009(8) -0.0014(19) 0.0005(3) 0.0008(4) -0.0015(13)
 -0.0004(2) -0.00004(19) -0.0007(4) -0.0009(18)
 C2 C 0.002(3) 0.0001(8) -0.0007(11) -0.0008(3) 0.0005(4) 0.0001(9)
 0.0004(4) -0.0003(2) 0.0012(4) -0.0031(14)
 C3 C 0.011(5) 0.0046(13) 0.003(2) 0.0018(6) 0.0007(6) 0.0009(13) 0.0012(4)
 0.0008(3) 0.0022(5) 0.0036(16)
 C4 C 0.028(9) -0.0015(12) 0.010(3) -0.0002(4) -0.0015(5) 0.0052(19)
 0.00034(19) 0.0001(2) 0.0007(4) 0.0068(17)
 C5 C 0.007(3) -0.0010(9) -0.0062(14) 0.0010(3) 0.0004(4) 0.0052(13)
 -0.0008(4) -0.0001(3) -0.0009(5) -0.003(2)
 C6 C 0.011(5) -0.0020(9) -0.004(3) -0.0012(4) -0.0011(5) 0.0035(18)
 -0.0007(2) -0.0012(3) -0.0017(6) -0.001(3)
 C7 C -0.006(4) -0.0031(10) 0.005(2) -0.0017(4) -0.0011(6) -0.0070(18)
 -0.0005(2) -0.0004(3) -0.0008(6) 0.008(3)
 N8 N -0.007(3) -0.0024(6) -0.0020(14) 0.00064(17) 0.0001(3) -0.0018(12)
 -0.00074(11) 0.00056(13) -0.0018(4) 0.0001(17)
 O9 O -0.004(2) -0.0003(5) 0.0086(14) -0.00115(19) 0.0011(3) -0.0039(13)
 -0.00009(13) -0.00039(16) -0.0016(4) 0.003(2)
 O10 O 0.002(2) 0.0010(6) 0.0004(10) 0.0009(2) 0.0005(3) -0.0020(8)
 0.00046(18) 0.00030(17) 0.0009(3) 0.0057(14)
 O11 O -0.002(2) 0.0005(4) -0.0010(9) -0.0004(2) -0.0008(2) -0.0011(8)
 0.00052(18) -0.00049(15) 0.0019(3) -0.0020(13)
 C12 C -0.005(4) 0.0013(6) -0.0041(16) 0.0007(2) 0.0009(4) -0.0003(13)
 -0.00026(16) 0.0003(2) -0.0023(5) -0.004(2)

loop_
 _jana_atom_site_ADP_D_label
 _jana_atom_site_ADP_D_type_symbol
 _jana_atom_site_ADP_D_1111
 _jana_atom_site_ADP_D_1112
 _jana_atom_site_ADP_D_1113
 _jana_atom_site_ADP_D_1122
 _jana_atom_site_ADP_D_1123
 _jana_atom_site_ADP_D_1133
 _jana_atom_site_ADP_D_1222
 _jana_atom_site_ADP_D_1223
 _jana_atom_site_ADP_D_1233
 _jana_atom_site_ADP_D_1333
 _jana_atom_site_ADP_D_2222
 _jana_atom_site_ADP_D_2223
 _jana_atom_site_ADP_D_2233
 _jana_atom_site_ADP_D_2333
 _jana_atom_site_ADP_D_3333
 C1 C 0.019(7) 0.0000(11) 0.002(2) 0.0002(3) -0.0002(4) 0.0019(14)
 -0.00037(13) 0.00008(16) -0.0002(3) 0.0016(14) -0.00022(8) -0.00021(9)
 0.00016(15) -0.0004(5) 0.002(3)
 C2 C 0.022(5) -0.0011(10) -0.0019(15) 0.0004(3) -0.0004(4) 0.0040(11)
 -0.00021(19) -0.00021(14) -0.0004(3) -0.0019(11) 0.00024(15) -0.00003(12)
 0.00025(15) 0.0000(4) 0.004(2)
 C3 C 0.007(5) 0.0036(12) -0.0039(16) 0.0011(5) 0.0009(5) 0.0018(10)
 0.0009(2) 0.0005(2) 0.0007(4) 0.0004(11) 0.00008(15) 0.00024(14) 0.00040(17)
 0.0007(4) 0.0039(18)
 C4 C 0.025(8) -0.0032(16) 0.004(3) -0.0003(3) -0.0011(6) 0.0053(15)
 -0.00016(12) -0.00020(16) -0.0013(4) 0.0002(13) -0.00019(7) -0.00013(8)
 0.00014(14) -0.0009(5) 0.002(2)
 C5 C 0.013(4) -0.0015(9) -0.0071(19) 0.0000(3) -0.0002(4) 0.0006(15)
 0.00003(19) -0.00053(19) -0.0008(4) 0.0029(18) 0.00008(13) 0.00002(15)
 0.0006(2) -0.0006(7) 0.004(4)
 C6 C 0.015(7) 0.0000(13) 0.002(3) 0.0005(3) 0.0015(6) -0.002(2) 0.00006(17)
 -0.0005(2) -0.0008(5) 0.005(2) 0.00017(13) -0.00002(14) 0.0010(2)
 0.0003(8) -0.002(4)
 C7 C 0.022(8) 0.0036(17) -0.003(3) 0.0016(4) 0.0026(7) 0.003(2) 0.00030(17)
 0.0002(3) 0.0005(6) 0.001(2) -0.00004(11) 0.00019(14) 0.0013(3) 0.0016(9)
 0.009(4)
 N8 N 0.013(5) -0.0021(8) -0.0005(17) -0.0004(2) -0.0003(4) 0.0023(12)
 -0.00026(9) -0.00031(12) -0.0008(3) 0.0006(14) 0.00006(6) -0.00011(7)
 0.00051(14) -0.0016(5) 0.008(3)
 O9 O 0.018(5) -0.0026(8) 0.000(2) 0.0003(2) -0.0005(4) 0.0039(16)
 -0.00006(10) -0.00016(13) 0.0003(4) -0.0024(19) 0.00021(7) 0.00010(9)
 0.00056(16) -0.0011(6) 0.010(4)
 O10 O 0.017(3) 0.0001(7) -0.0019(14) 0.0013(2) 0.0004(3) 0.0041(10)
 -0.00015(13) 0.00015(12) -0.0002(3) -0.0037(12) 0.00013(8) -0.00003(9)
 0.00027(13) -0.0005(4) 0.009(2)
 O11 O 0.005(3) 0.0016(5) -0.0021(12) -0.00023(17) 0.0002(3) 0.0028(9)
 0.00011(9) -0.00012(10) 0.0004(2) -0.0018(10) 0.00016(8) -0.00006(8)
 0.00035(13) -0.0005(4) 0.003(2)
 C12 C 0.021(6) 0.0046(11) -0.003(3) 0.0011(3) 0.0001(5) 0.0070(15)
 0.00072(16) -0.00033(19) 0.0009(5) -0.003(2) 0.00033(12) 0.00023(14)
 0.0016(3) 0.0007(9) 0.019(5)

loop_
 _jana_atom_site_ADP_E_label
 _jana_atom_site_ADP_E_type_symbol
 _jana_atom_site_ADP_E_11111
 _jana_atom_site_ADP_E_11112
 _jana_atom_site_ADP_E_11113
 _jana_atom_site_ADP_E_11122
 _jana_atom_site_ADP_E_11123
 _jana_atom_site_ADP_E_11133
 _jana_atom_site_ADP_E_11222
 _jana_atom_site_ADP_E_11223
 _jana_atom_site_ADP_E_11233
 _jana_atom_site_ADP_E_11333
 _jana_atom_site_ADP_E_12222
 _jana_atom_site_ADP_E_12223
 _jana_atom_site_ADP_E_12233
 _jana_atom_site_ADP_E_12333
 _jana_atom_site_ADP_E_13333
 _jana_atom_site_ADP_E_22222
 _jana_atom_site_ADP_E_22223
 _jana_atom_site_ADP_E_22233
 _jana_atom_site_ADP_E_22333
 _jana_atom_site_ADP_E_23333
 _jana_atom_site_ADP_E_33333
 ? ? ? ? ? ? ? ? ? ? ? ? ? ? ? ? ? ? ? ? ? ? ?

loop_
 _jana_atom_site_ADP_F_label
 _jana_atom_site_ADP_F_type_symbol
 _jana_atom_site_ADP_F_111111
 _jana_atom_site_ADP_F_111112
 _jana_atom_site_ADP_F_111113
 _jana_atom_site_ADP_F_111122
 _jana_atom_site_ADP_F_111123
 _jana_atom_site_ADP_F_111133
 _jana_atom_site_ADP_F_111222
 _jana_atom_site_ADP_F_111223
 _jana_atom_site_ADP_F_111233
 _jana_atom_site_ADP_F_111333
 _jana_atom_site_ADP_F_112222
 _jana_atom_site_ADP_F_112223
 _jana_atom_site_ADP_F_112233
 _jana_atom_site_ADP_F_112333
 _jana_atom_site_ADP_F_113333
 _jana_atom_site_ADP_F_122222
 _jana_atom_site_ADP_F_122223
 _jana_atom_site_ADP_F_122233
 _jana_atom_site_ADP_F_122333
 _jana_atom_site_ADP_F_123333
 _jana_atom_site_ADP_F_133333
 _jana_atom_site_ADP_F_222222
 _jana_atom_site_ADP_F_222223
 _jana_atom_site_ADP_F_222233
 _jana_atom_site_ADP_F_222333
 _jana_atom_site_ADP_F_223333
 _jana_atom_site_ADP_F_233333
 _jana_atom_site_ADP_F_333333
 ? ? ? ? ? ? ? ? ? ? ? ? ? ? ? ? ? ? ? ? ? ? ? ? ? ? ? ? ? ?


#=======================================================================

# 10. MOLECULAR GEOMETRY


loop_
 _geom_bond_atom_site_label_1
 _geom_bond_atom_site_label_2
 _geom_bond_site_symmetry_1
 _geom_bond_site_symmetry_2
 _geom_bond_distance
 _geom_bond_publ_flag
  C1 C2 . . 1.380(9) ?
  C1 C6 . . 1.379(8) ?
  C1 C7 . . 1.447(7) ?
  C2 C3 . . 1.349(9) ?
  C2 H1c2 . . 0.96 ?
  C3 C4 . . 1.390(10) ?
  C3 O11 . . 1.373(8) ?
  C4 C5 . . 1.357(9) ?
  C4 O10 . . 1.366(7) ?
  C5 C6 . . 1.378(8) ?
  C5 H1c5 . . 0.96 ?
  C6 H1c6 . . 0.96 ?
  C7 N8 . . 1.271(5) ?
  C7 H1c7 . . 0.96 ?
  N8 O9 . . 1.424(4) ?
  O9 H1o9 . . 0.870(15) ?
  O10 H1o10 . . 0.85(2) ?
  O11 C12 . . 1.427(4) ?
  C12 H1c12 . . 0.96 ?
  C12 H2c12 . . 0.96 ?
  C12 H3c12 . . 0.96 ?

loop_
 _geom_angle_atom_site_label_1
 _geom_angle_atom_site_label_2
 _geom_angle_atom_site_label_3
 _geom_angle_site_symmetry_1
 _geom_angle_site_symmetry_2
 _geom_angle_site_symmetry_3
 _geom_angle
 _geom_angle_publ_flag
  C2 C1 C6 . . . 118.6(5) ?
  C2 C1 C7 . . . 121.6(5) ?
  C6 C1 C7 . . . 119.7(5) ?
  C1 C2 C3 . . . 120.2(5) ?
  C1 C2 H1c2 . . . 119.88 ?
  C3 C2 H1c2 . . . 119.88 ?
  C2 C3 C4 . . . 120.8(6) ?
  C2 C3 O11 . . . 127.5(6) ?
  C4 C3 O11 . . . 111.7(5) ?
  C3 C4 C5 . . . 119.9(6) ?
  C3 C4 O10 . . . 122.8(5) ?
  C5 C4 O10 . . . 117.3(6) ?
  C4 C5 C6 . . . 119.1(5) ?
  C4 C5 H1c5 . . . 120.45 ?
  C6 C5 H1c5 . . . 120.45 ?
  C1 C6 C5 . . . 121.3(5) ?
  C1 C6 H1c6 . . . 119.34 ?
  C5 C6 H1c6 . . . 119.34 ?
  C1 C7 N8 . . . 122.7(4) ?
  C1 C7 H1c7 . . . 118.64 ?
  N8 C7 H1c7 . . . 118.64 ?
  C7 N8 O9 . . . 111.7(3) ?
  N8 O9 H1o9 . . . 101.6(14) ?
  C4 O10 H1o10 . . . 113.4(14) ?
  C3 O11 C12 . . . 116.8(4) ?
  O11 C12 H1c12 . . . 109.47 ?
  O11 C12 H2c12 . . . 109.47 ?
  O11 C12 H3c12 . . . 109.47 ?
  H1c12 C12 H2c12 . . . 109.47 ?
  H1c12 C12 H3c12 . . . 109.47 ?
  H2c12 C12 H3c12 . . . 109.47 ?

loop_
 _geom_torsion_atom_site_label_1
 _geom_torsion_atom_site_label_2
 _geom_torsion_atom_site_label_3
 _geom_torsion_atom_site_label_4
 _geom_torsion_site_symmetry_1
 _geom_torsion_site_symmetry_2
 _geom_torsion_site_symmetry_3
 _geom_torsion_site_symmetry_4
 _geom_torsion
 _geom_torsion_publ_flag
 ? ? ? ? ? ? ? ? ? ?

loop_
 _geom_hbond_atom_site_label_D
 _geom_hbond_atom_site_label_H
 _geom_hbond_atom_site_label_A
 _geom_hbond_site_symmetry_D
 _geom_hbond_site_symmetry_H
 _geom_hbond_site_symmetry_A
 _geom_hbond_distance_DH
 _geom_hbond_distance_HA
 _geom_hbond_distance_DA
 _geom_hbond_angle_DHA
 _geom_hbond_publ_flag
  O10 H1o10 O9 . . 2_645   0.85(2)   2.10(2)   2.839(4)   144.2(18) ?
  O10 H1o10 O11 . . .   0.85(2)   2.26(2)   2.640(3)   107.3(17) ?
  O9 H1o9 N8 . . 3_766   0.870(15)   1.958(17)   2.782(4)   157.5(19) ?

#=======================================================================
data_lt_conv
_database_code_depnum_ccdc_archive 'CCDC 1923018'
#=======================================================================

# 5. CHEMICAL DATA

_audit_creation_method 'Jana2006 Version : 28/11/2018'
_chemical_name_systematic
; ?
;
_chemical_name_common                    ?
_chemical_formula_moiety                 ?
_chemical_formula_structural             ?
_chemical_formula_analytical             ?
_chemical_formula_iupac                  ?
_chemical_formula_sum                    'C8 H9 N O3'
_chemical_formula_weight                 167.2
_chemical_melting_point                  ?
_chemical_compound_source                ?
_chemical_absolute_configuration         .

#=======================================================================

# 6. CRYSTAL DATA

_symmetry_cell_setting                   triclinic
_symmetry_space_group_name_H-M           'P -1'
_symmetry_space_group_name_Hall          '-P 1'
_symmetry_Int_Tables_number              2

loop_
 _space_group_symop_id
 _space_group_symop_operation_xyz
 1   x,y,z
 2   -x,-y,-z

_cell_length_a                           7.3634(8)
_cell_length_b                           17.5614(18)
_cell_length_c                           19.3782(19)
_cell_angle_alpha                        68.688(3)
_cell_angle_beta                         83.981(3)
_cell_angle_gamma                        87.900(3)
_cell_volume                             2321.6(4)

loop_
 _twin_individual_id
 _twin_individual_mass_fraction_refined
 _twin_individual_twin_matrix_11
 _twin_individual_twin_matrix_12
 _twin_individual_twin_matrix_13
 _twin_individual_twin_matrix_21
 _twin_individual_twin_matrix_22
 _twin_individual_twin_matrix_23
 _twin_individual_twin_matrix_31
 _twin_individual_twin_matrix_32
 _twin_individual_twin_matrix_33
1 0.5232(8)
1 0 0
0 1 0
0 0 1
2 0.4768(8)
-1 0 0
0 -1 0
0 0 -1

_cell_formula_units_Z                    12

_cell_measurement_reflns_used            4932
_cell_measurement_theta_min              2.78
_cell_measurement_theta_max              32.60
_cell_measurement_temperature            100
_cell_special_details
; ?
;

_exptl_crystal_density_diffrn            1.4348
_exptl_crystal_density_meas              ?
_exptl_crystal_density_method            ?
_exptl_crystal_F_000                     1056

_exptl_absorpt_coefficient_mu            0.111
_exptl_crystal_description               block
_exptl_crystal_size_max                  0.53
_exptl_crystal_size_mid                  0.34
_exptl_crystal_size_min                  0.25
_exptl_crystal_size_rad                  ?
_exptl_crystal_colour                    yellow
_exptl_absorpt_correction_type           multi-scan
_exptl_absorpt_process_details           SADABS
_exptl_absorpt_correction_T_min          0.94
_exptl_absorpt_correction_T_max          0.97
loop_
 _exptl_crystal_face_index_h
 _exptl_crystal_face_index_k
 _exptl_crystal_face_index_l
 _exptl_crystal_face_perp_dist
 ? ? ? ?

#=======================================================================

# 7. EXPERIMENTAL DATA

_exptl_special_details                   ?

_diffrn_ambient_temperature              100
_diffrn_source                           ?
_diffrn_source_power                     ?
_diffrn_source_voltage                   ?
_diffrn_source_current                   ?
_diffrn_radiation_type                   'Mo K\a'
_diffrn_radiation_source                 'X-ray tube'
_diffrn_radiation_wavelength             0.71075
_diffrn_radiation_monochromator          ?
_diffrn_measurement_device               'four-circle diffractometer'
_diffrn_measurement_device_type          'Bruker KAPPA APEX II CCD'
_diffrn_detector                         ?
_diffrn_detector_area_resol_mean         ?
_diffrn_measurement_method               '\w- and \f-scans'
_diffrn_measurement_specimen_support     ?

_diffrn_reflns_number                    16877
_diffrn_reflns_theta_min                 1.13
_diffrn_reflns_theta_max                 32.75
_diffrn_reflns_theta_full                32.75
_diffrn_measured_fraction_theta_max      0.98
_diffrn_measured_fraction_theta_full     0.98
_diffrn_reflns_av_R_equivalents          0
_diffrn_reflns_av_unetI/netI             0.0271
_diffrn_reflns_limit_h_min               -11
_diffrn_reflns_limit_h_max               11
_diffrn_reflns_limit_k_min               -24
_diffrn_reflns_limit_k_max               26
_diffrn_reflns_limit_l_min               0
_diffrn_reflns_limit_l_max               29
_diffrn_reflns_reduction_process         ?

_diffrn_standards_number                 ?
_diffrn_standards_interval_count         ?
_diffrn_standards_interval_time          ?
_diffrn_standards_decay_%                ?
loop_
_diffrn_standard_refln_index_h
_diffrn_standard_refln_index_k
_diffrn_standard_refln_index_l
  ? ? ?

_diffrn_radiation_probe                  X-ray

#=======================================================================

# 8. REFINEMENT DATA

_refine_special_details
; ?
;

_reflns_number_total                     16862
_reflns_number_gt                        13829
_reflns_threshold_expression             'I>3\s(I)'

_refine_ls_structure_factor_coef         Fsqd
_refine_ls_R_factor_gt                   0.0411
_refine_ls_wR_factor_gt                  0.1145
_refine_ls_R_factor_all                  0.0555
_refine_ls_wR_factor_ref                 0.1247
_refine_ls_goodness_of_fit_ref           1.42
_refine_ls_goodness_of_fit_gt            1.45
_refine_ls_restrained_S_gt               ?
_refine_ls_restrained_S_all              ?
_refine_ls_number_reflns                 16862
_refine_ls_number_parameters             698
_refine_ls_number_restraints             15
_refine_ls_number_constraints            168
_refine_ls_weighting_scheme              sigma
_refine_ls_weighting_details             'w=1/(\s^2^(I)+0.0035999999I^2^)'
_refine_ls_hydrogen_treatment            'mixed'
_refine_ls_shift/su_max                  0.0419
_refine_ls_shift/su_mean                 0.0050
_refine_diff_density_max                 0.41
_refine_diff_density_min                 -0.24
_refine_ls_extinction_method             'none'
_refine_ls_extinction_coef               ?
_refine_ls_extinction_expression         ?
_refine_ls_abs_structure_details         ?
_refine_ls_abs_structure_Flack           ?
_refine_ls_abs_structure_Rogers          ?

loop_
 _atom_type_symbol
 _atom_type_scat_dispersion_real
 _atom_type_scat_dispersion_imag
 _atom_type_scat_source
 C    0.0033  0.0016
 'International Tables Vol C tables 4.2.6.8 and 6.1.1.1'
 H    0.0000  0.0000
 'International Tables Vol C tables 4.2.6.8 and 6.1.1.1'
 N    0.0061  0.0033
 'International Tables Vol C tables 4.2.6.8 and 6.1.1.1'
 O    0.0106  0.0060
 'International Tables Vol C tables 4.2.6.8 and 6.1.1.1'

_computing_data_collection               'Apex 3 (Bruker, 2016)'
_computing_cell_refinement               'SAINT-Plus (Bruker, 2016)'
_computing_data_reduction                'SAINT-Plus (Bruker, 2016)'
_computing_structure_solution            'SHELXT (Sheldrick, 2015)'
_computing_structure_refinement          
'Jana 2006 (Pet\<r\'i\<cek et al., 2014)'
_computing_molecular_graphics            'Mercury (Macrae et al., 2008)'
_computing_publication_material          ?

loop_
 _restr_distance_atom_site_label_1
 _restr_distance_site_symmetry_1
 _restr_distance_atom_site_label_2
 _restr_distance_site_symmetry_2
 _restr_distance_target
 _restr_distance_target_weight_param
O10a . H1o10a . 0.87 0.001
O10b . H1o10b . 0.87 0.001
O10c . H1o10c . 0.87 0.001
O10d . H1o10d . 0.87 0.001
O10e . H1o10e . 0.87 0.001
O10f . H1o10f . 0.87 0.001
O9a . H1o9a . 0.87 0.001
O9b . H1o9b . 0.87 0.001
O9c . H1o9c . 0.87 0.001
O9d . H1o9d . 0.87 0.001
O9e . H1o9e . 0.87 0.001
O9f . H1o9f . 0.87 0.001

loop_
 _restr_angle_atom_site_label_1
 _restr_angle_site_symmetry_1
 _restr_angle_atom_site_label_2
 _restr_angle_site_symmetry_2
 _restr_angle_atom_site_label_3
 _restr_angle_site_symmetry_3
 _restr_angle_target
 _restr_angle_target_weight_param
N8a . O9a . H1o9a . 109 0.01
N8b . O9b . H1o9b . 109 0.01
N8e . O9e . H1o9e . 109 0.01

loop_
 _restr_torsion_atom_site_label_1
 _restr_torsion_site_symmetry_1
 _restr_torsion_atom_site_label_2
 _restr_torsion_site_symmetry_2
 _restr_torsion_atom_site_label_3
 _restr_torsion_site_symmetry_3
 _restr_torsion_atom_site_label_4
 _restr_torsion_site_symmetry_4
 _restr_torsion_angle_target
 _restr_torsion_weight_param
 ? ? ? ? ? ? ? ? ? ?

loop_
 _restr_equal_distance_atom_site_label_1
 _restr_equal_distance_site_symmetry_1
 _restr_equal_distance_atom_site_label_2
 _restr_equal_distance_site_symmetry_2
 _restr_equal_distance_class_class_id
 _restr_equal_distance_class_target_weight_param
 ? ? ? ? ? ?

loop_
 _restr_equal_angle_atom_site_label_1
 _restr_equal_angle_site_symmetry_1
 _restr_equal_angle_atom_site_label_2
 _restr_equal_angle_site_symmetry_2
 _restr_equal_angle_atom_site_label_3
 _restr_equal_angle_site_symmetry_3
 _restr_equal_angle_class_class_id
 _restr_equal_angle_class_target_weight_param
 ? ? ? ? ? ? ? ?

loop_
 _restr_equal_torsion_atom_site_label_1
 _restr_equal_torsion_site_symmetry_1
 _restr_equal_torsion_atom_site_label_2
 _restr_equal_torsion_site_symmetry_2
 _restr_equal_torsion_atom_site_label_3
 _restr_equal_torsion_site_symmetry_3
 _restr_equal_torsion_atom_site_label_4
 _restr_equal_torsion_site_symmetry_4
 _restr_equal_torsion_class_class_id
 _restr_equal_torsion_class_target_weight_param
 ? ? ? ? ? ? ? ? ? ?


#=======================================================================

# 9. ATOMIC COORDINATES AND DISPLACEMENT PARAMETERS

loop_
 _atom_site_label
 _atom_site_type_symbol
 _atom_site_fract_x
 _atom_site_fract_y
 _atom_site_fract_z
 _atom_site_adp_type
 _atom_site_U_iso_or_equiv
 _atom_site_site_symmetry_multiplicity
 _atom_site_occupancy
 _atom_site_calc_flag
 _atom_site_refinement_flags
 _atom_site_disorder_assembly
 _atom_site_disorder_group
  O9a O -0.13651(14) 0.58633(6) 0.66613(5) Uani 0.0192(3) 2 1 d . . .
  O10a O -0.49842(13) 0.24983(6) 1.03627(5) Uani 0.0171(3) 2 1 d . . .
  O11a O -0.29314(13) 0.22148(6) 0.92612(5) Uani 0.0168(3) 2 1 d . . .
  N8a N -0.16684(15) 0.51071(6) 0.72528(6) Uani 0.0161(3) 2 1 d . . .
  C1a C -0.33207(17) 0.44727(8) 0.84475(7) Uani 0.0142(3) 2 1 d . . .
  C2a C -0.27621(17) 0.36772(8) 0.85131(7) Uani 0.0146(4) 2 1 d . . .
  C3a C -0.33149(17) 0.30153(8) 0.91488(7) Uani 0.0138(4) 2 1 d . . .
  C4a C -0.44166(17) 0.31444(8) 0.97387(7) Uani 0.0142(4) 2 1 d . . .
  C5a C -0.49580(17) 0.39277(8) 0.96753(7) Uani 0.0158(4) 2 1 d . . .
  C6a C -0.44153(17) 0.45902(8) 0.90307(7) Uani 0.0163(4) 2 1 d . . .
  C7a C -0.27870(17) 0.51786(8) 0.77790(7) Uani 0.0150(4) 2 1 d . . .
  C12a C -0.20580(19) 0.20544(8) 0.86326(7) Uani 0.0185(4) 2 1 d . . .
  O9b O 0.06147(14) 0.42492(6) 0.65514(5) Uani 0.0206(3) 2 1 d . . .
  O10b O 0.45751(13) 0.75673(6) 0.28725(5) Uani 0.0175(3) 2 1 d . . .
  O11b O 0.29252(14) 0.79076(6) 0.40087(5) Uani 0.0182(3) 2 1 d . . .
  N8b N 0.10041(16) 0.50144(7) 0.59781(6) Uani 0.0167(3) 2 1 d . . .
  C1b C 0.26847(17) 0.56430(8) 0.47827(7) Uani 0.0150(4) 2 1 d . . .
  C2b C 0.24322(17) 0.64520(8) 0.47514(7) Uani 0.0145(4) 2 1 d . . .
  C3b C 0.30615(16) 0.70953(8) 0.41151(7) Uani 0.0131(4) 2 1 d . . .
  C4b C 0.39506(17) 0.69402(8) 0.34956(7) Uani 0.0148(4) 2 1 d . . .
  C5b C 0.42010(18) 0.61455(8) 0.35285(7) Uani 0.0176(4) 2 1 d . . .
  C6b C 0.35729(18) 0.54978(8) 0.41713(7) Uani 0.0190(4) 2 1 d . . .
  C7b C 0.20476(18) 0.49390(8) 0.54355(7) Uani 0.0171(4) 2 1 d . . .
  C12b C 0.22734(20) 0.81125(8) 0.46416(7) Uani 0.0187(4) 2 1 d . . .
  O9c O 0.35542(14) 0.92000(6) 0.21646(5) Uani 0.0192(3) 2 1 d . . .
  O10c O 0.01267(14) 1.25361(6) 0.37204(6) Uani 0.0182(3) 2 1 d . . .
  O11c O 0.19480(14) 1.28630(6) 0.23816(5) Uani 0.0175(3) 2 1 d . . .
  N8c N 0.32487(15) 0.99636(6) 0.22470(6) Uani 0.0161(3) 2 1 d . . .
  C1c C 0.15944(16) 1.06061(7) 0.30214(7) Uani 0.0141(4) 2 1 d . . .
  C2c C 0.21048(17) 1.14137(8) 0.25571(7) Uani 0.0144(4) 2 1 d . . .
  C3c C 0.15885(16) 1.20534(8) 0.27855(7) Uani 0.0136(4) 2 1 d . . .
  C4c C 0.06017(17) 1.19122(8) 0.34843(7) Uani 0.0138(4) 2 1 d . . .
  C5c C 0.00756(18) 1.11229(8) 0.39299(7) Uani 0.0174(4) 2 1 d . . .
  C6c C 0.05624(18) 1.04712(8) 0.37003(7) Uani 0.0167(4) 2 1 d . . .
  C7c C 0.21361(17) 0.98979(8) 0.28207(7) Uani 0.0154(4) 2 1 d . . .
  C12c C 0.25618(18) 1.30729(8) 0.16119(7) Uani 0.0179(4) 2 1 d . . .
  O9d O 0.55764(15) 1.08083(6) 0.09938(6) Uani 0.0201(3) 2 1 d . . .
  O10d O 0.98593(14) 0.74369(6) -0.03568(5) Uani 0.0184(3) 2 1 d . . .
  O11d O 0.81184(14) 0.71417(6) 0.09937(5) Uani 0.0186(3) 2 1 d . . .
  N8d N 0.59890(16) 1.00383(7) 0.09396(6) Uani 0.0152(3) 2 1 d . . .
  C1d C 0.77044(17) 0.93952(8) 0.01785(7) Uani 0.0140(4) 2 1 d . . .
  C2d C 0.74910(17) 0.85935(8) 0.07054(7) Uani 0.0145(4) 2 1 d . . .
  C3d C 0.82027(17) 0.79429(8) 0.05271(7) Uani 0.0128(4) 2 1 d . . .
  C4d C 0.91345(17) 0.80699(8) -0.01791(7) Uani 0.0133(4) 2 1 d . . .
  C5d C 0.93174(19) 0.88571(8) -0.06996(7) Uani 0.0177(4) 2 1 d . . .
  C6d C 0.86174(19) 0.95151(8) -0.05177(7) Uani 0.0186(4) 2 1 d . . .
  C7d C 0.70255(18) 1.01080(8) 0.03486(7) Uani 0.0169(4) 2 1 d . . .
  C12d C 0.71606(19) 0.69723(8) 0.17147(7) Uani 0.0197(4) 2 1 d . . .
  O9e O 1.01071(14) 0.57440(6) 0.02823(5) Uani 0.0209(3) 2 1 d . . .
  O10e O 0.51996(14) 0.24391(6) 0.37489(5) Uani 0.0190(3) 2 1 d . . .
  O11e O 0.64700(13) 0.21803(6) 0.25082(5) Uani 0.0172(3) 2 1 d . . .
  N8e N 0.93250(15) 0.49962(7) 0.07715(6) Uani 0.0166(3) 2 1 d . . .
  C1e C 0.78935(16) 0.43340(7) 0.20095(7) Uani 0.0139(4) 2 1 d . . .
  C2e C 0.76578(17) 0.35774(8) 0.19342(7) Uani 0.0141(4) 2 1 d . . .
  C3e C 0.67700(16) 0.29405(7) 0.25129(7) Uani 0.0127(4) 2 1 d . . .
  C4e C 0.60705(17) 0.30586(8) 0.31761(7) Uani 0.0143(4) 2 1 d . . .
  C5e C 0.63109(17) 0.37998(8) 0.32499(7) Uani 0.0163(4) 2 1 d . . .
  C6e C 0.72200(17) 0.44372(8) 0.26703(7) Uani 0.0162(4) 2 1 d . . .
  C7e C 0.87880(17) 0.50249(8) 0.14106(7) Uani 0.0161(4) 2 1 d . . .
  C12e C 0.73514(19) 0.20037(8) 0.18882(7) Uani 0.0190(4) 2 1 d . . .
  O9f O 0.48103(15) 0.07523(6) 0.42337(6) Uani 0.0224(3) 2 1 d . . .
  O10f O 0.96618(14) -0.25369(6) 0.29188(5) Uani 0.0192(3) 2 1 d . . .
  O11f O 0.82287(14) -0.28187(6) 0.43075(5) Uani 0.0177(3) 2 1 d . . .
  N8f N 0.55873(16) 0.00082(7) 0.42251(6) Uani 0.0169(3) 2 1 d . . .
  C1f C 0.69983(17) -0.06408(7) 0.34111(7) Uani 0.0141(3) 2 1 d . . .
  C2f C 0.71547(17) -0.14124(8) 0.39792(7) Uani 0.0143(4) 2 1 d . . .
  C3f C 0.80182(16) -0.20423(8) 0.38128(7) Uani 0.0132(3) 2 1 d . . .
  C4f C 0.87784(17) -0.19226(8) 0.30814(7) Uani 0.0133(3) 2 1 d . . .
  C5f C 0.86102(18) -0.11673(8) 0.25241(7) Uani 0.0162(4) 2 1 d . . .
  C6f C 0.77170(17) -0.05323(8) 0.26888(7) Uani 0.0160(4) 2 1 d . . .
  C7f C 0.61216(17) 0.00489(8) 0.35640(7) Uani 0.0169(4) 2 1 d . . .
  C12f C 0.73790(19) -0.29994(8) 0.50459(7) Uani 0.0188(4) 2 1 d . . .
  H1c2a H -0.199396 0.359185 0.81158 Uiso 0.0175 2 1 d . . .
  H1c5a H -0.57086 0.401559 1.007545 Uiso 0.019 2 1 d . . .
  H1c6a H -0.480061 0.513195 0.898924 Uiso 0.0195 2 1 d . . .
  H1c7a H -0.328308 0.570623 0.77325 Uiso 0.018 2 1 d . . .
  H1c12a H -0.193696 0.147493 0.875629 Uiso 0.0222 2 1 d . . .
  H2c12a H -0.278097 0.227725 0.822034 Uiso 0.0222 2 1 d . . .
  H3c12a H -0.087012 0.230351 0.849971 Uiso 0.0222 2 1 d . . .
  H1c2b H 0.182467 0.65581 0.517035 Uiso 0.0174 2 1 d . . .
  H1c5b H 0.480645 0.603846 0.310973 Uiso 0.0211 2 1 d . . .
  H1c6b H 0.375469 0.494594 0.419247 Uiso 0.0227 2 1 d . . .
  H1c7b H 0.242358 0.44017 0.545867 Uiso 0.0205 2 1 d . . .
  H1c12b H 0.240653 0.868969 0.452013 Uiso 0.0224 2 1 d . . .
  H2c12b H 0.100848 0.796427 0.477904 Uiso 0.0224 2 1 d . . .
  H3c12b H 0.296813 0.782083 0.505008 Uiso 0.0224 2 1 d . . .
  H1c2c H 0.280617 1.151499 0.208597 Uiso 0.0172 2 1 d . . .
  H1c5c H -0.062883 1.102376 0.440007 Uiso 0.0209 2 1 d . . .
  H1c6c H 0.018432 0.992644 0.401159 Uiso 0.02 2 1 d . . .
  H1c7c H 0.164559 0.937004 0.31268 Uiso 0.0185 2 1 d . . .
  H1c12c H 0.249145 1.365438 0.136263 Uiso 0.0215 2 1 d . . .
  H2c12c H 0.380329 1.289809 0.156228 Uiso 0.0215 2 1 d . . .
  H3c12c H 0.180369 1.280748 0.139284 Uiso 0.0215 2 1 d . . .
  H1c2d H 0.685224 0.850027 0.118705 Uiso 0.0175 2 1 d . . .
  H1c5d H 0.992696 0.894925 -0.11859 Uiso 0.0212 2 1 d . . .
  H1c6d H 0.876805 1.005966 -0.087877 Uiso 0.0224 2 1 d . . .
  H1c7d H 0.737044 1.064449 0.000498 Uiso 0.0203 2 1 d . . .
  H1c12d H 0.704387 0.639171 0.196809 Uiso 0.0237 2 1 d . . .
  H2c12d H 0.782651 0.719679 0.199675 Uiso 0.0237 2 1 d . . .
  H3c12d H 0.596854 0.721453 0.166337 Uiso 0.0237 2 1 d . . .
  H1c2e H 0.811274 0.350171 0.148083 Uiso 0.017 2 1 d . . .
  H1c5e H 0.585065 0.387722 0.370195 Uiso 0.0195 2 1 d . . .
  H1c6e H 0.738359 0.495072 0.272636 Uiso 0.0195 2 1 d . . .
  H1c7e H 0.897996 0.551786 0.14995 Uiso 0.0193 2 1 d . . .
  H1c12e H 0.702147 0.146345 0.193088 Uiso 0.0228 2 1 d . . .
  H2c12e H 0.697188 0.239383 0.14339 Uiso 0.0228 2 1 d . . .
  H3c12e H 0.865143 0.203547 0.188438 Uiso 0.0228 2 1 d . . .
  H1c2f H 0.66605 -0.149787 0.448025 Uiso 0.0172 2 1 d . . .
  H1c5f H 0.910978 -0.108116 0.202359 Uiso 0.0194 2 1 d . . .
  H1c6f H 0.759575 -0.001199 0.229804 Uiso 0.0192 2 1 d . . .
  H1c7f H 0.594186 0.054769 0.315517 Uiso 0.0203 2 1 d . . .
  H1c12f H 0.75964 -0.356092 0.533982 Uiso 0.0226 2 1 d . . .
  H2c12f H 0.788061 -0.265245 0.526357 Uiso 0.0226 2 1 d . . .
  H3c12f H 0.608825 -0.290657 0.503121 Uiso 0.0226 2 1 d . . .
  H1o10a H -0.458(2) 0.2055(6) 1.0298(10) Uiso 0.026(5) 2 1 d . . .
  H1o10d H 0.969(2) 0.6961(5) -0.0003(7) Uiso 0.023(5) 2 1 d . . .
  H1o10e H 0.524(3) 0.2001(7) 0.3638(10) Uiso 0.033(5) 2 1 d . . .
  H1o10c H 0.054(3) 1.3015(5) 0.3426(10) Uiso 0.044(6) 2 1 d . . .
  H1o9e H 1.056(3) 0.5685(4) -0.0128(5) Uiso 0.067(8) 2 1 d . . .
  H1o10f H 0.946(3) -0.3021(5) 0.3256(8) Uiso 0.033(5) 2 1 d . . .
  H1o9f H 0.450(3) 0.0641(12) 0.4706(3) Uiso 0.042(6) 2 1 d . . .
  H1o9d H 0.474(2) 1.0692(13) 0.1370(8) Uiso 0.051(7) 2 1 d . . .
  H1o10b H 0.410(2) 0.8016(6) 0.2903(10) Uiso 0.030(5) 2 1 d . . .
  H1o9a H -0.050(2) 0.5806(3) 0.6342(6) Uiso 0.050(6) 2 1 d . . .
  H1o9c H 0.4441(19) 0.9319(12) 0.1808(8) Uiso 0.037(5) 2 1 d . . .
  H1o9b H -0.022(2) 0.4314(3) 0.6876(7) Uiso 0.051(7) 2 1 d . . .

loop_
 _atom_site_aniso_label
 _atom_site_aniso_type_symbol
 _atom_site_aniso_U_11
 _atom_site_aniso_U_22
 _atom_site_aniso_U_33
 _atom_site_aniso_U_12
 _atom_site_aniso_U_13
 _atom_site_aniso_U_23
 O9a O 0.0287(5) 0.0120(4) 0.0126(4) 0.0000(3) 0.0020(4) -0.0002(3)
 O10a O 0.0250(5) 0.0134(4) 0.0101(4) -0.0002(4) 0.0037(3) -0.0023(3)
 O11a O 0.0259(5) 0.0122(4) 0.0114(4) 0.0023(3) 0.0023(3) -0.0044(3)
 N8a N 0.0221(5) 0.0120(5) 0.0115(5) -0.0015(4) -0.0009(4) -0.0013(4)
 C1a C 0.0154(5) 0.0153(5) 0.0115(5) -0.0004(4) -0.0019(4) -0.0042(4)
 C2a C 0.0172(5) 0.0141(5) 0.0115(5) -0.0007(4) 0.0004(4) -0.0039(4)
 C3a C 0.0162(5) 0.0128(5) 0.0113(5) -0.0009(4) -0.0005(4) -0.0033(4)
 C4a C 0.0167(5) 0.0151(5) 0.0096(5) -0.0009(4) -0.0006(4) -0.0031(4)
 C5a C 0.0178(5) 0.0162(6) 0.0133(5) 0.0015(4) 0.0019(4) -0.0062(4)
 C6a C 0.0182(5) 0.0156(6) 0.0148(5) 0.0017(4) -0.0006(4) -0.0058(4)
 C7a C 0.0179(5) 0.0133(5) 0.0133(5) -0.0008(4) -0.0014(4) -0.0041(4)
 C12a C 0.0265(6) 0.0165(6) 0.0136(6) 0.0047(5) 0.0002(5) -0.0077(5)
 O9b O 0.0300(5) 0.0126(4) 0.0143(4) -0.0012(4) 0.0058(4) -0.0009(3)
 O10b O 0.0233(5) 0.0145(4) 0.0113(4) -0.0001(4) 0.0045(3) -0.0023(4)
 O11b O 0.0284(5) 0.0127(4) 0.0129(4) -0.0018(4) 0.0038(4) -0.0054(3)
 N8b N 0.0225(5) 0.0121(5) 0.0126(5) -0.0015(4) 0.0000(4) -0.0013(4)
 C1b C 0.0157(5) 0.0146(5) 0.0134(5) -0.0005(4) 0.0000(4) -0.0040(4)
 C2b C 0.0172(5) 0.0142(5) 0.0112(5) -0.0008(4) 0.0003(4) -0.0042(4)
 C3b C 0.0145(5) 0.0115(5) 0.0124(5) 0.0003(4) -0.0010(4) -0.0032(4)
 C4b C 0.0157(5) 0.0160(6) 0.0118(5) -0.0009(4) -0.0003(4) -0.0042(4)
 C5b C 0.0214(6) 0.0178(6) 0.0130(6) -0.0008(5) 0.0029(5) -0.0060(5)
 C6b C 0.0239(6) 0.0159(6) 0.0150(6) -0.0008(5) 0.0034(5) -0.0045(5)
 C7b C 0.0200(6) 0.0148(5) 0.0147(6) -0.0016(4) 0.0003(4) -0.0035(4)
 C12b C 0.0255(6) 0.0166(6) 0.0148(6) 0.0006(5) 0.0008(5) -0.0074(5)
 O9c O 0.0289(5) 0.0114(4) 0.0181(4) 0.0005(3) 0.0037(4) -0.0080(3)
 O10c O 0.0244(5) 0.0140(4) 0.0160(5) -0.0006(4) 0.0038(4) -0.0069(4)
 O11c O 0.0263(5) 0.0126(4) 0.0122(4) -0.0017(3) 0.0029(3) -0.0041(3)
 N8c N 0.0226(5) 0.0100(4) 0.0170(5) 0.0007(4) -0.0007(4) -0.0067(4)
 C1c C 0.0152(5) 0.0134(5) 0.0147(5) 0.0003(4) 0.0000(4) -0.0066(4)
 C2c C 0.0165(5) 0.0153(5) 0.0115(5) -0.0006(4) 0.0000(4) -0.0056(4)
 C3c C 0.0144(5) 0.0142(5) 0.0114(5) -0.0008(4) -0.0003(4) -0.0038(4)
 C4c C 0.0148(5) 0.0139(5) 0.0127(5) 0.0013(4) -0.0003(4) -0.0052(4)
 C5c C 0.0203(6) 0.0171(6) 0.0149(5) -0.0007(4) 0.0030(4) -0.0069(5)
 C6c C 0.0202(6) 0.0135(5) 0.0156(5) -0.0010(4) 0.0018(4) -0.0051(4)
 C7c C 0.0186(5) 0.0131(5) 0.0157(5) 0.0000(4) -0.0017(4) -0.0066(4)
 C12c C 0.0246(6) 0.0174(6) 0.0105(5) -0.0017(5) 0.0024(5) -0.0045(5)
 O9d O 0.0306(5) 0.0099(4) 0.0188(5) 0.0020(4) 0.0060(4) -0.0063(4)
 O10d O 0.0262(5) 0.0133(4) 0.0141(5) 0.0019(4) 0.0031(4) -0.0047(4)
 O11d O 0.0280(5) 0.0128(4) 0.0121(4) -0.0002(4) 0.0054(4) -0.0029(3)
 N8d N 0.0219(5) 0.0096(4) 0.0140(5) 0.0025(4) 0.0001(4) -0.0047(4)
 C1d C 0.0178(5) 0.0123(5) 0.0115(5) 0.0013(4) 0.0004(4) -0.0045(4)
 C2d C 0.0169(5) 0.0154(6) 0.0110(5) 0.0009(4) -0.0001(4) -0.0047(5)
 C3d C 0.0151(5) 0.0137(5) 0.0090(5) -0.0006(4) -0.0006(4) -0.0036(4)
 C4d C 0.0167(5) 0.0127(5) 0.0101(5) 0.0018(4) 0.0002(4) -0.0043(4)
 C5d C 0.0238(6) 0.0158(6) 0.0120(5) 0.0014(5) 0.0039(5) -0.0048(5)
 C6d C 0.0262(6) 0.0127(5) 0.0139(6) 0.0026(5) 0.0029(5) -0.0026(4)
 C7d C 0.0226(6) 0.0126(5) 0.0135(5) 0.0019(4) 0.0016(5) -0.0034(4)
 C12d C 0.0259(6) 0.0174(6) 0.0127(5) -0.0019(5) 0.0061(5) -0.0037(5)
 O9e O 0.0300(5) 0.0133(4) 0.0159(5) -0.0051(4) 0.0069(4) -0.0031(3)
 O10e O 0.0287(5) 0.0138(4) 0.0118(4) -0.0036(4) 0.0063(4) -0.0035(4)
 O11e O 0.0244(4) 0.0143(4) 0.0137(4) -0.0033(3) 0.0035(3) -0.0073(3)
 N8e N 0.0192(5) 0.0133(5) 0.0149(5) -0.0025(4) 0.0020(4) -0.0031(4)
 C1e C 0.0145(5) 0.0149(5) 0.0120(5) 0.0002(4) -0.0018(4) -0.0042(4)
 C2e C 0.0163(5) 0.0146(5) 0.0110(5) -0.0007(4) -0.0002(4) -0.0043(4)
 C3e C 0.0144(5) 0.0120(5) 0.0113(5) 0.0000(4) -0.0012(4) -0.0037(4)
 C4e C 0.0160(5) 0.0144(5) 0.0113(5) 0.0000(4) -0.0011(4) -0.0032(4)
 C5e C 0.0202(6) 0.0173(6) 0.0119(5) 0.0007(4) -0.0001(4) -0.0064(4)
 C6e C 0.0205(6) 0.0149(5) 0.0131(5) -0.0009(4) -0.0005(4) -0.0051(4)
 C7e C 0.0193(5) 0.0142(5) 0.0139(5) -0.0014(4) -0.0001(4) -0.0044(4)
 C12e C 0.0244(6) 0.0182(6) 0.0167(6) -0.0005(5) 0.0009(5) -0.0098(5)
 O9f O 0.0348(6) 0.0126(4) 0.0188(5) 0.0066(4) 0.0028(4) -0.0066(4)
 O10f O 0.0281(5) 0.0131(4) 0.0143(5) 0.0043(4) 0.0018(4) -0.0041(4)
 O11f O 0.0260(5) 0.0135(4) 0.0106(4) 0.0033(4) 0.0008(3) -0.0017(3)
 N8f N 0.0227(5) 0.0108(4) 0.0167(5) 0.0030(4) 0.0014(4) -0.0053(4)
 C1f C 0.0168(5) 0.0125(5) 0.0132(5) 0.0008(4) -0.0004(4) -0.0052(4)
 C2f C 0.0166(5) 0.0142(5) 0.0119(5) -0.0002(4) -0.0002(4) -0.0047(4)
 C3f C 0.0153(5) 0.0133(5) 0.0096(5) 0.0004(4) -0.0013(4) -0.0026(4)
 C4f C 0.0152(5) 0.0129(5) 0.0123(5) -0.0003(4) 0.0001(4) -0.0053(4)
 C5f C 0.0219(6) 0.0145(5) 0.0106(5) 0.0002(4) 0.0011(4) -0.0036(4)
 C6f C 0.0203(6) 0.0127(5) 0.0135(5) -0.0001(4) -0.0003(4) -0.0034(4)
 C7f C 0.0209(6) 0.0134(5) 0.0153(5) 0.0026(4) 0.0007(4) -0.0048(4)
 C12f C 0.0263(6) 0.0177(6) 0.0103(5) -0.0016(5) 0.0007(5) -0.0029(5)

loop_
 _jana_atom_site_ADP_C_label
 _jana_atom_site_ADP_C_type_symbol
 _jana_atom_site_ADP_C_111
 _jana_atom_site_ADP_C_112
 _jana_atom_site_ADP_C_113
 _jana_atom_site_ADP_C_122
 _jana_atom_site_ADP_C_123
 _jana_atom_site_ADP_C_133
 _jana_atom_site_ADP_C_222
 _jana_atom_site_ADP_C_223
 _jana_atom_site_ADP_C_233
 _jana_atom_site_ADP_C_333
 ? ? ? ? ? ? ? ? ? ? ? ?

loop_
 _jana_atom_site_ADP_D_label
 _jana_atom_site_ADP_D_type_symbol
 _jana_atom_site_ADP_D_1111
 _jana_atom_site_ADP_D_1112
 _jana_atom_site_ADP_D_1113
 _jana_atom_site_ADP_D_1122
 _jana_atom_site_ADP_D_1123
 _jana_atom_site_ADP_D_1133
 _jana_atom_site_ADP_D_1222
 _jana_atom_site_ADP_D_1223
 _jana_atom_site_ADP_D_1233
 _jana_atom_site_ADP_D_1333
 _jana_atom_site_ADP_D_2222
 _jana_atom_site_ADP_D_2223
 _jana_atom_site_ADP_D_2233
 _jana_atom_site_ADP_D_2333
 _jana_atom_site_ADP_D_3333
 ? ? ? ? ? ? ? ? ? ? ? ? ? ? ? ? ?

loop_
 _jana_atom_site_ADP_E_label
 _jana_atom_site_ADP_E_type_symbol
 _jana_atom_site_ADP_E_11111
 _jana_atom_site_ADP_E_11112
 _jana_atom_site_ADP_E_11113
 _jana_atom_site_ADP_E_11122
 _jana_atom_site_ADP_E_11123
 _jana_atom_site_ADP_E_11133
 _jana_atom_site_ADP_E_11222
 _jana_atom_site_ADP_E_11223
 _jana_atom_site_ADP_E_11233
 _jana_atom_site_ADP_E_11333
 _jana_atom_site_ADP_E_12222
 _jana_atom_site_ADP_E_12223
 _jana_atom_site_ADP_E_12233
 _jana_atom_site_ADP_E_12333
 _jana_atom_site_ADP_E_13333
 _jana_atom_site_ADP_E_22222
 _jana_atom_site_ADP_E_22223
 _jana_atom_site_ADP_E_22233
 _jana_atom_site_ADP_E_22333
 _jana_atom_site_ADP_E_23333
 _jana_atom_site_ADP_E_33333
 ? ? ? ? ? ? ? ? ? ? ? ? ? ? ? ? ? ? ? ? ? ? ?

loop_
 _jana_atom_site_ADP_F_label
 _jana_atom_site_ADP_F_type_symbol
 _jana_atom_site_ADP_F_111111
 _jana_atom_site_ADP_F_111112
 _jana_atom_site_ADP_F_111113
 _jana_atom_site_ADP_F_111122
 _jana_atom_site_ADP_F_111123
 _jana_atom_site_ADP_F_111133
 _jana_atom_site_ADP_F_111222
 _jana_atom_site_ADP_F_111223
 _jana_atom_site_ADP_F_111233
 _jana_atom_site_ADP_F_111333
 _jana_atom_site_ADP_F_112222
 _jana_atom_site_ADP_F_112223
 _jana_atom_site_ADP_F_112233
 _jana_atom_site_ADP_F_112333
 _jana_atom_site_ADP_F_113333
 _jana_atom_site_ADP_F_122222
 _jana_atom_site_ADP_F_122223
 _jana_atom_site_ADP_F_122233
 _jana_atom_site_ADP_F_122333
 _jana_atom_site_ADP_F_123333
 _jana_atom_site_ADP_F_133333
 _jana_atom_site_ADP_F_222222
 _jana_atom_site_ADP_F_222223
 _jana_atom_site_ADP_F_222233
 _jana_atom_site_ADP_F_222333
 _jana_atom_site_ADP_F_223333
 _jana_atom_site_ADP_F_233333
 _jana_atom_site_ADP_F_333333
 ? ? ? ? ? ? ? ? ? ? ? ? ? ? ? ? ? ? ? ? ? ? ? ? ? ? ? ? ? ?


#=======================================================================

# 10. MOLECULAR GEOMETRY


loop_
 _geom_bond_atom_site_label_1
 _geom_bond_atom_site_label_2
 _geom_bond_site_symmetry_1
 _geom_bond_site_symmetry_2
 _geom_bond_distance
 _geom_bond_publ_flag
  O9a H1o9a . . 0.870(13) ?
  O10a C4a . . 1.3622(14) ?
  O10a H1o10a . . 0.870(14) ?
  O11a C3a . . 1.3654(17) ?
  O11a C12a . . 1.4313(18) ?
  N8a C7a . . 1.2818(17) ?
  C1a C2a . . 1.4059(19) ?
  C1a C6a . . 1.3913(19) ?
  C1a C7a . . 1.4599(15) ?
  C2a C3a . . 1.3867(15) ?
  C2a H1c2a . . 0.96 ?
  C3a C4a . . 1.4131(19) ?
  C4a C5a . . 1.383(2) ?
  C5a C6a . . 1.3952(15) ?
  C5a H1c5a . . 0.96 ?
  C6a H1c6a . . 0.96 ?
  C7a H1c7a . . 0.96 ?
  C12a H1c12a . . 0.96 ?
  C12a H2c12a . . 0.96 ?
  C12a H3c12a . . 0.96 ?
  O9b H1o9b . . 0.870(14) ?
  O10b C4b . . 1.3552(14) ?
  O10b H1o10b . . 0.870(13) ?
  O11b C3b . . 1.3666(17) ?
  O11b C12b . . 1.4312(19) ?
  N8b C7b . . 1.2797(18) ?
  C1b C2b . . 1.406(2) ?
  C1b C6b . . 1.393(2) ?
  C1b C7b . . 1.4596(16) ?
  C2b C3b . . 1.3847(15) ?
  C2b H1c2b . . 0.96 ?
  C3b C4b . . 1.416(2) ?
  C4b C5b . . 1.380(2) ?
  C5b C6b . . 1.3953(16) ?
  C5b H1c5b . . 0.96 ?
  C6b H1c6b . . 0.96 ?
  C7b H1c7b . . 0.96 ?
  C12b H1c12b . . 0.96 ?
  C12b H2c12b . . 0.96 ?
  C12b H3c12b . . 0.96 ?
  O9c H1o9c . . 0.870(13) ?
  O10c C4c . . 1.3546(19) ?
  O10c H1o10c . . 0.870(11) ?
  O11c C3c . . 1.3708(15) ?
  O11c C12c . . 1.4269(16) ?
  N8c C7c . . 1.2819(17) ?
  C1c C2c . . 1.4152(16) ?
  C1c C6c . . 1.3932(18) ?
  C1c C7c . . 1.463(2) ?
  C2c C3c . . 1.378(2) ?
  C2c H1c2c . . 0.96 ?
  C3c C4c . . 1.4091(18) ?
  C4c C5c . . 1.3843(17) ?
  C5c C6c . . 1.394(2) ?
  C5c H1c5c . . 0.96 ?
  C6c H1c6c . . 0.96 ?
  C7c H1c7c . . 0.96 ?
  C12c H1c12c . . 0.96 ?
  C12c H2c12c . . 0.96 ?
  C12c H3c12c . . 0.96 ?
  O9d H1o9d . . 0.870(15) ?
  O10d C4d . . 1.3546(19) ?
  O10d H1o10d . . 0.870(8) ?
  O11d C3d . . 1.3679(14) ?
  O11d C12d . . 1.4300(17) ?
  N8d C7d . . 1.2770(17) ?
  C1d C2d . . 1.4097(16) ?
  C1d C6d . . 1.3892(19) ?
  C1d C7d . . 1.465(2) ?
  C2d C3d . . 1.380(2) ?
  C2d H1c2d . . 0.96 ?
  C3d C4d . . 1.4092(18) ?
  C4d C5d . . 1.3850(16) ?
  C5d C6d . . 1.393(2) ?
  C5d H1c5d . . 0.96 ?
  C6d H1c6d . . 0.96 ?
  C7d H1c7d . . 0.96 ?
  C12d H1c12d . . 0.96 ?
  C12d H2c12d . . 0.96 ?
  C12d H3c12d . . 0.96 ?
  O9e H1o9e . . 0.870(12) ?
  O10e C4e . . 1.3604(14) ?
  O10e H1o10e . . 0.870(16) ?
  O11e C3e . . 1.3646(18) ?
  O11e C12e . . 1.4331(18) ?
  N8e C7e . . 1.2783(19) ?
  C1e C2e . . 1.407(2) ?
  C1e C6e . . 1.395(2) ?
  C1e C7e . . 1.4586(15) ?
  C2e C3e . . 1.3871(15) ?
  C2e H1c2e . . 0.96 ?
  C3e C4e . . 1.417(2) ?
  C4e C5e . . 1.380(2) ?
  C5e C6e . . 1.3950(16) ?
  C5e H1c5e . . 0.96 ?
  C6e H1c6e . . 0.96 ?
  C7e H1c7e . . 0.96 ?
  C12e H1c12e . . 0.96 ?
  C12e H2c12e . . 0.96 ?
  C12e H3c12e . . 0.96 ?
  O9f H1o9f . . 0.870(6) ?
  O10f C4f . . 1.3560(18) ?
  O10f H1o10f . . 0.870(9) ?
  O11f C3f . . 1.3666(14) ?
  O11f C12f . . 1.4272(16) ?
  N8f C7f . . 1.2770(19) ?
  C1f C2f . . 1.4114(16) ?
  C1f C6f . . 1.3905(18) ?
  C1f C7f . . 1.461(2) ?
  C2f C3f . . 1.377(2) ?
  C2f H1c2f . . 0.96 ?
  C3f C4f . . 1.4115(18) ?
  C4f C5f . . 1.3841(16) ?
  C5f C6f . . 1.392(2) ?
  C5f H1c5f . . 0.96 ?
  C6f H1c6f . . 0.96 ?
  C7f H1c7f . . 0.96 ?
  C12f H1c12f . . 0.96 ?
  C12f H2c12f . . 0.96 ?
  C12f H3c12f . . 0.96 ?

loop_
 _geom_angle_atom_site_label_1
 _geom_angle_atom_site_label_2
 _geom_angle_atom_site_label_3
 _geom_angle_site_symmetry_1
 _geom_angle_site_symmetry_2
 _geom_angle_site_symmetry_3
 _geom_angle
 _geom_angle_publ_flag
  C4a O10a H1o10a . . . 107.7(10) ?
  C3a O11a C12a . . . 115.94(9) ?
  C2a C1a C6a . . . 119.33(10) ?
  C2a C1a C7a . . . 121.48(12) ?
  C6a C1a C7a . . . 119.19(12) ?
  C1a C2a C3a . . . 120.35(12) ?
  C1a C2a H1c2a . . . 119.83 ?
  C3a C2a H1c2a . . . 119.83 ?
  O11a C3a C2a . . . 125.60(12) ?
  O11a C3a C4a . . . 114.67(10) ?
  C2a C3a C4a . . . 119.71(12) ?
  O10a C4a C3a . . . 120.25(12) ?
  O10a C4a C5a . . . 119.83(12) ?
  C3a C4a C5a . . . 119.90(10) ?
  C4a C5a C6a . . . 120.12(12) ?
  C4a C5a H1c5a . . . 119.94 ?
  C6a C5a H1c5a . . . 119.94 ?
  C1a C6a C5a . . . 120.59(12) ?
  C1a C6a H1c6a . . . 119.71 ?
  C5a C6a H1c6a . . . 119.71 ?
  N8a C7a C1a . . . 121.24(12) ?
  N8a C7a H1c7a . . . 119.38 ?
  C1a C7a H1c7a . . . 119.38 ?
  O11a C12a H1c12a . . . 109.47 ?
  O11a C12a H2c12a . . . 109.47 ?
  O11a C12a H3c12a . . . 109.47 ?
  H1c12a C12a H2c12a . . . 109.47 ?
  H1c12a C12a H3c12a . . . 109.47 ?
  H2c12a C12a H3c12a . . . 109.47 ?
  C4b O10b H1o10b . . . 107.8(10) ?
  C3b O11b C12b . . . 117.02(9) ?
  C2b C1b C6b . . . 119.46(10) ?
  C2b C1b C7b . . . 122.52(12) ?
  C6b C1b C7b . . . 118.02(13) ?
  C1b C2b C3b . . . 119.87(13) ?
  C1b C2b H1c2b . . . 120.07 ?
  C3b C2b H1c2b . . . 120.07 ?
  O11b C3b C2b . . . 126.23(13) ?
  O11b C3b C4b . . . 113.62(10) ?
  C2b C3b C4b . . . 120.15(13) ?
  O10b C4b C3b . . . 120.40(13) ?
  O10b C4b C5b . . . 119.73(13) ?
  C3b C4b C5b . . . 119.87(10) ?
  C4b C5b C6b . . . 119.91(13) ?
  C4b C5b H1c5b . . . 120.04 ?
  C6b C5b H1c5b . . . 120.04 ?
  C1b C6b C5b . . . 120.74(13) ?
  C1b C6b H1c6b . . . 119.63 ?
  C5b C6b H1c6b . . . 119.63 ?
  N8b C7b C1b . . . 122.16(13) ?
  N8b C7b H1c7b . . . 118.92 ?
  C1b C7b H1c7b . . . 118.92 ?
  O11b C12b H1c12b . . . 109.47 ?
  O11b C12b H2c12b . . . 109.47 ?
  O11b C12b H3c12b . . . 109.47 ?
  H1c12b C12b H2c12b . . . 109.47 ?
  H1c12b C12b H3c12b . . . 109.47 ?
  H2c12b C12b H3c12b . . . 109.47 ?
  C4c O10c H1o10c . . . 115.3(12) ?
  C3c O11c C12c . . . 116.88(12) ?
  C2c C1c C6c . . . 119.43(13) ?
  C2c C1c C7c . . . 122.33(11) ?
  C6c C1c C7c . . . 118.24(10) ?
  C1c C2c C3c . . . 119.57(11) ?
  C1c C2c H1c2c . . . 120.22 ?
  C3c C2c H1c2c . . . 120.22 ?
  O11c C3c C2c . . . 125.39(11) ?
  O11c C3c C4c . . . 113.74(13) ?
  C2c C3c C4c . . . 120.86(11) ?
  O10c C4c C3c . . . 121.22(11) ?
  O10c C4c C5c . . . 119.47(12) ?
  C3c C4c C5c . . . 119.29(14) ?
  C4c C5c C6c . . . 120.41(12) ?
  C4c C5c H1c5c . . . 119.8 ?
  C6c C5c H1c5c . . . 119.8 ?
  C1c C6c C5c . . . 120.38(11) ?
  C1c C6c H1c6c . . . 119.81 ?
  C5c C6c H1c6c . . . 119.81 ?
  N8c C7c C1c . . . 121.74(11) ?
  N8c C7c H1c7c . . . 119.13 ?
  C1c C7c H1c7c . . . 119.13 ?
  O11c C12c H1c12c . . . 109.47 ?
  O11c C12c H2c12c . . . 109.47 ?
  O11c C12c H3c12c . . . 109.47 ?
  H1c12c C12c H2c12c . . . 109.47 ?
  H1c12c C12c H3c12c . . . 109.47 ?
  H2c12c C12c H3c12c . . . 109.47 ?
  C4d O10d H1o10d . . . 114.3(9) ?
  C3d O11d C12d . . . 116.56(11) ?
  C2d C1d C6d . . . 119.11(13) ?
  C2d C1d C7d . . . 121.93(12) ?
  C6d C1d C7d . . . 118.95(10) ?
  C1d C2d C3d . . . 119.82(12) ?
  C1d C2d H1c2d . . . 120.09 ?
  C3d C2d H1c2d . . . 120.09 ?
  O11d C3d C2d . . . 125.32(11) ?
  O11d C3d C4d . . . 113.95(12) ?
  C2d C3d C4d . . . 120.72(11) ?
  O10d C4d C3d . . . 121.22(10) ?
  O10d C4d C5d . . . 119.47(12) ?
  C3d C4d C5d . . . 119.31(13) ?
  C4d C5d C6d . . . 120.03(12) ?
  C4d C5d H1c5d . . . 119.98 ?
  C6d C5d H1c5d . . . 119.99 ?
  C1d C6d C5d . . . 120.99(11) ?
  C1d C6d H1c6d . . . 119.51 ?
  C5d C6d H1c6d . . . 119.51 ?
  N8d C7d C1d . . . 122.07(11) ?
  N8d C7d H1c7d . . . 118.97 ?
  C1d C7d H1c7d . . . 118.97 ?
  O11d C12d H1c12d . . . 109.47 ?
  O11d C12d H2c12d . . . 109.47 ?
  O11d C12d H3c12d . . . 109.47 ?
  H1c12d C12d H2c12d . . . 109.47 ?
  H1c12d C12d H3c12d . . . 109.47 ?
  H2c12d C12d H3c12d . . . 109.47 ?
  C4e O10e H1o10e . . . 109.2(11) ?
  C3e O11e C12e . . . 116.21(9) ?
  C2e C1e C6e . . . 119.35(10) ?
  C2e C1e C7e . . . 122.07(12) ?
  C6e C1e C7e . . . 118.57(13) ?
  C1e C2e C3e . . . 120.21(13) ?
  C1e C2e H1c2e . . . 119.9 ?
  C3e C2e H1c2e . . . 119.9 ?
  O11e C3e C2e . . . 125.62(13) ?
  O11e C3e C4e . . . 114.60(10) ?
  C2e C3e C4e . . . 119.77(13) ?
  O10e C4e C3e . . . 120.43(13) ?
  O10e C4e C5e . . . 119.66(12) ?
  C3e C4e C5e . . . 119.89(10) ?
  C4e C5e C6e . . . 120.27(13) ?
  C4e C5e H1c5e . . . 119.87 ?
  C6e C5e H1c5e . . . 119.87 ?
  C1e C6e C5e . . . 120.50(13) ?
  C1e C6e H1c6e . . . 119.75 ?
  C5e C6e H1c6e . . . 119.75 ?
  N8e C7e C1e . . . 122.23(13) ?
  N8e C7e H1c7e . . . 118.88 ?
  C1e C7e H1c7e . . . 118.88 ?
  O11e C12e H1c12e . . . 109.47 ?
  O11e C12e H2c12e . . . 109.47 ?
  O11e C12e H3c12e . . . 109.47 ?
  H1c12e C12e H2c12e . . . 109.47 ?
  H1c12e C12e H3c12e . . . 109.47 ?
  H2c12e C12e H3c12e . . . 109.47 ?
  C4f O10f H1o10f . . . 114.7(11) ?
  C3f O11f C12f . . . 116.75(11) ?
  C2f C1f C6f . . . 119.08(13) ?
  C2f C1f C7f . . . 121.72(12) ?
  C6f C1f C7f . . . 119.19(10) ?
  C1f C2f C3f . . . 119.82(12) ?
  C1f C2f H1c2f . . . 120.09 ?
  C3f C2f H1c2f . . . 120.09 ?
  O11f C3f C2f . . . 125.49(11) ?
  O11f C3f C4f . . . 113.73(12) ?
  C2f C3f C4f . . . 120.78(10) ?
  O10f C4f C3f . . . 120.91(10) ?
  O10f C4f C5f . . . 119.81(12) ?
  C3f C4f C5f . . . 119.28(13) ?
  C4f C5f C6f . . . 120.07(12) ?
  C4f C5f H1c5f . . . 119.97 ?
  C6f C5f H1c5f . . . 119.97 ?
  C1f C6f C5f . . . 120.96(10) ?
  C1f C6f H1c6f . . . 119.52 ?
  C5f C6f H1c6f . . . 119.52 ?
  N8f C7f C1f . . . 121.99(10) ?
  N8f C7f H1c7f . . . 119 ?
  C1f C7f H1c7f . . . 119 ?
  O11f C12f H1c12f . . . 109.47 ?
  O11f C12f H2c12f . . . 109.47 ?
  O11f C12f H3c12f . . . 109.47 ?
  H1c12f C12f H2c12f . . . 109.47 ?
  H1c12f C12f H3c12f . . . 109.47 ?
  H2c12f C12f H3c12f . . . 109.47 ?

loop_
 _geom_torsion_atom_site_label_1
 _geom_torsion_atom_site_label_2
 _geom_torsion_atom_site_label_3
 _geom_torsion_atom_site_label_4
 _geom_torsion_site_symmetry_1
 _geom_torsion_site_symmetry_2
 _geom_torsion_site_symmetry_3
 _geom_torsion_site_symmetry_4
 _geom_torsion
 _geom_torsion_publ_flag
 ? ? ? ? ? ? ? ? ? ?

loop_
 _geom_hbond_atom_site_label_D
 _geom_hbond_atom_site_label_H
 _geom_hbond_atom_site_label_A
 _geom_hbond_site_symmetry_D
 _geom_hbond_site_symmetry_H
 _geom_hbond_site_symmetry_A
 _geom_hbond_distance_DH
 _geom_hbond_distance_HA
 _geom_hbond_distance_DA
 _geom_hbond_angle_DHA
 _geom_hbond_publ_flag
  O10a H1o10a O11a . . .   0.870(14)   2.166(18)   2.6700(15)   116.5(11) ?
  O10a H1o10a O9d . . 1_446   0.870(14)   2.119(10)   2.8021(15)   134.9(16) ?
  O10d H1o10d O11d . . .   0.870(8)   2.263(14)   2.6682(15)   108.4(10) ?
  O10d H1o10d O9e . . .   0.870(8)   2.024(9)   2.7816(15)   144.9(13) ?
  O10e H1o10e O11e . . .   0.870(16)   2.194(19)   2.6747(16)   114.5(11) ?
  O10e H1o10e O9f . . .   0.870(16)   2.092(11)   2.7791(15)   135.4(16) ?
  O10c H1o10c O9a . . 2_576   0.870(11)   2.026(13)   2.7955(15)   146.8(18) ?
  O10c H1o10c O11c . . .   0.870(11)   2.276(19)   2.6652(15)   107.1(13) ?
  O9e H1o9e N8e . . 2_765   0.870(12)   2.012(11)   2.7830(18)   147.1(13) ?
  O10f H1o10f O9b . . 2_656   0.870(9)   2.052(9)   2.8097(15)   145.0(14) ?
  O10f H1o10f O11f . . .   0.870(9)   2.284(16)   2.6597(15)   106.0(11) ?
  O9f H1o9f N8f . . 2_656   0.870(6)   1.964(6)   2.7812(16)   156.1(19) ?
  O9d H1o9d N8c . . .   0.870(15)   1.966(15)   2.7805(14)   155(2) ?
  O10b H1o10b O11b . . .   0.870(13)   2.169(19)   2.6503(16)   114.5(12) ?
  O10b H1o10b O9c . . .   0.870(13)   2.104(11)   2.8048(14)   137.2(16) ?
  O9a H1o9a N8b . . .   0.870(13)   2.022(11)   2.7889(17)   146.4(6) ?
  O9c H1o9c N8d . . .   0.870(13)   1.972(13)   2.7887(14)   156.0(18) ?
  O9b H1o9b N8a . . .   0.870(14)   2.017(11)   2.7871(17)   146.9(5) ?


#=======================================================================
data_ht_r2_unconv
#=======================================================================

_vrf_PLAT026_ht_r2_unconv
;
PROBLEM: Ratio Observed / Unique Reflections (too) Low ..         0% Check 
RESPONSE: This data block does not originate directly from a refinement,
therefore we do not report any refinement data. We do report measurement
data though. This confuses CheckCIF. The model as refined is reported
in a separate data block.
;

# 5. CHEMICAL DATA

_audit_creation_method 'Jana2006 Version : 28/11/2018'
_chemical_name_systematic
; ?
;
_chemical_name_common                    ?
_chemical_formula_moiety                 ?
_chemical_formula_structural             ?
_chemical_formula_analytical             ?
_chemical_formula_iupac                  ?
_chemical_formula_sum                    'C8 O3 N H9'
_chemical_formula_weight                 167.2
_chemical_melting_point                  ?
_chemical_compound_source                ?
_chemical_absolute_configuration         .

#=======================================================================

# 6. CRYSTAL DATA

_symmetry_cell_setting                   monoclinic
_symmetry_space_group_name_H-M           'P 1 21/a 1'
_symmetry_space_group_name_Hall          '-P 2yab'
_symmetry_Int_Tables_number              14

loop_
 _space_group_symop_id
 _space_group_symop_operation_xyz
 1   x,y,z
 2   -x+1/2,y+1/2,-z
 3   -x,-y,-z
 4   x+1/2,-y+1/2,z

_cell_length_a                           14.3673(6)
_cell_length_b                           16.6534(9)
_cell_length_c                           6.3704(3)
_cell_angle_alpha                        90
_cell_angle_beta                         148.261(7)
_cell_angle_gamma                        90
_cell_volume                             801.81(18)

loop_
 _twin_individual_id
 _twin_individual_mass_fraction_refined
 _twin_individual_twin_matrix_11
 _twin_individual_twin_matrix_12
 _twin_individual_twin_matrix_13
 _twin_individual_twin_matrix_21
 _twin_individual_twin_matrix_22
 _twin_individual_twin_matrix_23
 _twin_individual_twin_matrix_31
 _twin_individual_twin_matrix_32
 _twin_individual_twin_matrix_33
 ? ? ? ? ? ? ? ? ? ? ?

_cell_formula_units_Z                    4

_cell_measurement_reflns_used            3387
_cell_measurement_theta_min              2.45
_cell_measurement_theta_max              30.11
_cell_measurement_temperature            300
_cell_special_details
; ?
;

_exptl_crystal_density_diffrn            1.3848
_exptl_crystal_density_meas              ?
_exptl_crystal_density_method            ?
_exptl_crystal_F_000                     ?

_exptl_absorpt_coefficient_mu            0.107
_exptl_crystal_description               block
_exptl_crystal_size_max                  0.50
_exptl_crystal_size_mid                  0.45
_exptl_crystal_size_min                  0.32
_exptl_crystal_size_rad                  ?
_exptl_crystal_colour                    yellow
_exptl_absorpt_correction_type           multi-scan
_exptl_absorpt_process_details           SADABS
_exptl_absorpt_correction_T_min          0.95
_exptl_absorpt_correction_T_max          0.97
loop_
 _exptl_crystal_face_index_h
 _exptl_crystal_face_index_k
 _exptl_crystal_face_index_l
 _exptl_crystal_face_perp_dist
 ? ? ? ?

#=======================================================================

# 7. EXPERIMENTAL DATA

_exptl_special_details                   ?

_diffrn_ambient_temperature              300
_diffrn_source                           ?
_diffrn_source_power                     ?
_diffrn_source_voltage                   ?
_diffrn_source_current                   ?
_diffrn_radiation_type                   'Mo K\a'
_diffrn_radiation_source                 'X-ray tube'
_diffrn_radiation_wavelength             0.71073
_diffrn_radiation_monochromator          graphite
_diffrn_measurement_device               'four-circle diffractometer'
_diffrn_measurement_device_type          'Bruker KAPPA APEX II CCD'
_diffrn_detector                         ?
_diffrn_detector_area_resol_mean         ?
_diffrn_measurement_method               '\w- and \f-scans'
_diffrn_measurement_specimen_support     ?

_diffrn_reflns_number                    8632
_diffrn_reflns_theta_min                 2.45
_diffrn_reflns_theta_max                 30.11
_diffrn_reflns_theta_full                30.11
_diffrn_measured_fraction_theta_max      1
_diffrn_measured_fraction_theta_full     1
_diffrn_reflns_av_R_equivalents          0.0217
_diffrn_reflns_av_unetI/netI             0.0197
_diffrn_reflns_limit_h_min               -20
_diffrn_reflns_limit_h_max               20
_diffrn_reflns_limit_k_min               -23
_diffrn_reflns_limit_k_max               23
_diffrn_reflns_limit_l_min               -8
_diffrn_reflns_limit_l_max               8
_diffrn_reflns_reduction_process         ?

_diffrn_standards_number                 ?
_diffrn_standards_interval_count         ?
_diffrn_standards_interval_time          ?
_diffrn_standards_decay_%                ?
loop_
_diffrn_standard_refln_index_h
_diffrn_standard_refln_index_k
_diffrn_standard_refln_index_l
  ? ? ?

_diffrn_radiation_probe                  X-ray

#=======================================================================

# 8. REFINEMENT DATA

_refine_special_details
; ?
;

_reflns_number_total                     ?
_reflns_number_gt                        ?
_reflns_threshold_expression             ?

_refine_ls_structure_factor_coef         ?
_refine_ls_R_factor_gt                   ?
_refine_ls_wR_factor_gt                  ?
_refine_ls_R_factor_all                  ?
_refine_ls_wR_factor_ref                 ?
_refine_ls_goodness_of_fit_ref           ?
_refine_ls_goodness_of_fit_gt            ?
_refine_ls_restrained_S_gt               ?
_refine_ls_restrained_S_all              ?
_refine_ls_number_reflns                 ?
_refine_ls_number_parameters             ?
_refine_ls_number_restraints             ?
_refine_ls_number_constraints            ?
_refine_ls_weighting_scheme              ?
_refine_ls_weighting_details             ?
_refine_ls_hydrogen_treatment            'mixed'
_refine_ls_shift/su_max                  ?
_refine_ls_shift/su_mean                 ?
_refine_diff_density_max                 ?
_refine_diff_density_min                 ?
_refine_ls_extinction_method             ?
_refine_ls_extinction_coef               ?
_refine_ls_extinction_expression         ?
_refine_ls_abs_structure_details         ?
_refine_ls_abs_structure_Flack           ?
_refine_ls_abs_structure_Rogers          ?

loop_
 _atom_type_symbol
 _atom_type_scat_dispersion_real
 _atom_type_scat_dispersion_imag
 _atom_type_scat_source
 C    0.0033  0.0016
 'International Tables Vol C tables 4.2.6.8 and 6.1.1.1'
 H    0.0000  0.0000
 'International Tables Vol C tables 4.2.6.8 and 6.1.1.1'
 N    0.0061  0.0033
 'International Tables Vol C tables 4.2.6.8 and 6.1.1.1'
 O    0.0106  0.0060
 'International Tables Vol C tables 4.2.6.8 and 6.1.1.1'

_computing_data_collection               'Apex 3 (Bruker, 2016)'
_computing_cell_refinement               'SAINT-Plus (Bruker, 2016)'
_computing_data_reduction                'SAINT-Plus (Bruker, 2016)'
_computing_structure_solution            'SHELXT (Sheldrick, 2015)'
_computing_structure_refinement          'Jana 2006 (Pet\<r\'i\<cek et al., 2014)'
_computing_molecular_graphics            'Mercury (Macrae et al., 2008)'
_computing_publication_material          ?

loop_
 _restr_distance_atom_site_label_1
 _restr_distance_site_symmetry_1
 _restr_distance_atom_site_label_2
 _restr_distance_site_symmetry_2
 _restr_distance_target
 _restr_distance_target_weight_param
 ? ? ? ? ? ?

loop_
 _restr_angle_atom_site_label_1
 _restr_angle_site_symmetry_1
 _restr_angle_atom_site_label_2
 _restr_angle_site_symmetry_2
 _restr_angle_atom_site_label_3
 _restr_angle_site_symmetry_3
 _restr_angle_target
 _restr_angle_target_weight_param
 ? ? ? ? ? ? ? ?

loop_
 _restr_torsion_atom_site_label_1
 _restr_torsion_site_symmetry_1
 _restr_torsion_atom_site_label_2
 _restr_torsion_site_symmetry_2
 _restr_torsion_atom_site_label_3
 _restr_torsion_site_symmetry_3
 _restr_torsion_atom_site_label_4
 _restr_torsion_site_symmetry_4
 _restr_torsion_angle_target
 _restr_torsion_weight_param
 ? ? ? ? ? ? ? ? ? ?

loop_
 _restr_equal_distance_atom_site_label_1
 _restr_equal_distance_site_symmetry_1
 _restr_equal_distance_atom_site_label_2
 _restr_equal_distance_site_symmetry_2
 _restr_equal_distance_class_class_id
 _restr_equal_distance_class_target_weight_param
 ? ? ? ? ? ?

loop_
 _restr_equal_angle_atom_site_label_1
 _restr_equal_angle_site_symmetry_1
 _restr_equal_angle_atom_site_label_2
 _restr_equal_angle_site_symmetry_2
 _restr_equal_angle_atom_site_label_3
 _restr_equal_angle_site_symmetry_3
 _restr_equal_angle_class_class_id
 _restr_equal_angle_class_target_weight_param
 ? ? ? ? ? ? ? ?

loop_
 _restr_equal_torsion_atom_site_label_1
 _restr_equal_torsion_site_symmetry_1
 _restr_equal_torsion_atom_site_label_2
 _restr_equal_torsion_site_symmetry_2
 _restr_equal_torsion_atom_site_label_3
 _restr_equal_torsion_site_symmetry_3
 _restr_equal_torsion_atom_site_label_4
 _restr_equal_torsion_site_symmetry_4
 _restr_equal_torsion_class_class_id
 _restr_equal_torsion_class_target_weight_param
 ? ? ? ? ? ? ? ? ? ?


#=======================================================================

# 9. ATOMIC COORDINATES AND DISPLACEMENT PARAMETERS

loop_
 _atom_site_label
 _atom_site_type_symbol
 _atom_site_fract_x
 _atom_site_fract_y
 _atom_site_fract_z
 _atom_site_adp_type
 _atom_site_U_iso_or_equiv
 _atom_site_site_symmetry_multiplicity
 _atom_site_occupancy
 _atom_site_calc_flag
 _atom_site_refinement_flags
 _atom_site_disorder_assembly
 _atom_site_disorder_group
  C1 C 0.23149(19) 0.43988(9) -0.0371(4) Uani 0.052(2) 4 1 d . . .
  C2 C 0.25116(16) 0.36179(8) -0.0754(4) Uani 0.0427(18) 4 1 d . . .
  C3 C 0.18525(15) 0.29739(8) -0.0909(4) Uani 0.0388(16) 4 1 d . . .
  C4 C 0.09743(17) 0.31003(8) -0.0679(4) Uani 0.0438(18) 4 1 d . . .
  C5 C 0.0799(2) 0.38648(10) -0.0252(5) Uani 0.065(3) 4 1 d . . .
  C6 C 0.1462(3) 0.45111(10) -0.0102(6) Uani 0.073(3) 4 1 d . . .
  C7 C 0.2962(2) 0.50935(10) -0.0282(5) Uani 0.065(3) 4 1 d . . .
  N8 N 0.38462(16) 0.50381(7) -0.0259(4) Uani 0.055(2) 4 1 d . . .
  O9 O 0.42753(18) 0.57969(6) -0.0279(4) Uani 0.077(3) 4 1 d . . .
  O10 O 0.02917(14) 0.24758(7) -0.0892(3) Uani 0.0562(18) 4 1 d . . .
  O11 O 0.19375(14) 0.21884(6) -0.1336(3) Uani 0.0562(18) 4 1 d . . .
  C12 C 0.2728(2) 0.20123(9) -0.1793(5) Uani 0.059(3) 4 1 d . . .
  H1o10 H 0.066(3) 0.1973(14) -0.076(6) Uiso 0.087(6) 4 1 d . . .
  H1o9 H 0.500(2) 0.5693(12) 0.009(4) Uiso 0.091(7) 4 1 d . . .
  H1c2 H 0.311195 0.352867 -0.090941 Uiso 0.0512 4 1 d . . .
  H1c5 H 0.021464 0.395338 -0.005485 Uiso 0.0778 4 1 d . . .
  H1c6 H 0.132897 0.504445 0.019211 Uiso 0.0871 4 1 d . . .
  H1c7 H 0.2704 0.561907 -0.023975 Uiso 0.0782 4 1 d . . .
  H1c12 H 0.263153 0.144746 -0.225582 Uiso 0.0713 4 1 d . . .
  H2c12 H 0.213196 0.230746 -0.402042 Uiso 0.0713 4 1 d . . .
  H3c12 H 0.395344 0.21632 0.058845 Uiso 0.0713 4 1 d . . .

loop_
 _atom_site_aniso_label
 _atom_site_aniso_type_symbol
 _atom_site_aniso_U_11
 _atom_site_aniso_U_22
 _atom_site_aniso_U_33
 _atom_site_aniso_U_12
 _atom_site_aniso_U_13
 _atom_site_aniso_U_23
 C1 C 0.0669(8) 0.0419(7) 0.0788(9) -0.0018(6) 0.0673(8) -0.0007(6)
 C2 C 0.0490(7) 0.0442(7) 0.0554(7) -0.0012(5) 0.0477(6) -0.0003(5)
 C3 C 0.0434(6) 0.0400(7) 0.0446(7) 0.0009(5) 0.0393(6) 0.0003(5)
 C4 C 0.0509(7) 0.0448(7) 0.0572(7) -0.0008(5) 0.0494(7) 0.0013(6)
 C5 C 0.0947(11) 0.0494(9) 0.1173(11) 0.0000(8) 0.1010(10) -0.0017(8)
 C6 C 0.1124(13) 0.0422(8) 0.1399(13) -0.0023(8) 0.1198(13) -0.0048(8)
 C7 C 0.0966(11) 0.0391(8) 0.1182(12) -0.0029(7) 0.1009(11) -0.0033(7)
 N8 N 0.0748(8) 0.0368(6) 0.0880(8) -0.0034(5) 0.0750(7) 0.0004(5)
 O9 O 0.1194(9) 0.0365(6) 0.1524(10) -0.0020(6) 0.1282(9) 0.0021(6)
 O10 O 0.0774(7) 0.0453(6) 0.0914(7) -0.0032(5) 0.0792(7) -0.0004(5)
 O11 O 0.0848(7) 0.0404(6) 0.0945(7) -0.0043(5) 0.0846(7) -0.0056(5)
 C12 C 0.0857(11) 0.0511(9) 0.0888(11) 0.0067(8) 0.0819(10) 0.0020(7)

loop_
 _jana_atom_site_ADP_C_label
 _jana_atom_site_ADP_C_type_symbol
 _jana_atom_site_ADP_C_111
 _jana_atom_site_ADP_C_112
 _jana_atom_site_ADP_C_113
 _jana_atom_site_ADP_C_122
 _jana_atom_site_ADP_C_123
 _jana_atom_site_ADP_C_133
 _jana_atom_site_ADP_C_222
 _jana_atom_site_ADP_C_223
 _jana_atom_site_ADP_C_233
 _jana_atom_site_ADP_C_333
 ? ? ? ? ? ? ? ? ? ? ? ?

loop_
 _jana_atom_site_ADP_D_label
 _jana_atom_site_ADP_D_type_symbol
 _jana_atom_site_ADP_D_1111
 _jana_atom_site_ADP_D_1112
 _jana_atom_site_ADP_D_1113
 _jana_atom_site_ADP_D_1122
 _jana_atom_site_ADP_D_1123
 _jana_atom_site_ADP_D_1133
 _jana_atom_site_ADP_D_1222
 _jana_atom_site_ADP_D_1223
 _jana_atom_site_ADP_D_1233
 _jana_atom_site_ADP_D_1333
 _jana_atom_site_ADP_D_2222
 _jana_atom_site_ADP_D_2223
 _jana_atom_site_ADP_D_2233
 _jana_atom_site_ADP_D_2333
 _jana_atom_site_ADP_D_3333
 ? ? ? ? ? ? ? ? ? ? ? ? ? ? ? ? ?

loop_
 _jana_atom_site_ADP_E_label
 _jana_atom_site_ADP_E_type_symbol
 _jana_atom_site_ADP_E_11111
 _jana_atom_site_ADP_E_11112
 _jana_atom_site_ADP_E_11113
 _jana_atom_site_ADP_E_11122
 _jana_atom_site_ADP_E_11123
 _jana_atom_site_ADP_E_11133
 _jana_atom_site_ADP_E_11222
 _jana_atom_site_ADP_E_11223
 _jana_atom_site_ADP_E_11233
 _jana_atom_site_ADP_E_11333
 _jana_atom_site_ADP_E_12222
 _jana_atom_site_ADP_E_12223
 _jana_atom_site_ADP_E_12233
 _jana_atom_site_ADP_E_12333
 _jana_atom_site_ADP_E_13333
 _jana_atom_site_ADP_E_22222
 _jana_atom_site_ADP_E_22223
 _jana_atom_site_ADP_E_22233
 _jana_atom_site_ADP_E_22333
 _jana_atom_site_ADP_E_23333
 _jana_atom_site_ADP_E_33333
 ? ? ? ? ? ? ? ? ? ? ? ? ? ? ? ? ? ? ? ? ? ? ?

loop_
 _jana_atom_site_ADP_F_label
 _jana_atom_site_ADP_F_type_symbol
 _jana_atom_site_ADP_F_111111
 _jana_atom_site_ADP_F_111112
 _jana_atom_site_ADP_F_111113
 _jana_atom_site_ADP_F_111122
 _jana_atom_site_ADP_F_111123
 _jana_atom_site_ADP_F_111133
 _jana_atom_site_ADP_F_111222
 _jana_atom_site_ADP_F_111223
 _jana_atom_site_ADP_F_111233
 _jana_atom_site_ADP_F_111333
 _jana_atom_site_ADP_F_112222
 _jana_atom_site_ADP_F_112223
 _jana_atom_site_ADP_F_112233
 _jana_atom_site_ADP_F_112333
 _jana_atom_site_ADP_F_113333
 _jana_atom_site_ADP_F_122222
 _jana_atom_site_ADP_F_122223
 _jana_atom_site_ADP_F_122233
 _jana_atom_site_ADP_F_122333
 _jana_atom_site_ADP_F_123333
 _jana_atom_site_ADP_F_133333
 _jana_atom_site_ADP_F_222222
 _jana_atom_site_ADP_F_222223
 _jana_atom_site_ADP_F_222233
 _jana_atom_site_ADP_F_222333
 _jana_atom_site_ADP_F_223333
 _jana_atom_site_ADP_F_233333
 _jana_atom_site_ADP_F_333333
 ? ? ? ? ? ? ? ? ? ? ? ? ? ? ? ? ? ? ? ? ? ? ? ? ? ? ? ? ? ?


#=======================================================================

# 10. MOLECULAR GEOMETRY


loop_
 _geom_bond_atom_site_label_1
 _geom_bond_atom_site_label_2
 _geom_bond_site_symmetry_1
 _geom_bond_site_symmetry_2
 _geom_bond_distance
 _geom_bond_publ_flag
  C1 C2 . . 1.396(3) ?
  C1 C6 . . 1.387(6) ?
  C1 C7 . . 1.455(4) ?
  C2 C3 . . 1.377(3) ?
  C2 H1c2 . . 0.960 ?
  C3 C4 . . 1.404(4) ?
  C3 O11 . . 1.3626(19) ?
  C4 C5 . . 1.369(3) ?
  C4 O10 . . 1.355(3) ?
  C5 C6 . . 1.386(4) ?
  C5 H1c5 . . 0.960 ?
  C6 H1c6 . . 0.960 ?
  C7 N8 . . 1.261(5) ?
  C7 H1c7 . . 0.960 ?
  N8 O9 . . 1.411(2) ?
  O9 H1o9 . . 0.87(3) ?
  O10 H1o10 . . 0.95(3) ?
  O11 C12 . . 1.422(5) ?
  C12 H1c12 . . 0.960 ?
  C12 H2c12 . . 0.960 ?
  C12 H3c12 . . 0.960 ?

loop_
 _geom_angle_atom_site_label_1
 _geom_angle_atom_site_label_2
 _geom_angle_atom_site_label_3
 _geom_angle_site_symmetry_1
 _geom_angle_site_symmetry_2
 _geom_angle_site_symmetry_3
 _geom_angle
 _geom_angle_publ_flag
  C2 C1 C6 . . . 118.6(2) ?
  C2 C1 C7 . . . 122.0(3) ?
  C6 C1 C7 . . . 119.4(2) ?
  C1 C2 C3 . . . 120.6(3) ?
  C1 C2 H1c2 . . . 119.7 ?
  C3 C2 H1c2 . . . 119.69 ?
  C2 C3 C4 . . . 119.97(17) ?
  C2 C3 O11 . . . 126.1(3) ?
  C4 C3 O11 . . . 113.9(2) ?
  C3 C4 C5 . . . 119.6(2) ?
  C3 C4 O10 . . . 120.84(17) ?
  C5 C4 O10 . . . 119.6(3) ?
  C4 C5 C6 . . . 120.3(4) ?
  C4 C5 H1c5 . . . 119.9 ?
  C6 C5 H1c5 . . . 119.9 ?
  C1 C6 C5 . . . 121.0(2) ?
  C1 C6 H1c6 . . . 119.5 ?
  C5 C6 H1c6 . . . 119.5) ?
  C1 C7 N8 . . . 123.1(2) ?
  C1 C7 H1c7 . . . 118.4 ?
  N8 C7 H1c7 . . . 118.4 ?
  C7 N8 O9 . . . 112.20(19) ?
  N8 O9 H1o9 . . . 104.7(14) ?
  C4 O10 H1o10 . . . 111(3) ?
  C3 O11 C12 . . . 117.5(2) ?
  O11 C12 H1c12 . . . 109.5 ?
  O11 C12 H2c12 . . . 109.5 ?
  O11 C12 H3c12 . . . 109.5 ?
  H1c12 C12 H2c12 . . . 109.5 ?
  H1c12 C12 H3c12 . . . 109.5 ?
  H2c12 C12 H3c12 . . . 109.5 ?

loop_
 _geom_torsion_atom_site_label_1
 _geom_torsion_atom_site_label_2
 _geom_torsion_atom_site_label_3
 _geom_torsion_atom_site_label_4
 _geom_torsion_site_symmetry_1
 _geom_torsion_site_symmetry_2
 _geom_torsion_site_symmetry_3
 _geom_torsion_site_symmetry_4
 _geom_torsion
 _geom_torsion_publ_flag
 ? ? ? ? ? ? ? ? ? ?

loop_
 _geom_hbond_atom_site_label_D
 _geom_hbond_atom_site_label_H
 _geom_hbond_atom_site_label_A
 _geom_hbond_site_symmetry_D
 _geom_hbond_site_symmetry_H
 _geom_hbond_site_symmetry_A
 _geom_hbond_distance_DH
 _geom_hbond_distance_HA
 _geom_hbond_distance_DA
 _geom_hbond_angle_DHA
 _geom_hbond_publ_flag
  O10 H1o10 O9 . . 2_545   0.95(3)   2.04(3)   2.8233(16)   137(4) ?
  O10 H1o10 O11 . . .   0.95(3)   2.19(5)   2.653(4)   109(3) ?
  O9 H1o9 N8 . . 3_665   0.87(3)   1.98(3)   2.786(4)   153.0(19) ?


#=======================================================================

# 11. STRUCTURE-FACTOR LIST

loop_
 _refln_index_h
 _refln_index_k
 _refln_index_l
 _refln_F_squared_calc
 _refln_F_squared_meas
 _refln_F_squared_sigma
 _refln_observed_status
 ? ? ? ? ? ? ?

loop_
 _twin_refln_datum_id
 _twin_refln_individual_id
 _twin_refln_index_h
 _twin_refln_index_k
 _twin_refln_index_l
 _twin_refln_F_squared_calc
 _twin_refln_F_squared_meas
 _twin_refln_F_squared_sigma
 _twin_refln_include_status
 ? ? ? ? ? ? ? ? ?


#=======================================================================
data_ht_r3_unconv
#=======================================================================

_vrf_PLAT026_ht_r3_unconv
;
PROBLEM: Ratio Observed / Unique Reflections (too) Low ..         0% Check 
RESPONSE: This data block does not originate directly from a refinement,
therefore we do not report any refinement data. We do report measurement
data though. This confuses CheckCIF. The model as refined is reported
in a separate data block.
;

# 5. CHEMICAL DATA

_audit_creation_method 'Jana2006 Version : 28/11/2018'
_chemical_name_systematic
; ?
;
_chemical_name_common                    ?
_chemical_formula_moiety                 ?
_chemical_formula_structural             ?
_chemical_formula_analytical             ?
_chemical_formula_iupac                  ?
_chemical_formula_sum                    'C8 O3 N H9'
_chemical_formula_weight                 167.2
_chemical_melting_point                  ?
_chemical_compound_source                ?
_chemical_absolute_configuration         .

#=======================================================================

# 6. CRYSTAL DATA

_symmetry_cell_setting                   monoclinic
_symmetry_space_group_name_H-M           'P 1 21/a 1'
_symmetry_space_group_name_Hall          '-P 2yab'
_symmetry_Int_Tables_number              14

loop_
 _space_group_symop_id
 _space_group_symop_operation_xyz
 1   x,y,z
 2   -x+1/2,y+1/2,-z
 3   -x,-y,-z
 4   x+1/2,-y+1/2,z

_cell_length_a                           14.3673(6)
_cell_length_b                           16.6534(9)
_cell_length_c                           6.3704(3)
_cell_angle_alpha                        90
_cell_angle_beta                         148.261(7)
_cell_angle_gamma                        90
_cell_volume                             801.81(18)

loop_
 _twin_individual_id
 _twin_individual_mass_fraction_refined
 _twin_individual_twin_matrix_11
 _twin_individual_twin_matrix_12
 _twin_individual_twin_matrix_13
 _twin_individual_twin_matrix_21
 _twin_individual_twin_matrix_22
 _twin_individual_twin_matrix_23
 _twin_individual_twin_matrix_31
 _twin_individual_twin_matrix_32
 _twin_individual_twin_matrix_33
 ? ? ? ? ? ? ? ? ? ? ?

_cell_formula_units_Z                    4

_cell_measurement_reflns_used            3387
_cell_measurement_theta_min              2.45
_cell_measurement_theta_max              30.11
_cell_measurement_temperature            300
_cell_special_details
; ?
;

_exptl_crystal_density_diffrn            1.3848
_exptl_crystal_density_meas              ?
_exptl_crystal_density_method            ?
_exptl_crystal_F_000                     ?

_exptl_absorpt_coefficient_mu            0.107
_exptl_crystal_description               block
_exptl_crystal_size_max                  0.50
_exptl_crystal_size_mid                  0.45
_exptl_crystal_size_min                  0.32
_exptl_crystal_size_rad                  ?
_exptl_crystal_colour                    yellow
_exptl_absorpt_correction_type           multi-scan
_exptl_absorpt_process_details           SADABS
_exptl_absorpt_correction_T_min          0.95
_exptl_absorpt_correction_T_max          0.97
loop_
 _exptl_crystal_face_index_h
 _exptl_crystal_face_index_k
 _exptl_crystal_face_index_l
 _exptl_crystal_face_perp_dist
 ? ? ? ?

#=======================================================================

# 7. EXPERIMENTAL DATA

_exptl_special_details                   ?

_diffrn_ambient_temperature              300
_diffrn_source                           ?
_diffrn_source_power                     ?
_diffrn_source_voltage                   ?
_diffrn_source_current                   ?
_diffrn_radiation_type                   'Mo K\a'
_diffrn_radiation_source                 'X-ray tube'
_diffrn_radiation_wavelength             0.71073
_diffrn_radiation_monochromator          graphite
_diffrn_measurement_device               'four-circle diffractometer'
_diffrn_measurement_device_type          'Bruker KAPPA APEX II CCD'
_diffrn_detector                         ?
_diffrn_detector_area_resol_mean         ?
_diffrn_measurement_method               '\w- and \f-scans'
_diffrn_measurement_specimen_support     ?

_diffrn_reflns_number                    8632
_diffrn_reflns_theta_min                 2.45
_diffrn_reflns_theta_max                 30.11
_diffrn_reflns_theta_full                30.11
_diffrn_measured_fraction_theta_max      1
_diffrn_measured_fraction_theta_full     1
_diffrn_reflns_av_R_equivalents          0.0217
_diffrn_reflns_av_unetI/netI             0.0197
_diffrn_reflns_limit_h_min               -20
_diffrn_reflns_limit_h_max               20
_diffrn_reflns_limit_k_min               -23
_diffrn_reflns_limit_k_max               23
_diffrn_reflns_limit_l_min               -8
_diffrn_reflns_limit_l_max               8
_diffrn_reflns_reduction_process         ?

_diffrn_standards_number                 ?
_diffrn_standards_interval_count         ?
_diffrn_standards_interval_time          ?
_diffrn_standards_decay_%                ?
loop_
_diffrn_standard_refln_index_h
_diffrn_standard_refln_index_k
_diffrn_standard_refln_index_l
  ? ? ?

_diffrn_radiation_probe                  X-ray

#=======================================================================

# 8. REFINEMENT DATA

_refine_special_details
; ?
;

_reflns_number_total                     ?
_reflns_number_gt                        ?
_reflns_threshold_expression             ?

_refine_ls_structure_factor_coef         ?
_refine_ls_R_factor_gt                   ?
_refine_ls_wR_factor_gt                  ?
_refine_ls_R_factor_all                  ?
_refine_ls_wR_factor_ref                 ?
_refine_ls_goodness_of_fit_ref           ?
_refine_ls_goodness_of_fit_gt            ?
_refine_ls_restrained_S_gt               ?
_refine_ls_restrained_S_all              ?
_refine_ls_number_reflns                 ?
_refine_ls_number_parameters             ?
_refine_ls_number_restraints             ?
_refine_ls_number_constraints            ?
_refine_ls_weighting_scheme              ?
_refine_ls_weighting_details             ?
_refine_ls_hydrogen_treatment            'mixed'
_refine_ls_shift/su_max                  ?
_refine_ls_shift/su_mean                 ?
_refine_diff_density_max                 ?
_refine_diff_density_min                 ?
_refine_ls_extinction_method             ?
_refine_ls_extinction_coef               ?
_refine_ls_extinction_expression         ?
_refine_ls_abs_structure_details         ?
_refine_ls_abs_structure_Flack           ?
_refine_ls_abs_structure_Rogers          ?

loop_
 _atom_type_symbol
 _atom_type_scat_dispersion_real
 _atom_type_scat_dispersion_imag
 _atom_type_scat_source
 C    0.0033  0.0016
 'International Tables Vol C tables 4.2.6.8 and 6.1.1.1'
 H    0.0000  0.0000
 'International Tables Vol C tables 4.2.6.8 and 6.1.1.1'
 N    0.0061  0.0033
 'International Tables Vol C tables 4.2.6.8 and 6.1.1.1'
 O    0.0106  0.0060
 'International Tables Vol C tables 4.2.6.8 and 6.1.1.1'

_computing_data_collection               'Apex 3 (Bruker, 2016)'
_computing_cell_refinement               'SAINT-Plus (Bruker, 2016)'
_computing_data_reduction                'SAINT-Plus (Bruker, 2016)'
_computing_structure_solution            'SHELXT (Sheldrick, 2015)'
_computing_structure_refinement          'Jana 2006 (Pet\<r\'i\<cek et al., 2014)'
_computing_molecular_graphics            'Mercury (Macrae et al., 2008)'
_computing_publication_material          ?

loop_
 _restr_distance_atom_site_label_1
 _restr_distance_site_symmetry_1
 _restr_distance_atom_site_label_2
 _restr_distance_site_symmetry_2
 _restr_distance_target
 _restr_distance_target_weight_param
 ? ? ? ? ? ?

loop_
 _restr_angle_atom_site_label_1
 _restr_angle_site_symmetry_1
 _restr_angle_atom_site_label_2
 _restr_angle_site_symmetry_2
 _restr_angle_atom_site_label_3
 _restr_angle_site_symmetry_3
 _restr_angle_target
 _restr_angle_target_weight_param
 ? ? ? ? ? ? ? ?

loop_
 _restr_torsion_atom_site_label_1
 _restr_torsion_site_symmetry_1
 _restr_torsion_atom_site_label_2
 _restr_torsion_site_symmetry_2
 _restr_torsion_atom_site_label_3
 _restr_torsion_site_symmetry_3
 _restr_torsion_atom_site_label_4
 _restr_torsion_site_symmetry_4
 _restr_torsion_angle_target
 _restr_torsion_weight_param
 ? ? ? ? ? ? ? ? ? ?

loop_
 _restr_equal_distance_atom_site_label_1
 _restr_equal_distance_site_symmetry_1
 _restr_equal_distance_atom_site_label_2
 _restr_equal_distance_site_symmetry_2
 _restr_equal_distance_class_class_id
 _restr_equal_distance_class_target_weight_param
 ? ? ? ? ? ?

loop_
 _restr_equal_angle_atom_site_label_1
 _restr_equal_angle_site_symmetry_1
 _restr_equal_angle_atom_site_label_2
 _restr_equal_angle_site_symmetry_2
 _restr_equal_angle_atom_site_label_3
 _restr_equal_angle_site_symmetry_3
 _restr_equal_angle_class_class_id
 _restr_equal_angle_class_target_weight_param
 ? ? ? ? ? ? ? ?

loop_
 _restr_equal_torsion_atom_site_label_1
 _restr_equal_torsion_site_symmetry_1
 _restr_equal_torsion_atom_site_label_2
 _restr_equal_torsion_site_symmetry_2
 _restr_equal_torsion_atom_site_label_3
 _restr_equal_torsion_site_symmetry_3
 _restr_equal_torsion_atom_site_label_4
 _restr_equal_torsion_site_symmetry_4
 _restr_equal_torsion_class_class_id
 _restr_equal_torsion_class_target_weight_param
 ? ? ? ? ? ? ? ? ? ?


#=======================================================================

# 9. ATOMIC COORDINATES AND DISPLACEMENT PARAMETERS

loop_
 _atom_site_label
 _atom_site_type_symbol
 _atom_site_fract_x
 _atom_site_fract_y
 _atom_site_fract_z
 _atom_site_adp_type
 _atom_site_U_iso_or_equiv
 _atom_site_site_symmetry_multiplicity
 _atom_site_occupancy
 _atom_site_calc_flag
 _atom_site_refinement_flags
 _atom_site_disorder_assembly
 _atom_site_disorder_group
  C1 C 0.2317(4) 0.43984(18) -0.0366(8) Uani 0.0517(19) 4 1 d . . .
  C2 C 0.2498(3) 0.36176(17) -0.0771(8) Uani 0.0429(15) 4 1 d . . .
  C3 C 0.1848(3) 0.29772(17) -0.0909(7) Uani 0.0390(14) 4 1 d . . .
  C4 C 0.0980(3) 0.31016(18) -0.0680(8) Uani 0.0439(16) 4 1 d . . .
  C5 C 0.0789(4) 0.3859(2) -0.0293(9) Uani 0.065(2) 4 1 d . . .
  C6 C 0.1457(4) 0.45061(19) -0.0132(10) Uani 0.073(3) 4 1 d . . .
  C7 C 0.2977(4) 0.50901(18) -0.0258(9) Uani 0.066(3) 4 1 d . . .
  N8 N 0.3849(3) 0.50308(13) -0.0256(7) Uani 0.0546(17) 4 1 d . . .
  O9 O 0.4288(3) 0.57960(12) -0.0236(7) Uani 0.077(2) 4 1 d . . .
  O10 O 0.0295(3) 0.24756(13) -0.0888(6) Uani 0.0566(15) 4 1 d . . .
  O11 O 0.1932(3) 0.21922(11) -0.1344(6) Uani 0.0564(15) 4 1 d . . .
  C12 C 0.2721(4) 0.20090(15) -0.1806(8) Uani 0.060(2) 4 1 d . . .
  H1o10 H 0.068(3) 0.1972(14) -0.072(6) Uiso 0.095(6) 4 1 d . . .
  H1o9 H 0.4996(18) 0.5681(11) 0.009(4) Uiso 0.089(6) 4 1 d . . .
  H1c2 H 0.308696 0.352677 -0.095524 Uiso 0.0514 4 1 d . . .
  H1c5 H 0.019122 0.394748 -0.012964 Uiso 0.0781 4 1 d . . .
  H1c6 H 0.131681 0.503911 0.01476 Uiso 0.0877 4 1 d . . .
  H1c7 H 0.273339 0.561685 -0.018446 Uiso 0.0788 4 1 d . . .
  H1c12 H 0.260919 0.144443 -0.229397 Uiso 0.0715 4 1 d . . .
  H2c12 H 0.21336 0.230625 -0.40196 Uiso 0.0715 4 1 d . . .
  H3c12 H 0.395021 0.215306 0.058299 Uiso 0.0715 4 1 d . . .

loop_
 _atom_site_aniso_label
 _atom_site_aniso_type_symbol
 _atom_site_aniso_U_11
 _atom_site_aniso_U_22
 _atom_site_aniso_U_33
 _atom_site_aniso_U_12
 _atom_site_aniso_U_13
 _atom_site_aniso_U_23
 C1 C 0.0671(7) 0.0416(6) 0.0789(8) -0.0020(5) 0.0674(7) -0.0013(5)
 C2 C 0.0491(6) 0.0443(6) 0.0554(6) -0.0007(5) 0.0477(6) 0.0001(5)
 C3 C 0.0436(5) 0.0401(6) 0.0448(6) 0.0008(4) 0.0394(5) 0.0005(4)
 C4 C 0.0512(6) 0.0442(6) 0.0573(6) -0.0004(5) 0.0495(6) 0.0015(5)
 C5 C 0.0946(9) 0.0491(8) 0.1181(10) 0.0000(7) 0.1013(9) -0.0015(7)
 C6 C 0.1137(11) 0.0420(7) 0.1405(12) -0.0023(7) 0.1206(11) -0.0049(7)
 C7 C 0.0974(10) 0.0398(7) 0.1183(11) -0.0035(6) 0.1012(10) -0.0041(6)
 N8 N 0.0749(6) 0.0371(5) 0.0885(7) -0.0033(5) 0.0754(6) 0.0005(5)
 O9 O 0.1197(8) 0.0369(5) 0.1524(9) -0.0022(5) 0.1284(8) 0.0019(5)
 O10 O 0.0773(6) 0.0465(5) 0.0914(6) -0.0030(4) 0.0791(6) -0.0003(4)
 O11 O 0.0851(6) 0.0402(5) 0.0947(6) -0.0042(4) 0.0847(6) -0.0054(4)
 C12 C 0.0858(9) 0.0515(8) 0.0883(9) 0.0067(6) 0.0817(9) 0.0022(6)

loop_
 _jana_atom_site_ADP_C_label
 _jana_atom_site_ADP_C_type_symbol
 _jana_atom_site_ADP_C_111
 _jana_atom_site_ADP_C_112
 _jana_atom_site_ADP_C_113
 _jana_atom_site_ADP_C_122
 _jana_atom_site_ADP_C_123
 _jana_atom_site_ADP_C_133
 _jana_atom_site_ADP_C_222
 _jana_atom_site_ADP_C_223
 _jana_atom_site_ADP_C_233
 _jana_atom_site_ADP_C_333
 C1 C 0.0013(17) -0.0005(4) 0.004(3) 0.00018(15) -0.0017(8) 0.009(8)
 -0.00005(13) -0.0006(3) -0.0036(19) 0.023(19)
 C2 C -0.0031(13) 0.0004(3) -0.006(3) -0.00072(14) 0.0012(7) -0.011(6)
 0.00005(12) -0.0002(3) 0.0020(17) -0.028(15)
 C3 C 0.0002(12) 0.0010(3) 0.003(3) 0.00017(13) 0.0020(6) 0.008(6)
 0.00004(12) -0.0004(3) 0.0048(15) 0.021(14)
 C4 C 0.0023(13) 0.0006(3) 0.003(3) -0.00030(14) 0.0022(7) 0.005(6)
 0.00014(13) -0.0001(3) 0.0059(17) 0.007(15)
 C5 C -0.004(2) -0.0008(5) -0.013(5) -0.00009(19) -0.0022(10) -0.042(10)
 -0.00044(16) -0.0012(5) -0.006(3) -0.14(3)
 C6 C 0.001(3) -0.0011(6) -0.002(6) -0.00088(20) -0.0013(12) -0.011(13)
 -0.00028(13) -0.0015(4) -0.001(3) -0.05(3)
 C7 C 0.009(2) -0.0004(5) 0.021(5) -0.00017(17) -0.0001(10) 0.055(11)
 -0.00023(12) 0.0004(4) 0.001(3) 0.14(3)
 N8 N 0.0003(15) -0.0013(3) 0.001(3) 0.00025(13) -0.0030(7) 0.002(7)
 -0.00046(10) 0.0001(3) -0.0080(17) 0.009(18)
 O9 O 0.007(2) -0.0014(4) 0.020(4) 0.00002(14) -0.0039(8) 0.061(10)
 0.00005(9) 0.0007(3) -0.011(2) 0.18(2)
 O10 O 0.0040(13) 0.0001(3) 0.009(3) 0.00000(13) 0.0003(6) 0.019(6)
 0.00002(10) -0.0003(3) 0.0001(16) 0.037(15)
 O11 O -0.0017(14) 0.0017(3) -0.002(3) -0.00035(12) 0.0043(6) -0.004(6)
 0.00011(9) -0.0005(3) 0.0107(15) -0.005(15)
 C12 C -0.0069(19) -0.0023(4) -0.013(4) 0.00014(19) -0.0053(9) -0.028(9)
 -0.00019(13) -0.0001(4) -0.011(2) -0.06(2)

loop_
 _jana_atom_site_ADP_D_label
 _jana_atom_site_ADP_D_type_symbol
 _jana_atom_site_ADP_D_1111
 _jana_atom_site_ADP_D_1112
 _jana_atom_site_ADP_D_1113
 _jana_atom_site_ADP_D_1122
 _jana_atom_site_ADP_D_1123
 _jana_atom_site_ADP_D_1133
 _jana_atom_site_ADP_D_1222
 _jana_atom_site_ADP_D_1223
 _jana_atom_site_ADP_D_1233
 _jana_atom_site_ADP_D_1333
 _jana_atom_site_ADP_D_2222
 _jana_atom_site_ADP_D_2223
 _jana_atom_site_ADP_D_2233
 _jana_atom_site_ADP_D_2333
 _jana_atom_site_ADP_D_3333
 ? ? ? ? ? ? ? ? ? ? ? ? ? ? ? ? ?

loop_
 _jana_atom_site_ADP_E_label
 _jana_atom_site_ADP_E_type_symbol
 _jana_atom_site_ADP_E_11111
 _jana_atom_site_ADP_E_11112
 _jana_atom_site_ADP_E_11113
 _jana_atom_site_ADP_E_11122
 _jana_atom_site_ADP_E_11123
 _jana_atom_site_ADP_E_11133
 _jana_atom_site_ADP_E_11222
 _jana_atom_site_ADP_E_11223
 _jana_atom_site_ADP_E_11233
 _jana_atom_site_ADP_E_11333
 _jana_atom_site_ADP_E_12222
 _jana_atom_site_ADP_E_12223
 _jana_atom_site_ADP_E_12233
 _jana_atom_site_ADP_E_12333
 _jana_atom_site_ADP_E_13333
 _jana_atom_site_ADP_E_22222
 _jana_atom_site_ADP_E_22223
 _jana_atom_site_ADP_E_22233
 _jana_atom_site_ADP_E_22333
 _jana_atom_site_ADP_E_23333
 _jana_atom_site_ADP_E_33333
 ? ? ? ? ? ? ? ? ? ? ? ? ? ? ? ? ? ? ? ? ? ? ?

loop_
 _jana_atom_site_ADP_F_label
 _jana_atom_site_ADP_F_type_symbol
 _jana_atom_site_ADP_F_111111
 _jana_atom_site_ADP_F_111112
 _jana_atom_site_ADP_F_111113
 _jana_atom_site_ADP_F_111122
 _jana_atom_site_ADP_F_111123
 _jana_atom_site_ADP_F_111133
 _jana_atom_site_ADP_F_111222
 _jana_atom_site_ADP_F_111223
 _jana_atom_site_ADP_F_111233
 _jana_atom_site_ADP_F_111333
 _jana_atom_site_ADP_F_112222
 _jana_atom_site_ADP_F_112223
 _jana_atom_site_ADP_F_112233
 _jana_atom_site_ADP_F_112333
 _jana_atom_site_ADP_F_113333
 _jana_atom_site_ADP_F_122222
 _jana_atom_site_ADP_F_122223
 _jana_atom_site_ADP_F_122233
 _jana_atom_site_ADP_F_122333
 _jana_atom_site_ADP_F_123333
 _jana_atom_site_ADP_F_133333
 _jana_atom_site_ADP_F_222222
 _jana_atom_site_ADP_F_222223
 _jana_atom_site_ADP_F_222233
 _jana_atom_site_ADP_F_222333
 _jana_atom_site_ADP_F_223333
 _jana_atom_site_ADP_F_233333
 _jana_atom_site_ADP_F_333333
 ? ? ? ? ? ? ? ? ? ? ? ? ? ? ? ? ? ? ? ? ? ? ? ? ? ? ? ? ? ?


#=======================================================================

# 10. MOLECULAR GEOMETRY


loop_
 _geom_bond_atom_site_label_1
 _geom_bond_atom_site_label_2
 _geom_bond_site_symmetry_1
 _geom_bond_site_symmetry_2
 _geom_bond_distance
 _geom_bond_publ_flag
  C1 C2 . . 1.392(5) ?
  C1 C6 . . 1.376(11) ?
  C1 C7 . . 1.456(7) ?
  C2 C3 . . 1.370(6) ?
  C2 H1c2 . . 0.960 ?
  C3 C4 . . 1.390(9) ?
  C3 O11 . . 1.363(4) ?
  C4 C5 . . 1.357(6) ?
  C4 O10 . . 1.361(6) ?
  C5 C6 . . 1.388(8) ?
  C5 H1c5 . . 0.960 ?
  C6 H1c6 . . 0.960 ?
  C7 N8 . . 1.256(10) ?
  C7 H1c7 . . 0.960 ?
  N8 O9 . . 1.417(5) ?
  O9 H1o9 . . 0.87(3) ?
  O10 H1o10 . . 0.96(3) ?
  O11 C12 . . 1.426(8) ?
  C12 H1c12 . . 0.960 ?
  C12 H2c12 . . 0.960 ?
  C12 H3c12 . . 0.960 ?

loop_
 _geom_angle_atom_site_label_1
 _geom_angle_atom_site_label_2
 _geom_angle_atom_site_label_3
 _geom_angle_site_symmetry_1
 _geom_angle_site_symmetry_2
 _geom_angle_site_symmetry_3
 _geom_angle
 _geom_angle_publ_flag
  C2 C1 C6 . . . 117.9(4) ?
  C2 C1 C7 . . . 122.1(6) ?
  C6 C1 C7 . . . 120.0(4) ?
  C1 C2 C3 . . . 121.0(6) ?
  C1 C2 H1c2 . . . 119.5 ?
  C3 C2 H1c2 . . . 119.5 ?
  C2 C3 C4 . . . 120.1(4) ?
  C2 C3 O11 . . . 125.9(5) ?
  C4 C3 O11 . . . 114.0(4) ?
  C3 C4 C5 . . . 119.7(5) ?
  C3 C4 O10 . . . 121.0(4) ?
  C5 C4 O10 . . . 119.3(6) ?
  C4 C5 C6 . . . 120.1(7) ?
  C4 C5 H1c5 . . . 120.0 ?
  C6 C5 H1c5 . . . 120.0) ?
  C1 C6 C5 . . . 121.3(4) ?
  C1 C6 H1c6 . . . 119.4 ?
  C5 C6 H1c6 . . . 119.4 ?
  C1 C7 N8 . . . 123.1(4) ?
  C1 C7 H1c7 . . . 118.4 ?
  N8 C7 H1c7 . . . 118.4 ?
  C7 N8 O9 . . . 111.4(4) ?
  N8 O9 H1o9 . . . 103.1(13) ?
  C4 O10 H1o10 . . . 111(3) ?
  C3 O11 C12 . . . 118.0(4) ?
  O11 C12 H1c12 . . . 109.5 ?
  O11 C12 H2c12 . . . 109.5 ?
  O11 C12 H3c12 . . . 109.5 ?
  H1c12 C12 H2c12 . . . 109.5 ?
  H1c12 C12 H3c12 . . . 109.5 ?
  H2c12 C12 H3c12 . . . 109.5 ?

loop_
 _geom_torsion_atom_site_label_1
 _geom_torsion_atom_site_label_2
 _geom_torsion_atom_site_label_3
 _geom_torsion_atom_site_label_4
 _geom_torsion_site_symmetry_1
 _geom_torsion_site_symmetry_2
 _geom_torsion_site_symmetry_3
 _geom_torsion_site_symmetry_4
 _geom_torsion
 _geom_torsion_publ_flag
 ? ? ? ? ? ? ? ? ? ?

loop_
 _geom_hbond_atom_site_label_D
 _geom_hbond_atom_site_label_H
 _geom_hbond_atom_site_label_A
 _geom_hbond_site_symmetry_D
 _geom_hbond_site_symmetry_H
 _geom_hbond_site_symmetry_A
 _geom_hbond_distance_DH
 _geom_hbond_distance_HA
 _geom_hbond_distance_DA
 _geom_hbond_angle_DHA
 _geom_hbond_publ_flag
  O10 H1o10 O9 . . 2_545   0.96(3)   2.04(3)   2.822(3)   138(4) ?
  O10 H1o10 O11 . . .   0.96(3)   2.18(5)   2.646(7)   108(3) ?
  O9 H1o9 N8 . . 3_665   0.87(3)   1.97(3)   2.781(7)   155.1(18) ?


#=======================================================================

# 11. STRUCTURE-FACTOR LIST

loop_
 _refln_index_h
 _refln_index_k
 _refln_index_l
 _refln_F_squared_calc
 _refln_F_squared_meas
 _refln_F_squared_sigma
 _refln_observed_status
 ? ? ? ? ? ? ?

loop_
 _twin_refln_datum_id
 _twin_refln_individual_id
 _twin_refln_index_h
 _twin_refln_index_k
 _twin_refln_index_l
 _twin_refln_F_squared_calc
 _twin_refln_F_squared_meas
 _twin_refln_F_squared_sigma
 _twin_refln_include_status
 ? ? ? ? ? ? ? ? ?


#=======================================================================
data_ht_r4_unconv
#=======================================================================

_vrf_PLAT026_ht_r4_unconv
;
PROBLEM: Ratio Observed / Unique Reflections (too) Low ..         0% Check 
RESPONSE: This data block does not originate directly from a refinement,
therefore we do not report any refinement data. We do report measurement
data though. This confuses CheckCIF. The model as refined is reported
in a separate data block.
;
_vrf_PLAT340_ht_r4_unconv
;
PROBLEM: Low Bond Precision on  C-C Bonds ...............    0.01229 Ang.  
RESPONSE: The low bond precision is due to firstly a bad parameter / data
ratio (see previous data block) and secondly a cell transformation resulting
in a cell with highly obtuse and acute angles. The data herein was not used
for structural descriptions and only provided for comparison purposes.
;

# 5. CHEMICAL DATA

_audit_creation_method 'Jana2006 Version : 28/11/2018'
_chemical_name_systematic
; ?
;
_chemical_name_common                    ?
_chemical_formula_moiety                 ?
_chemical_formula_structural             ?
_chemical_formula_analytical             ?
_chemical_formula_iupac                  ?
_chemical_formula_sum                    'C8 O3 N H9'
_chemical_formula_weight                 167.2
_chemical_melting_point                  ?
_chemical_compound_source                ?
_chemical_absolute_configuration         .

#=======================================================================

# 6. CRYSTAL DATA

_symmetry_cell_setting                   monoclinic
_symmetry_space_group_name_H-M           'P 1 21/a 1'
_symmetry_space_group_name_Hall          '-P 2yab'
_symmetry_Int_Tables_number              14

loop_
 _space_group_symop_id
 _space_group_symop_operation_xyz
 1   x,y,z
 2   -x+1/2,y+1/2,-z
 3   -x,-y,-z
 4   x+1/2,-y+1/2,z

_cell_length_a                           14.3673(6)
_cell_length_b                           16.6534(9)
_cell_length_c                           6.3704(3)
_cell_angle_alpha                        90
_cell_angle_beta                         148.261(7)
_cell_angle_gamma                        90
_cell_volume                             801.81(18)

loop_
 _twin_individual_id
 _twin_individual_mass_fraction_refined
 _twin_individual_twin_matrix_11
 _twin_individual_twin_matrix_12
 _twin_individual_twin_matrix_13
 _twin_individual_twin_matrix_21
 _twin_individual_twin_matrix_22
 _twin_individual_twin_matrix_23
 _twin_individual_twin_matrix_31
 _twin_individual_twin_matrix_32
 _twin_individual_twin_matrix_33
 ? ? ? ? ? ? ? ? ? ? ?

_cell_formula_units_Z                    4

_cell_measurement_reflns_used            3387
_cell_measurement_theta_min              2.45
_cell_measurement_theta_max              30.11
_cell_measurement_temperature            300
_cell_special_details
; ?
;

_exptl_crystal_density_diffrn            1.3848
_exptl_crystal_density_meas              ?
_exptl_crystal_density_method            ?
_exptl_crystal_F_000                     ?

_exptl_absorpt_coefficient_mu            0.107
_exptl_crystal_description               block
_exptl_crystal_size_max                  0.50
_exptl_crystal_size_mid                  0.45
_exptl_crystal_size_min                  0.32
_exptl_crystal_size_rad                  ?
_exptl_crystal_colour                    yellow
_exptl_absorpt_correction_type           multi-scan
_exptl_absorpt_process_details           SADABS
_exptl_absorpt_correction_T_min          0.95
_exptl_absorpt_correction_T_max          0.97
loop_
 _exptl_crystal_face_index_h
 _exptl_crystal_face_index_k
 _exptl_crystal_face_index_l
 _exptl_crystal_face_perp_dist
 ? ? ? ?

#=======================================================================

# 7. EXPERIMENTAL DATA

_exptl_special_details                   ?

_diffrn_ambient_temperature              300
_diffrn_source                           ?
_diffrn_source_power                     ?
_diffrn_source_voltage                   ?
_diffrn_source_current                   ?
_diffrn_radiation_type                   'Mo K\a'
_diffrn_radiation_source                 'X-ray tube'
_diffrn_radiation_wavelength             0.71073
_diffrn_radiation_monochromator          graphite
_diffrn_measurement_device               'four-circle diffractometer'
_diffrn_measurement_device_type          'Bruker KAPPA APEX II CCD'
_diffrn_detector                         ?
_diffrn_detector_area_resol_mean         ?
_diffrn_measurement_method               '\w- and \f-scans'
_diffrn_measurement_specimen_support     ?

_diffrn_reflns_number                    8632
_diffrn_reflns_theta_min                 2.45
_diffrn_reflns_theta_max                 30.11
_diffrn_reflns_theta_full                30.11
_diffrn_measured_fraction_theta_max      1
_diffrn_measured_fraction_theta_full     1
_diffrn_reflns_av_R_equivalents          0.0217
_diffrn_reflns_av_unetI/netI             0.0197
_diffrn_reflns_limit_h_min               -20
_diffrn_reflns_limit_h_max               20
_diffrn_reflns_limit_k_min               -23
_diffrn_reflns_limit_k_max               23
_diffrn_reflns_limit_l_min               -8
_diffrn_reflns_limit_l_max               8
_diffrn_reflns_reduction_process         ?

_diffrn_standards_number                 ?
_diffrn_standards_interval_count         ?
_diffrn_standards_interval_time          ?
_diffrn_standards_decay_%                ?
loop_
_diffrn_standard_refln_index_h
_diffrn_standard_refln_index_k
_diffrn_standard_refln_index_l
  ? ? ?

_diffrn_radiation_probe                  X-ray

#=======================================================================

# 8. REFINEMENT DATA

_refine_special_details
; ?
;

_reflns_number_total                     ?
_reflns_number_gt                        ?
_reflns_threshold_expression             ?

_refine_ls_structure_factor_coef         ?
_refine_ls_R_factor_gt                   ?
_refine_ls_wR_factor_gt                  ?
_refine_ls_R_factor_all                  ?
_refine_ls_wR_factor_ref                 ?
_refine_ls_goodness_of_fit_ref           ?
_refine_ls_goodness_of_fit_gt            ?
_refine_ls_restrained_S_gt               ?
_refine_ls_restrained_S_all              ?
_refine_ls_number_reflns                 ?
_refine_ls_number_parameters             ?
_refine_ls_number_restraints             ?
_refine_ls_number_constraints            ?
_refine_ls_weighting_scheme              ?
_refine_ls_weighting_details             ?
_refine_ls_hydrogen_treatment            'mixed'
_refine_ls_shift/su_max                  ?
_refine_ls_shift/su_mean                 ?
_refine_diff_density_max                 ?
_refine_diff_density_min                 ?
_refine_ls_extinction_method             ?
_refine_ls_extinction_coef               ?
_refine_ls_extinction_expression         ?
_refine_ls_abs_structure_details         ?
_refine_ls_abs_structure_Flack           ?
_refine_ls_abs_structure_Rogers          ?

loop_
 _atom_type_symbol
 _atom_type_scat_dispersion_real
 _atom_type_scat_dispersion_imag
 _atom_type_scat_source
 C    0.0033  0.0016
 'International Tables Vol C tables 4.2.6.8 and 6.1.1.1'
 H    0.0000  0.0000
 'International Tables Vol C tables 4.2.6.8 and 6.1.1.1'
 N    0.0061  0.0033
 'International Tables Vol C tables 4.2.6.8 and 6.1.1.1'
 O    0.0106  0.0060
 'International Tables Vol C tables 4.2.6.8 and 6.1.1.1'

_computing_data_collection               'Apex 3 (Bruker, 2016)'
_computing_cell_refinement               'SAINT-Plus (Bruker, 2016)'
_computing_data_reduction                'SAINT-Plus (Bruker, 2016)'
_computing_structure_solution            'SHELXT (Sheldrick, 2015)'
_computing_structure_refinement          'Jana 2006 (Pet\<r\'i\<cek et al., 2014)'
_computing_molecular_graphics            'Mercury (Macrae et al., 2008)'
_computing_publication_material          ?

loop_
 _restr_distance_atom_site_label_1
 _restr_distance_site_symmetry_1
 _restr_distance_atom_site_label_2
 _restr_distance_site_symmetry_2
 _restr_distance_target
 _restr_distance_target_weight_param
 ? ? ? ? ? ?

loop_
 _restr_angle_atom_site_label_1
 _restr_angle_site_symmetry_1
 _restr_angle_atom_site_label_2
 _restr_angle_site_symmetry_2
 _restr_angle_atom_site_label_3
 _restr_angle_site_symmetry_3
 _restr_angle_target
 _restr_angle_target_weight_param
 ? ? ? ? ? ? ? ?

loop_
 _restr_torsion_atom_site_label_1
 _restr_torsion_site_symmetry_1
 _restr_torsion_atom_site_label_2
 _restr_torsion_site_symmetry_2
 _restr_torsion_atom_site_label_3
 _restr_torsion_site_symmetry_3
 _restr_torsion_atom_site_label_4
 _restr_torsion_site_symmetry_4
 _restr_torsion_angle_target
 _restr_torsion_weight_param
 ? ? ? ? ? ? ? ? ? ?

loop_
 _restr_equal_distance_atom_site_label_1
 _restr_equal_distance_site_symmetry_1
 _restr_equal_distance_atom_site_label_2
 _restr_equal_distance_site_symmetry_2
 _restr_equal_distance_class_class_id
 _restr_equal_distance_class_target_weight_param
 ? ? ? ? ? ?

loop_
 _restr_equal_angle_atom_site_label_1
 _restr_equal_angle_site_symmetry_1
 _restr_equal_angle_atom_site_label_2
 _restr_equal_angle_site_symmetry_2
 _restr_equal_angle_atom_site_label_3
 _restr_equal_angle_site_symmetry_3
 _restr_equal_angle_class_class_id
 _restr_equal_angle_class_target_weight_param
 ? ? ? ? ? ? ? ?

loop_
 _restr_equal_torsion_atom_site_label_1
 _restr_equal_torsion_site_symmetry_1
 _restr_equal_torsion_atom_site_label_2
 _restr_equal_torsion_site_symmetry_2
 _restr_equal_torsion_atom_site_label_3
 _restr_equal_torsion_site_symmetry_3
 _restr_equal_torsion_atom_site_label_4
 _restr_equal_torsion_site_symmetry_4
 _restr_equal_torsion_class_class_id
 _restr_equal_torsion_class_target_weight_param
 ? ? ? ? ? ? ? ? ? ?


#=======================================================================

# 9. ATOMIC COORDINATES AND DISPLACEMENT PARAMETERS

loop_
 _atom_site_label
 _atom_site_type_symbol
 _atom_site_fract_x
 _atom_site_fract_y
 _atom_site_fract_z
 _atom_site_adp_type
 _atom_site_U_iso_or_equiv
 _atom_site_site_symmetry_multiplicity
 _atom_site_occupancy
 _atom_site_calc_flag
 _atom_site_refinement_flags
 _atom_site_disorder_assembly
 _atom_site_disorder_group
  C1 C 0.2312(5) 0.4394(3) -0.0367(14) Uani 0.057(6) 4 1 d . . .
  C2 C 0.2508(4) 0.3625(4) -0.0762(10) Uani 0.052(5) 4 1 d . . .
  C3 C 0.1868(6) 0.2993(4) -0.0905(17) Uani 0.046(6) 4 1 d . . .
  C4 C 0.1000(6) 0.3104(3) -0.0668(18) Uani 0.050(6) 4 1 d . . .
  C5 C 0.0791(4) 0.3855(4) -0.0283(10) Uani 0.072(7) 4 1 d . . .
  C6 C 0.1449(6) 0.4499(3) -0.0135(16) Uani 0.081(8) 4 1 d . . .
  C7 C 0.2968(5) 0.5086(3) -0.0240(12) Uani 0.077(8) 4 1 d . . .
  N8 N 0.3846(4) 0.50265(16) -0.0250(9) Uani 0.061(5) 4 1 d . . .
  O9 O 0.4282(3) 0.57942(13) -0.0252(8) Uani 0.086(6) 4 1 d . . .
  O10 O 0.0301(3) 0.2483(2) -0.0880(7) Uani 0.066(5) 4 1 d . . .
  O11 O 0.1930(2) 0.21967(17) -0.1344(6) Uani 0.062(4) 4 1 d . . .
  C12 C 0.2724(4) 0.20109(15) -0.1794(9) Uani 0.074(9) 4 1 d . . .
  H1o10 H 0.064(3) 0.2022(14) -0.065(6) Uiso 0.100(9) 4 1 d . . .
  H1o9 H 0.500(2) 0.5665(12) 0.011(5) Uiso 0.126(10) 4 1 d . . .
  H1c2 H 0.310243 0.353976 -0.093508 Uiso 0.062 4 1 d . . .
  H1c5 H 0.01941 0.393686 -0.011637 Uiso 0.0859 4 1 d . . .
  H1c6 H 0.13028 0.503187 0.013576 Uiso 0.0966 4 1 d . . .
  H1c7 H 0.273129 0.56115 -0.014254 Uiso 0.092 4 1 d . . .
  H1c12 H 0.261642 0.144578 -0.22695 Uiso 0.0887 4 1 d . . .
  H2c12 H 0.213773 0.230576 -0.401177 Uiso 0.0887 4 1 d . . .
  H3c12 H 0.395324 0.215634 0.059467 Uiso 0.0887 4 1 d . . .

loop_
 _atom_site_aniso_label
 _atom_site_aniso_type_symbol
 _atom_site_aniso_U_11
 _atom_site_aniso_U_22
 _atom_site_aniso_U_33
 _atom_site_aniso_U_12
 _atom_site_aniso_U_13
 _atom_site_aniso_U_23
 C1 C 0.075(2) 0.037(3) 0.088(3) -0.0056(17) 0.074(2) -0.0025(19)
 C2 C 0.0568(19) 0.049(3) 0.069(2) -0.003(2) 0.0565(19) 0.001(2)
 C3 C 0.0516(19) 0.048(4) 0.055(2) 0.006(2) 0.0476(19) -0.002(2)
 C4 C 0.0586(19) 0.039(3) 0.066(3) -0.0062(19) 0.055(2) 0.001(2)
 C5 C 0.103(3) 0.054(3) 0.130(3) -0.001(2) 0.111(3) -0.001(2)
 C6 C 0.119(3) 0.051(3) 0.147(3) 0.000(2) 0.125(3) -0.003(3)
 C7 C 0.110(3) 0.048(3) 0.133(3) 0.003(2) 0.113(3) -0.002(3)
 N8 N 0.086(2) 0.0388(18) 0.100(2) -0.0071(13) 0.0853(19) 0.0001(14)
 O9 O 0.130(2) 0.0440(16) 0.163(2) -0.0022(13) 0.137(2) 0.0033(14)
 O10 O 0.0870(17) 0.0537(17) 0.1040(18) -0.0020(15) 0.0886(17) 0.0004(16)
 O11 O 0.0920(15) 0.0471(18) 0.1034(16) -0.0046(10) 0.0921(14) -0.0073(11)
 C12 C 0.105(3) 0.063(3) 0.109(3) 0.009(2) 0.100(3) -0.001(2)

loop_
 _jana_atom_site_ADP_C_label
 _jana_atom_site_ADP_C_type_symbol
 _jana_atom_site_ADP_C_111
 _jana_atom_site_ADP_C_112
 _jana_atom_site_ADP_C_113
 _jana_atom_site_ADP_C_122
 _jana_atom_site_ADP_C_123
 _jana_atom_site_ADP_C_133
 _jana_atom_site_ADP_C_222
 _jana_atom_site_ADP_C_223
 _jana_atom_site_ADP_C_233
 _jana_atom_site_ADP_C_333
 C1 C -0.0009(18) -0.0007(4) 0.000(4) -0.00004(19) -0.0021(9) 0.001(9)
 -0.0004(2) -0.0006(5) -0.005(2) 0.01(2)
 C2 C -0.0031(14) 0.0012(4) -0.006(3) -0.0003(2) 0.0018(9) -0.013(7)
 0.0004(4) 0.0001(5) 0.003(2) -0.032(17)
 C3 C 0.0036(16) 0.0022(5) 0.006(3) 0.0008(3) 0.0038(12) 0.014(9) 0.0012(4)
 -0.0002(9) 0.011(3) 0.03(2)
 C4 C 0.0068(17) 0.0007(4) 0.008(4) 0.0001(2) 0.0028(10) 0.017(11)
 0.00034(19) 0.0004(5) 0.007(3) 0.03(3)
 C5 C -0.003(2) -0.0009(5) -0.012(4) -0.0001(3) -0.0022(11) -0.041(10)
 -0.0008(4) -0.0011(6) -0.006(3) -0.13(2)
 C6 C -0.001(3) -0.0017(6) -0.005(5) -0.0012(3) -0.0023(14) -0.020(13)
 -0.0007(2) -0.0012(7) -0.004(3) -0.08(3)
 C7 C 0.008(3) -0.0008(6) 0.023(6) -0.0004(3) -0.0004(13) 0.065(13)
 -0.0005(2) 0.0009(6) -0.002(3) 0.18(3)
 N8 N 0.0001(17) -0.0018(4) 0.002(4) 0.00056(13) -0.0038(8) 0.006(8)
 -0.00074(11) 0.0005(3) -0.010(2) 0.02(2)
 O9 O 0.003(2) -0.0016(4) 0.010(4) -0.00039(16) -0.0042(8) 0.036(10)
 -0.00009(13) 0.0004(4) -0.011(2) 0.13(2)
 O10 O 0.0057(14) 0.0009(3) 0.013(3) 0.00030(17) 0.0012(8) 0.031(7)
 0.00046(18) -0.0003(4) 0.003(2) 0.069(16)
 O11 O -0.0020(13) 0.0019(3) -0.003(3) -0.00049(15) 0.0045(6) -0.005(6)
 0.00052(18) -0.0005(4) 0.0110(16) -0.007(15)
 C12 C -0.004(2) -0.0023(5) -0.007(5) 0.0003(2) -0.0056(11) -0.018(11)
 -0.00026(16) 0.0000(5) -0.012(3) -0.05(3)

loop_
 _jana_atom_site_ADP_D_label
 _jana_atom_site_ADP_D_type_symbol
 _jana_atom_site_ADP_D_1111
 _jana_atom_site_ADP_D_1112
 _jana_atom_site_ADP_D_1113
 _jana_atom_site_ADP_D_1122
 _jana_atom_site_ADP_D_1123
 _jana_atom_site_ADP_D_1133
 _jana_atom_site_ADP_D_1222
 _jana_atom_site_ADP_D_1223
 _jana_atom_site_ADP_D_1233
 _jana_atom_site_ADP_D_1333
 _jana_atom_site_ADP_D_2222
 _jana_atom_site_ADP_D_2223
 _jana_atom_site_ADP_D_2233
 _jana_atom_site_ADP_D_2333
 _jana_atom_site_ADP_D_3333
 C1 C 0.002(3) -0.0004(5) 0.003(5) 0.00016(15) -0.0006(10) 0.005(12)
 -0.00021(9) 0.0002(3) -0.001(2) 0.01(3) -0.00022(8) -0.0001(2) 0.0005(9)
 -0.002(6) 0.03(7)
 C2 C 0.004(2) 0.0000(4) 0.010(4) 0.00025(15) 0.0004(9) 0.028(9) -0.00003(12)
 0.0007(3) 0.001(2) 0.08(2) 0.00024(15) 0.0001(3) 0.0022(9) 0.003(5)
 0.26(5)
 C3 C 0.0039(18) 0.0007(4) 0.007(4) 0.00040(17) 0.0008(10) 0.015(9)
 0.00024(14) 0.0003(4) 0.001(2) 0.04(2) 0.00008(15) -0.0004(4) 0.0008(12)
 0.000(6) 0.13(5)
 C4 C 0.002(2) -0.0009(5) 0.004(4) 0.00014(14) -0.0006(10) 0.013(9)
 -0.00013(8) 0.0005(3) 0.000(2) 0.04(2) -0.00019(7) -0.0001(2) 0.0011(9)
 0.004(7) 0.14(7)
 C5 C 0.004(4) -0.0006(7) 0.004(7) 0.0006(2) -0.0003(14) 0.003(16)
 0.00002(15) 0.0018(5) 0.001(3) 0.00(4) 0.00008(13) 0.0000(4) 0.0046(12)
 0.005(8) 0.05(9)
 C6 C -0.002(4) 0.0003(8) -0.008(9) 0.0010(2) 0.0015(17) -0.03(2) -0.00002(14)
 0.0024(5) 0.006(4) -0.08(5) 0.00017(13) -0.0001(3) 0.0063(13) 0.022(10)
 -0.22(12)
 C7 C 0.009(4) 0.0016(9) 0.018(9) 0.0013(3) 0.0028(18) 0.04(2) 0.00019(14)
 0.0024(6) 0.007(4) 0.09(5) -0.00004(11) 0.0001(3) 0.0060(15) 0.020(11)
 0.25(12)
 N8 N 0.008(3) -0.0016(5) 0.015(5) 0.00051(14) -0.0023(10) 0.030(12)
 -0.00011(7) 0.0013(3) -0.003(2) 0.07(3) 0.00006(6) 0.00004(16) 0.0029(8)
 -0.002(6) 0.17(7)
 O9 O 0.010(4) -0.0011(6) 0.023(7) 0.00056(16) -0.0026(12) 0.055(16)
 0.00010(9) 0.0013(3) -0.006(3) 0.14(4) 0.00021(7) 0.0003(2) 0.0031(9)
 -0.013(7) 0.35(9)
 O10 O 0.009(2) -0.0005(4) 0.022(5) 0.00027(13) -0.0009(9) 0.056(11)
 -0.00003(9) 0.0004(3) -0.001(2) 0.14(2) 0.00013(8) 0.0001(2) 0.0017(7)
 0.001(5) 0.40(6)
 O11 O 0.003(2) -0.0005(4) 0.007(4) 0.00035(13) -0.0013(8) 0.020(9)
 -0.00006(8) 0.0008(3) -0.0033(18) 0.06(2) 0.00016(8) -0.00022(18)
 0.0017(7) -0.009(4) 0.19(5)
 C12 C 0.019(5) 0.0007(9) 0.040(11) 0.0016(3) 0.0005(19) 0.09(2) 0.00023(14)
 0.0036(6) -0.001(4) 0.23(5) 0.00033(12) -0.0003(3) 0.0089(13) -0.010(10)
 0.60(12)

loop_
 _jana_atom_site_ADP_E_label
 _jana_atom_site_ADP_E_type_symbol
 _jana_atom_site_ADP_E_11111
 _jana_atom_site_ADP_E_11112
 _jana_atom_site_ADP_E_11113
 _jana_atom_site_ADP_E_11122
 _jana_atom_site_ADP_E_11123
 _jana_atom_site_ADP_E_11133
 _jana_atom_site_ADP_E_11222
 _jana_atom_site_ADP_E_11223
 _jana_atom_site_ADP_E_11233
 _jana_atom_site_ADP_E_11333
 _jana_atom_site_ADP_E_12222
 _jana_atom_site_ADP_E_12223
 _jana_atom_site_ADP_E_12233
 _jana_atom_site_ADP_E_12333
 _jana_atom_site_ADP_E_13333
 _jana_atom_site_ADP_E_22222
 _jana_atom_site_ADP_E_22223
 _jana_atom_site_ADP_E_22233
 _jana_atom_site_ADP_E_22333
 _jana_atom_site_ADP_E_23333
 _jana_atom_site_ADP_E_33333
 ? ? ? ? ? ? ? ? ? ? ? ? ? ? ? ? ? ? ? ? ? ? ?

loop_
 _jana_atom_site_ADP_F_label
 _jana_atom_site_ADP_F_type_symbol
 _jana_atom_site_ADP_F_111111
 _jana_atom_site_ADP_F_111112
 _jana_atom_site_ADP_F_111113
 _jana_atom_site_ADP_F_111122
 _jana_atom_site_ADP_F_111123
 _jana_atom_site_ADP_F_111133
 _jana_atom_site_ADP_F_111222
 _jana_atom_site_ADP_F_111223
 _jana_atom_site_ADP_F_111233
 _jana_atom_site_ADP_F_111333
 _jana_atom_site_ADP_F_112222
 _jana_atom_site_ADP_F_112223
 _jana_atom_site_ADP_F_112233
 _jana_atom_site_ADP_F_112333
 _jana_atom_site_ADP_F_113333
 _jana_atom_site_ADP_F_122222
 _jana_atom_site_ADP_F_122223
 _jana_atom_site_ADP_F_122233
 _jana_atom_site_ADP_F_122333
 _jana_atom_site_ADP_F_123333
 _jana_atom_site_ADP_F_133333
 _jana_atom_site_ADP_F_222222
 _jana_atom_site_ADP_F_222223
 _jana_atom_site_ADP_F_222233
 _jana_atom_site_ADP_F_222333
 _jana_atom_site_ADP_F_223333
 _jana_atom_site_ADP_F_233333
 _jana_atom_site_ADP_F_333333
 ? ? ? ? ? ? ? ? ? ? ? ? ? ? ? ? ? ? ? ? ? ? ? ? ? ? ? ? ? ?


#=======================================================================

# 10. MOLECULAR GEOMETRY


loop_
 _geom_bond_atom_site_label_1
 _geom_bond_atom_site_label_2
 _geom_bond_site_symmetry_1
 _geom_bond_site_symmetry_2
 _geom_bond_distance
 _geom_bond_publ_flag
  C1 C2 . . 1.380(10) ?
  C1 C6 . . 1.379(16) ?
  C1 C7 . . 1.447(10) ?
  C2 C3 . . 1.349(12) ?
  C2 H1c2 . . 0.960 ?
  C3 C4 . . 1.390(19) ?
  C3 O11 . . 1.373(8) ?
  C4 C5 . . 1.357(11) ?
  C4 O10 . . 1.366(10) ?
  C5 C6 . . 1.378(11) ?
  C5 H1c5 . . 0.960 ?
  C6 H1c6 . . 0.960 ?
  C7 N8 . . 1.271(12) ?
  C7 H1c7 . . 0.960(6) ?
  N8 O9 . . 1.424(5) ?
  O9 H1o9 . . 0.87(4) ?
  O10 H1o10 . . 0.85(3) ?
  O11 C12 . . 1.427(9) ?
  C12 H1c12 . . 0.960 ?
  C12 H2c12 . . 0.960 ?
  C12 H3c12 . . 0.960 ?

loop_
 _geom_angle_atom_site_label_1
 _geom_angle_atom_site_label_2
 _geom_angle_atom_site_label_3
 _geom_angle_site_symmetry_1
 _geom_angle_site_symmetry_2
 _geom_angle_site_symmetry_3
 _geom_angle
 _geom_angle_publ_flag
  C2 C1 C6 . . . 118.6(7) ?
  C2 C1 C7 . . . 121.6(9) ?
  C6 C1 C7 . . . 119.7(6) ?
  C1 C2 C3 . . . 120.2(9) ?
  C1 C2 H1c2 . . . 119.9 ?
  C3 C2 H1c2 . . . 119.9 ?
  C2 C3 C4 . . . 120.8(7) ?
  C2 C3 O11 . . . 127.5(11) ?
  C4 C3 O11 . . . 111.7(8) ?
  C3 C4 C5 . . . 119.9(8) ?
  C3 C4 O10 . . . 122.8(6) ?
  C5 C4 O10 . . . 117.3(10) ?
  C4 C5 C6 . . . 119.1(9) ?
  C4 C5 H1c5 . . . 120.5 ?
  C6 C5 H1c5 . . . 120.5 ?
  C1 C6 C5 . . . 121.3(6) ?
  C1 C6 H1c6 . . . 119.3 ?
  C5 C6 H1c6 . . . 119.3 ?
  C1 C7 N8 . . . 122.7(6) ?
  C1 C7 H1c7 . . . 118.6 ?
  N8 C7 H1c7 . . . 118.6 ?
  C7 N8 O9 . . . 111.7(4) ?
  N8 O9 H1o9 . . . 101.6(15) ?
  C4 O10 H1o10 . . . 113(3) ?
  C3 O11 C12 . . . 116.8(6) ?
  O11 C12 H1c12 . . . 109.5 ?
  O11 C12 H2c12 . . . 109.5 ?
  O11 C12 H3c12 . . . 109.5 ?
  H1c12 C12 H2c12 . . . 109.5 ?
  H1c12 C12 H3c12 . . . 109.5 ?
  H2c12 C12 H3c12 . . . 109.5 ?

loop_
 _geom_torsion_atom_site_label_1
 _geom_torsion_atom_site_label_2
 _geom_torsion_atom_site_label_3
 _geom_torsion_atom_site_label_4
 _geom_torsion_site_symmetry_1
 _geom_torsion_site_symmetry_2
 _geom_torsion_site_symmetry_3
 _geom_torsion_site_symmetry_4
 _geom_torsion
 _geom_torsion_publ_flag
 ? ? ? ? ? ? ? ? ? ?

loop_
 _geom_hbond_atom_site_label_D
 _geom_hbond_atom_site_label_H
 _geom_hbond_atom_site_label_A
 _geom_hbond_site_symmetry_D
 _geom_hbond_site_symmetry_H
 _geom_hbond_site_symmetry_A
 _geom_hbond_distance_DH
 _geom_hbond_distance_HA
 _geom_hbond_distance_DA
 _geom_hbond_angle_DHA
 _geom_hbond_publ_flag
  O10 H1o10 O9 . . 2_545   0.85(3)   2.10(3)   2.839(4)   144(5) ?
  O10 H1o10 O11 . . .   0.85(3)   2.26(5)   2.640(7)   107(3) ?
  O9 H1o9 N8 . . 3_665   0.87(4)   1.96(4)   2.782(8)   157(2) ?


#=======================================================================

# 11. STRUCTURE-FACTOR LIST

loop_
 _refln_index_h
 _refln_index_k
 _refln_index_l
 _refln_F_squared_calc
 _refln_F_squared_meas
 _refln_F_squared_sigma
 _refln_observed_status
 ? ? ? ? ? ? ?

loop_
 _twin_refln_datum_id
 _twin_refln_individual_id
 _twin_refln_index_h
 _twin_refln_index_k
 _twin_refln_index_l
 _twin_refln_F_squared_calc
 _twin_refln_F_squared_meas
 _twin_refln_F_squared_sigma
 _twin_refln_include_status
 ? ? ? ? ? ? ? ? ?


#=======================================================================
data_lt_unconv
#=======================================================================

# 5. CHEMICAL DATA

_audit_creation_method 'Jana2006 Version : 28/11/2018'
_chemical_name_systematic
; ?
;
_chemical_name_common                    ?
_chemical_formula_moiety                 ?
_chemical_formula_structural             ?
_chemical_formula_analytical             ?
_chemical_formula_iupac                  ?
_chemical_formula_sum                    'C8 H9 N O3'
_chemical_formula_weight                 167.2
_chemical_melting_point                  ?
_chemical_compound_source                ?
_chemical_absolute_configuration         .

#=======================================================================

# 6. CRYSTAL DATA

_symmetry_cell_setting                   triclinic
_symmetry_space_group_name_H-M           'P -1'
_symmetry_space_group_name_Hall          '-P 1'
_symmetry_Int_Tables_number              2

loop_
 _space_group_symop_id
 _space_group_symop_operation_xyz
 1   x,y,z
 2   -x,-y,-z

_cell_length_a                           42.550(4)
_cell_length_b                           21.687(2)
_cell_length_c                           19.9952(19)
_cell_angle_alpha                        130.368(12)
_cell_angle_beta                         170.40(4)
_cell_angle_gamma                        48.973(11)
_cell_volume                             2322(11)

loop_
 _twin_individual_id
 _twin_individual_mass_fraction_refined
 _twin_individual_twin_matrix_11
 _twin_individual_twin_matrix_12
 _twin_individual_twin_matrix_13
 _twin_individual_twin_matrix_21
 _twin_individual_twin_matrix_22
 _twin_individual_twin_matrix_23
 _twin_individual_twin_matrix_31
 _twin_individual_twin_matrix_32
 _twin_individual_twin_matrix_33
1 0.5232(8)
1 0 0
0 1 0
0 0 1
2 0.4768(8)
-1 0 0
0 -1 0
0 0 -1

_cell_formula_units_Z                    12

_cell_measurement_reflns_used            4932
_cell_measurement_theta_min              2.78
_cell_measurement_theta_max              32.60
_cell_measurement_temperature            100
_cell_special_details
; ?
;

_exptl_crystal_density_diffrn            1.4348
_exptl_crystal_density_meas              ?
_exptl_crystal_density_method            ?
_exptl_crystal_F_000                     ?

_exptl_absorpt_coefficient_mu            0.111
_exptl_crystal_description               block
_exptl_crystal_size_max                  0.53
_exptl_crystal_size_mid                  0.34
_exptl_crystal_size_min                  0.25
_exptl_crystal_size_rad                  ?
_exptl_crystal_colour                    yellow
_exptl_absorpt_correction_type           multi-scan
_exptl_absorpt_process_details           SADABS
_exptl_absorpt_correction_T_min          0.94
_exptl_absorpt_correction_T_max          0.97
loop_
 _exptl_crystal_face_index_h
 _exptl_crystal_face_index_k
 _exptl_crystal_face_index_l
 _exptl_crystal_face_perp_dist
 ? ? ? ?

#=======================================================================

# 7. EXPERIMENTAL DATA

_exptl_special_details                   ?

_diffrn_ambient_temperature              100
_diffrn_source                           ?
_diffrn_source_power                     ?
_diffrn_source_voltage                   ?
_diffrn_source_current                   ?
_diffrn_radiation_type                   'Mo K\a'
_diffrn_radiation_source                 'X-ray tube'
_diffrn_radiation_wavelength             0.71075
_diffrn_radiation_monochromator          ?
_diffrn_measurement_device               'four-circle diffractometer'
_diffrn_measurement_device_type          'Bruker KAPPA APEX II CCD'
_diffrn_detector                         ?
_diffrn_detector_area_resol_mean         ?
_diffrn_measurement_method               '\w- and \f-scans'
_diffrn_measurement_specimen_support     ?

_diffrn_reflns_number                    16877
_diffrn_reflns_theta_min                 1.13
_diffrn_reflns_theta_max                 32.75
_diffrn_reflns_theta_full                32.75
_diffrn_measured_fraction_theta_max      0.98
_diffrn_measured_fraction_theta_full     0.98
_diffrn_reflns_av_R_equivalents          0
_diffrn_reflns_av_unetI/netI             0.0271
_diffrn_reflns_limit_h_min               -64
_diffrn_reflns_limit_h_max               33
_diffrn_reflns_limit_k_min               -32
_diffrn_reflns_limit_k_max               26
_diffrn_reflns_limit_l_min               -11
_diffrn_reflns_limit_l_max               30
_diffrn_reflns_reduction_process         ?

_diffrn_standards_number                 ?
_diffrn_standards_interval_count         ?
_diffrn_standards_interval_time          ?
_diffrn_standards_decay_%                ?
loop_
_diffrn_standard_refln_index_h
_diffrn_standard_refln_index_k
_diffrn_standard_refln_index_l
  ? ? ?

_diffrn_radiation_probe                  X-ray

#=======================================================================

# 8. REFINEMENT DATA

_refine_special_details
; ?
;

_reflns_number_total                     ?
_reflns_number_gt                        ?
_reflns_threshold_expression             ?

_refine_ls_structure_factor_coef         ?
_refine_ls_R_factor_gt                   ?
_refine_ls_wR_factor_gt                  ?
_refine_ls_R_factor_all                  ?
_refine_ls_wR_factor_ref                 ?
_refine_ls_goodness_of_fit_ref           ?
_refine_ls_goodness_of_fit_gt            ?
_refine_ls_restrained_S_gt               ?
_refine_ls_restrained_S_all              ?
_refine_ls_number_reflns                 ?
_refine_ls_number_parameters             ?
_refine_ls_number_restraints             ?
_refine_ls_number_constraints            ?
_refine_ls_weighting_scheme              ?
_refine_ls_weighting_details             ?
_refine_ls_hydrogen_treatment            'mixed'
_refine_ls_shift/su_max                  ?
_refine_ls_shift/su_mean                 ?
_refine_diff_density_max                 ?
_refine_diff_density_min                 ?
_refine_ls_extinction_method             ?
_refine_ls_extinction_coef               ?
_refine_ls_extinction_expression         ?
_refine_ls_abs_structure_details         ?
_refine_ls_abs_structure_Flack           ?
_refine_ls_abs_structure_Rogers          ?

loop_
 _atom_type_symbol
 _atom_type_scat_dispersion_real
 _atom_type_scat_dispersion_imag
 _atom_type_scat_source
 C    0.0033  0.0016
 'International Tables Vol C tables 4.2.6.8 and 6.1.1.1'
 H    0.0000  0.0000
 'International Tables Vol C tables 4.2.6.8 and 6.1.1.1'
 N    0.0061  0.0033
 'International Tables Vol C tables 4.2.6.8 and 6.1.1.1'
 O    0.0106  0.0060
 'International Tables Vol C tables 4.2.6.8 and 6.1.1.1'

_computing_data_collection               'Apex 3 (Bruker, 2016)'
_computing_cell_refinement               'SAINT-Plus (Bruker, 2016)'
_computing_data_reduction                'SAINT-Plus (Bruker, 2016)'
_computing_structure_solution            'SHELXT (Sheldrick, 2015)'
_computing_structure_refinement          'Jana 2006 (Pet\<r\'i\<cek et al., 2014)'
_computing_molecular_graphics            'Mercury (Macrae et al., 2008)'
_computing_publication_material          ?

loop_
 _restr_distance_atom_site_label_1
 _restr_distance_site_symmetry_1
 _restr_distance_atom_site_label_2
 _restr_distance_site_symmetry_2
 _restr_distance_target
 _restr_distance_target_weight_param
 ? ? ? ? ? ?

loop_
 _restr_angle_atom_site_label_1
 _restr_angle_site_symmetry_1
 _restr_angle_atom_site_label_2
 _restr_angle_site_symmetry_2
 _restr_angle_atom_site_label_3
 _restr_angle_site_symmetry_3
 _restr_angle_target
 _restr_angle_target_weight_param
 ? ? ? ? ? ? ? ?

loop_
 _restr_torsion_atom_site_label_1
 _restr_torsion_site_symmetry_1
 _restr_torsion_atom_site_label_2
 _restr_torsion_site_symmetry_2
 _restr_torsion_atom_site_label_3
 _restr_torsion_site_symmetry_3
 _restr_torsion_atom_site_label_4
 _restr_torsion_site_symmetry_4
 _restr_torsion_angle_target
 _restr_torsion_weight_param
 ? ? ? ? ? ? ? ? ? ?

loop_
 _restr_equal_distance_atom_site_label_1
 _restr_equal_distance_site_symmetry_1
 _restr_equal_distance_atom_site_label_2
 _restr_equal_distance_site_symmetry_2
 _restr_equal_distance_class_class_id
 _restr_equal_distance_class_target_weight_param
 ? ? ? ? ? ?

loop_
 _restr_equal_angle_atom_site_label_1
 _restr_equal_angle_site_symmetry_1
 _restr_equal_angle_atom_site_label_2
 _restr_equal_angle_site_symmetry_2
 _restr_equal_angle_atom_site_label_3
 _restr_equal_angle_site_symmetry_3
 _restr_equal_angle_class_class_id
 _restr_equal_angle_class_target_weight_param
 ? ? ? ? ? ? ? ?

loop_
 _restr_equal_torsion_atom_site_label_1
 _restr_equal_torsion_site_symmetry_1
 _restr_equal_torsion_atom_site_label_2
 _restr_equal_torsion_site_symmetry_2
 _restr_equal_torsion_atom_site_label_3
 _restr_equal_torsion_site_symmetry_3
 _restr_equal_torsion_atom_site_label_4
 _restr_equal_torsion_site_symmetry_4
 _restr_equal_torsion_class_class_id
 _restr_equal_torsion_class_target_weight_param
 ? ? ? ? ? ? ? ? ? ?


#=======================================================================

# 9. ATOMIC COORDINATES AND DISPLACEMENT PARAMETERS

loop_
 _atom_site_label
 _atom_site_type_symbol
 _atom_site_fract_x
 _atom_site_fract_y
 _atom_site_fract_z
 _atom_site_adp_type
 _atom_site_U_iso_or_equiv
 _atom_site_site_symmetry_multiplicity
 _atom_site_occupancy
 _atom_site_calc_flag
 _atom_site_refinement_flags
 _atom_site_disorder_assembly
 _atom_site_disorder_group
  O9a O 0.52963(15) 0.58633(6) 2.3117(3) Uani 0.019(16) 2 1 d . . .
  O10a O 0.53784(14) 0.24983(6) 2.3618(3) Uani 0.017(16) 2 1 d . . .
  O11a O 0.63299(14) 0.22148(6) 2.4136(3) Uani 0.017(15) 2 1 d . . .
  N8a N 0.55844(16) 0.51071(6) 2.3529(4) Uani 0.016(17) 2 1 d . . .
  C1a C 0.51269(18) 0.44727(8) 2.3174(4) Uani 0.014(17) 2 1 d . . .
  C2a C 0.57510(19) 0.36772(8) 2.3692(4) Uani 0.015(18) 2 1 d . . .
  C3a C 0.58339(19) 0.30153(8) 2.3832(4) Uani 0.014(18) 2 1 d . . .
  C4a C 0.53221(18) 0.31444(8) 2.3527(4) Uani 0.014(18) 2 1 d . . .
  C5a C 0.47172(18) 0.39277(8) 2.3037(4) Uani 0.016(18) 2 1 d . . .
  C6a C 0.46154(18) 0.45902(8) 2.2852(4) Uani 0.016(19) 2 1 d . . .
  C7a C 0.49920(18) 0.51786(8) 2.2941(4) Uani 0.015(18) 2 1 d . . .
  C12a C 0.6575(2) 0.20544(8) 2.3836(4) Uani 0.02(2) 2 1 d . . .
  O9b O 0.71661(15) 0.42492(6) 2.5133(3) Uani 0.021(17) 2 1 d . . .
  O10b O 0.74475(14) 0.75673(6) 2.5335(3) Uani 0.017(16) 2 1 d . . .
  O11b O 0.69339(15) 0.79076(6) 2.5784(3) Uani 0.018(16) 2 1 d . . .
  N8b N 0.69822(17) 0.50144(7) 2.4957(4) Uani 0.017(18) 2 1 d . . .
  C1b C 0.74674(18) 0.56430(8) 2.5361(4) Uani 0.015(19) 2 1 d . . .
  C2b C 0.71836(18) 0.64520(8) 2.5571(4) Uani 0.014(19) 2 1 d . . .
  C3b C 0.71767(18) 0.70953(8) 2.5564(4) Uani 0.013(17) 2 1 d . . .
  C4b C 0.74463(18) 0.69402(8) 2.5328(4) Uani 0.015(18) 2 1 d . . .
  C5b C 0.7729(2) 0.61455(8) 2.5133(4) Uani 0.02(2) 2 1 d . . .
  C6b C 0.7744(2) 0.54978(8) 2.5157(4) Uani 0.02(2) 2 1 d . . .
  C7b C 0.74831(19) 0.49390(8) 2.5341(4) Uani 0.02(2) 2 1 d . . .
  C12b C 0.6915(2) 0.81125(8) 2.6584(5) Uani 0.02(2) 2 1 d . . .
  O9c O 0.57188(15) 0.92000(6) 2.2802(3) Uani 0.019(17) 2 1 d . . .
  O10c O 0.38471(15) 1.25361(6) 2.3951(3) Uani 0.018(16) 2 1 d . . .
  O11c O 0.43295(15) 1.28630(6) 2.3904(3) Uani 0.017(16) 2 1 d . . .
  N8c N 0.54957(16) 0.99636(6) 2.3202(4) Uani 0.016(17) 2 1 d . . .
  C1c C 0.46158(18) 1.06061(7) 2.2859(4) Uani 0.014(18) 2 1 d . . .
  C2c C 0.46619(18) 1.14137(8) 2.3294(4) Uani 0.014(18) 2 1 d . . .
  C3c C 0.43741(18) 1.20534(8) 2.3587(4) Uani 0.014(17) 2 1 d . . .
  C4c C 0.40860(18) 1.19122(8) 2.3568(4) Uani 0.014(18) 2 1 d . . .
  C5c C 0.4006(2) 1.11229(8) 2.3064(4) Uani 0.02(2) 2 1 d . . .
  C6c C 0.42626(19) 1.04712(8) 2.2697(4) Uani 0.017(19) 2 1 d . . .
  C7c C 0.49569(19) 0.98979(8) 2.2632(4) Uani 0.015(18) 2 1 d . . .
  C12c C 0.4174(2) 1.30729(8) 2.3032(4) Uani 0.02(2) 2 1 d . . .
  O9d O 0.65701(16) 1.08083(6) 2.4942(3) Uani 0.020(18) 2 1 d . . .
  O10d O 0.95025(15) 0.74369(6) 2.6085(3) Uani 0.018(16) 2 1 d . . .
  O11d O 0.91121(15) 0.71417(6) 2.6359(3) Uani 0.019(16) 2 1 d . . .
  N8d N 0.69286(17) 1.00383(7) 2.4835(4) Uani 0.015(17) 2 1 d . . .
  C1d C 0.78829(18) 0.93952(8) 2.5340(4) Uani 0.014(19) 2 1 d . . .
  C2d C 0.81964(19) 0.85935(8) 2.5692(4) Uani 0.015(18) 2 1 d . . .
  C3d C 0.87298(18) 0.79429(8) 2.5930(4) Uani 0.013(17) 2 1 d . . .
  C4d C 0.89554(18) 0.80699(8) 2.5802(4) Uani 0.013(18) 2 1 d . . .
  C5d C 0.8618(2) 0.88571(8) 2.5393(4) Uani 0.02(2) 2 1 d . . .
  C6d C 0.8100(2) 0.95151(8) 2.5197(4) Uani 0.02(2) 2 1 d . . .
  C7d C 0.73741(19) 1.01080(8) 2.5205(4) Uani 0.02(2) 2 1 d . . .
  C12d C 0.8875(2) 0.69723(8) 2.6438(4) Uani 0.02(2) 2 1 d . . .
  O9e O 1.03894(15) 0.57440(6) 2.6805(3) Uani 0.021(17) 2 1 d . . .
  O10e O 0.89486(15) 0.24391(6) 2.4085(3) Uani 0.019(17) 2 1 d . . .
  O11e O 0.89783(14) 0.21803(6) 2.2645(3) Uani 0.017(15) 2 1 d . . .
  N8e N 1.00965(17) 0.49962(7) 2.5961(4) Uani 0.017(17) 2 1 d . . .
  C1e C 0.99030(18) 0.43340(7) 2.6150(4) Uani 0.014(17) 2 1 d . . .
  C2e C 0.95920(19) 0.35774(8) 2.4695(4) Uani 0.014(18) 2 1 d . . .
  C3e C 0.92830(17) 0.29405(7) 2.4019(4) Uani 0.013(17) 2 1 d . . .
  C4e C 0.92466(18) 0.30586(8) 2.4728(4) Uani 0.014(18) 2 1 d . . .
  C5e C 0.95608(19) 0.37998(8) 2.6171(4) Uani 0.016(19) 2 1 d . . .
  C6e C 0.98903(18) 0.44372(8) 2.6888(4) Uani 0.016(19) 2 1 d . . .
  C7e C 1.01986(18) 0.50249(8) 2.6833(4) Uani 0.016(19) 2 1 d . . .
  C12e C 0.9240(2) 0.20037(8) 2.2371(4) Uani 0.02(2) 2 1 d . . .
  O9f O 0.90440(16) 0.07523(6) 2.3074(3) Uani 0.022(18) 2 1 d . . .
  O10f O 1.25807(15) -0.25369(6) 2.5543(3) Uani 0.019(17) 2 1 d . . .
  O11f O 1.25361(15) -0.28187(6) 2.6561(3) Uani 0.018(15) 2 1 d . . .
  N8f N 0.98124(17) 0.00082(7) 2.3858(4) Uani 0.017(18) 2 1 d . . .
  C1f C 1.04094(18) -0.06408(7) 2.3589(4) Uani 0.014(18) 2 1 d . . .
  C2f C 1.11339(18) -0.14124(8) 2.4835(4) Uani 0.014(18) 2 1 d . . .
  C3f C 1.18310(18) -0.20423(8) 2.5432(4) Uani 0.013(17) 2 1 d . . .
  C4f C 1.18597(18) -0.19226(8) 2.4878(4) Uani 0.013(18) 2 1 d . . .
  C5f C 1.11343(19) -0.11673(8) 2.3625(4) Uani 0.016(19) 2 1 d . . .
  C6f C 1.04059(18) -0.05323(8) 2.2968(4) Uani 0.016(19) 2 1 d . . .
  C7f C 0.96856(19) 0.00489(8) 2.2984(4) Uani 0.017(19) 2 1 d . . .
  C12f C 1.2425(2) -0.29994(8) 2.6896(4) Uani 0.02(2) 2 1 d . . .
  H1c2a H 0.612184 0.359185 2.395133 Uiso 0.0175 2 1 d . . .
  H1c5a H 0.436685 0.401559 2.282474 Uiso 0.019 2 1 d . . .
  H1c6a H 0.418863 0.513195 2.249845 Uiso 0.0195 2 1 d . . .
  H1c7a H 0.444942 0.570623 2.233757 Uiso 0.018 2 1 d . . .
  H1c12a H 0.681933 0.147493 2.386988 Uiso 0.0222 2 1 d . . .
  H2c12a H 0.543937 0.227725 2.137633 Uiso 0.0222 2 1 d . . .
  H3c12a H 0.762959 0.230351 2.60624 Uiso 0.0222 2 1 d . . .
  H1c2b H 0.699502 0.65581 2.571849 Uiso 0.0174 2 1 d . . .
  H1c5b H 0.791618 0.603846 2.498055 Uiso 0.0211 2 1 d . . .
  H1c6b H 0.794716 0.494594 2.503273 Uiso 0.0227 2 1 d . . .
  H1c7b H 0.788225 0.44017 2.562487 Uiso 0.0205 2 1 d . . .
  H1c12b H 0.692666 0.868969 2.706314 Uiso 0.0224 2 1 d . . .
  H2c12b H 0.578752 0.796427 2.431835 Uiso 0.0224 2 1 d . . .
  H3c12b H 0.801821 0.782083 2.890733 Uiso 0.0224 2 1 d . . .
  H1c2c H 0.489214 1.151499 2.338524 Uiso 0.0172 2 1 d . . .
  H1c5c H 0.377124 1.102376 2.296631 Uiso 0.0209 2 1 d . . .
  H1c6c H 0.419591 0.992644 2.232985 Uiso 0.02 2 1 d . . .
  H1c7c H 0.477239 0.937004 2.204162 Uiso 0.0185 2 1 d . . .
  H1c12c H 0.385408 1.365438 2.272517 Uiso 0.0215 2 1 d . . .
  H2c12c H 0.536557 1.289809 2.519151 Uiso 0.0215 2 1 d . . .
  H3c12c H 0.319653 1.280748 2.059338 Uiso 0.0215 2 1 d . . .
  H1c2d H 0.803929 0.850027 2.57659 Uiso 0.0175 2 1 d . . .
  H1c5d H 0.874106 0.894925 2.524547 Uiso 0.0212 2 1 d . . .
  H1c6d H 0.788928 1.005966 2.495945 Uiso 0.0224 2 1 d . . .
  H1c7d H 0.737542 1.064449 2.540031 Uiso 0.0203 2 1 d . . .
  H1c12d H 0.901196 0.639171 2.638372 Uiso 0.0237 2 1 d . . .
  H2c12d H 0.982326 0.719679 2.884006 Uiso 0.0237 2 1 d . . .
  H3c12d H 0.763191 0.721453 2.414172 Uiso 0.0237 2 1 d . . .
  H1c2e H 0.959357 0.350171 2.416968 Uiso 0.017 2 1 d . . .
  H1c5e H 0.95526 0.387722 2.668437 Uiso 0.0195 2 1 d . . .
  H1c6e H 1.010995 0.495072 2.789698 Uiso 0.0195 2 1 d . . .
  H1c7e H 1.047946 0.551786 2.797628 Uiso 0.0193 2 1 d . . .
  H1c12e H 0.895235 0.146345 2.129903 Uiso 0.0228 2 1 d . . .
  H2c12e H 0.840578 0.239383 2.063929 Uiso 0.0228 2 1 d . . .
  H3c12e H 1.053581 0.203547 2.499147 Uiso 0.0228 2 1 d . . .
  H1c2f H 1.114075 -0.149787 2.526388 Uiso 0.0172 2 1 d . . .
  H1c5f H 1.113337 -0.108116 2.320917 Uiso 0.0194 2 1 d . . .
  H1c6f H 0.989379 -0.001199 2.207363 Uiso 0.0192 2 1 d . . .
  H1c7f H 0.909703 0.054769 2.189692 Uiso 0.0203 2 1 d . . .
  H1c12f H 1.293622 -0.356092 2.765134 Uiso 0.0226 2 1 d . . .
  H2c12f H 1.314418 -0.265245 2.889948 Uiso 0.0226 2 1 d . . .
  H3c12f H 1.111946 -0.290657 2.436356 Uiso 0.0226 2 1 d . . .
  H1o10a H 0.572(3) 0.2055(6) 2.379(6) Uiso 0.026(5) 2 1 d . . .
  H1o10d H 0.969(2) 0.6961(5) 2.633(5) Uiso 0.023(5) 2 1 d . . .
  H1o10e H 0.888(3) 0.2001(7) 2.340(6) Uiso 0.033(5) 2 1 d . . .
  H1o10c H 0.396(3) 1.3015(5) 2.437(6) Uiso 0.044(6) 2 1 d . . .
  H1o9e H 1.044(3) 0.5685(4) 2.643(6) Uiso 0.067(8) 2 1 d . . .
  H1o10f H 1.272(3) -0.3021(5) 2.567(6) Uiso 0.033(5) 2 1 d . . .
  H1o9f H 0.921(3) 0.0641(12) 2.376(6) Uiso 0.042(6) 2 1 d . . .
  H1o9d H 0.611(2) 1.0692(13) 2.429(5) Uiso 0.051(7) 2 1 d . . .
  H1o10b H 0.700(3) 0.8016(6) 2.493(6) Uiso 0.030(5) 2 1 d . . .
  H1o9a H 0.584(2) 0.5806(3) 2.384(5) Uiso 0.050(6) 2 1 d . . .
  H1o9c H 0.625(2) 0.9319(12) 2.363(5) Uiso 0.037(5) 2 1 d . . .
  H1o9b H 0.665(2) 0.4314(3) 2.449(5) Uiso 0.051(7) 2 1 d . . .

loop_
 _atom_site_aniso_label
 _atom_site_aniso_type_symbol
 _atom_site_aniso_U_11
 _atom_site_aniso_U_22
 _atom_site_aniso_U_33
 _atom_site_aniso_U_12
 _atom_site_aniso_U_13
 _atom_site_aniso_U_23
 O9a O 0.0298(5) 0.0120(4) 0.0301(6) -0.0001(4) 0.0296(6) 0.0023(4)
 O10a O 0.0274(5) 0.0134(4) 0.0276(6) -0.0011(4) 0.0271(5) 0.0012(4)
 O11a O 0.0274(5) 0.0122(4) 0.0277(6) 0.0005(4) 0.0273(5) 0.0021(4)
 N8a N 0.0214(6) 0.0120(5) 0.0206(6) -0.0019(4) 0.0206(6) 0.0004(4)
 C1a C 0.0145(6) 0.0153(5) 0.0140(6) -0.0020(4) 0.0139(6) 0.0005(4)
 C2a C 0.0179(6) 0.0141(5) 0.0177(7) -0.0022(4) 0.0174(6) 0.0000(5)
 C3a C 0.0163(6) 0.0128(5) 0.0159(6) -0.0022(4) 0.0158(6) -0.0001(5)
 C4a C 0.0164(6) 0.0151(5) 0.0158(7) -0.0021(4) 0.0158(6) 0.0005(5)
 C5a C 0.0198(6) 0.0162(6) 0.0206(7) -0.0010(4) 0.0199(6) 0.0012(5)
 C6a C 0.0186(6) 0.0156(6) 0.0190(7) -0.0006(4) 0.0185(6) 0.0015(5)
 C7a C 0.0175(6) 0.0133(5) 0.0169(7) -0.0023(4) 0.0169(6) -0.0003(5)
 C12a C 0.0266(7) 0.0165(6) 0.0270(7) 0.0015(5) 0.0266(7) 0.0034(5)
 O9b O 0.0341(6) 0.0126(4) 0.0350(6) -0.0015(4) 0.0342(6) 0.0010(4)
 O10b O 0.0266(5) 0.0145(4) 0.0274(6) -0.0011(4) 0.0266(5) 0.0015(4)
 O11b O 0.0310(5) 0.0127(4) 0.0301(6) -0.0038(4) 0.0303(5) -0.0020(4)
 N8b N 0.0227(6) 0.0121(5) 0.0223(6) -0.0019(4) 0.0221(6) 0.0004(4)
 C1b C 0.0165(6) 0.0146(5) 0.0167(7) -0.0021(4) 0.0162(6) 0.0002(5)
 C2b C 0.0178(6) 0.0142(5) 0.0174(7) -0.0024(4) 0.0173(6) -0.0001(5)
 C3b C 0.0145(6) 0.0115(5) 0.0147(6) -0.0010(4) 0.0142(6) 0.0008(5)
 C4b C 0.0160(6) 0.0160(6) 0.0157(7) -0.0025(4) 0.0155(6) 0.0001(5)
 C5b C 0.0239(7) 0.0178(6) 0.0238(7) -0.0031(5) 0.0235(7) -0.0005(5)
 C6b C 0.0269(7) 0.0159(6) 0.0273(8) -0.0025(5) 0.0267(7) 0.0000(5)
 C7b C 0.0209(6) 0.0148(5) 0.0206(7) -0.0029(5) 0.0203(7) -0.0004(5)
 C12b C 0.0263(7) 0.0166(6) 0.0257(7) -0.0023(5) 0.0257(7) -0.0002(5)
 O9c O 0.0322(5) 0.0114(4) 0.0322(6) -0.0026(4) 0.0320(6) -0.0017(4)
 O10c O 0.0278(5) 0.0140(4) 0.0279(6) -0.0033(4) 0.0276(5) -0.0015(4)
 O11c O 0.0283(5) 0.0126(4) 0.0275(6) -0.0032(4) 0.0276(5) -0.0012(4)
 N8c N 0.0228(6) 0.0100(4) 0.0224(6) -0.0019(4) 0.0224(6) -0.0010(4)
 C1c C 0.0162(6) 0.0134(5) 0.0163(6) -0.0023(4) 0.0160(6) -0.0007(4)
 C2c C 0.0170(6) 0.0153(5) 0.0165(6) -0.0028(4) 0.0164(6) -0.0005(5)
 C3c C 0.0148(6) 0.0142(5) 0.0146(6) -0.0023(4) 0.0144(6) 0.0000(5)
 C4c C 0.0154(6) 0.0139(5) 0.0158(6) -0.0008(4) 0.0153(6) 0.0011(5)
 C5c C 0.0233(6) 0.0171(6) 0.0234(7) -0.0033(5) 0.0230(7) -0.0010(5)
 C6c C 0.0223(6) 0.0135(5) 0.0225(7) -0.0029(4) 0.0220(6) -0.0010(5)
 C7c C 0.0183(6) 0.0131(5) 0.0176(7) -0.0026(4) 0.0176(6) -0.0010(5)
 C12c C 0.0261(7) 0.0174(6) 0.0252(7) -0.0034(5) 0.0253(7) -0.0005(5)
 O9d O 0.0356(6) 0.0099(4) 0.0370(6) -0.0005(4) 0.0361(6) 0.0003(4)
 O10d O 0.0287(5) 0.0133(4) 0.0295(6) 0.0000(4) 0.0288(6) 0.0018(4)
 O11d O 0.0317(5) 0.0128(4) 0.0322(6) -0.0013(4) 0.0316(5) 0.0008(4)
 N8d N 0.0224(6) 0.0096(4) 0.0229(6) 0.0006(4) 0.0224(6) 0.0016(4)
 C1d C 0.0184(6) 0.0123(5) 0.0187(7) -0.0006(4) 0.0183(6) 0.0011(5)
 C2d C 0.0172(6) 0.0154(6) 0.0172(7) -0.0010(5) 0.0169(6) 0.0013(5)
 C3d C 0.0149(5) 0.0137(5) 0.0143(6) -0.0020(4) 0.0143(6) 0.0003(5)
 C4d C 0.0171(6) 0.0127(5) 0.0174(6) 0.0000(4) 0.0170(6) 0.0018(5)
 C5d C 0.0267(7) 0.0158(6) 0.0275(7) -0.0005(5) 0.0268(7) 0.0018(5)
 C6d C 0.0284(7) 0.0127(5) 0.0299(8) 0.0015(5) 0.0288(7) 0.0035(5)
 C7d C 0.0241(7) 0.0126(5) 0.0251(7) 0.0005(5) 0.0243(7) 0.0024(5)
 C12d C 0.0304(7) 0.0174(6) 0.0308(8) -0.0033(5) 0.0302(7) -0.0003(5)
 O9e O 0.0352(6) 0.0133(4) 0.0347(6) -0.0061(4) 0.0345(6) -0.0036(4)
 O10e O 0.0330(5) 0.0138(4) 0.0323(6) -0.0048(4) 0.0323(6) -0.0024(4)
 O11e O 0.0272(5) 0.0143(4) 0.0257(5) -0.0060(4) 0.0262(5) -0.0042(4)
 N8e N 0.0215(5) 0.0133(5) 0.0215(6) -0.0036(4) 0.0211(6) -0.0013(4)
 C1e C 0.0138(6) 0.0149(5) 0.0136(6) -0.0015(4) 0.0134(6) 0.0008(5)
 C2e C 0.0165(6) 0.0146(5) 0.0161(6) -0.0023(4) 0.0159(6) 0.0000(5)
 C3e C 0.0141(6) 0.0120(5) 0.0139(6) -0.0015(4) 0.0137(6) 0.0003(5)
 C4e C 0.0156(6) 0.0144(5) 0.0155(6) -0.0013(4) 0.0152(6) 0.0011(5)
 C5e C 0.0203(6) 0.0173(6) 0.0199(7) -0.0019(5) 0.0198(7) 0.0006(5)
 C6e C 0.0205(6) 0.0149(5) 0.0197(7) -0.0028(4) 0.0197(6) -0.0006(5)
 C7e C 0.0199(6) 0.0142(5) 0.0194(7) -0.0030(4) 0.0193(6) -0.0008(5)
 C12e C 0.0257(7) 0.0182(6) 0.0247(7) -0.0043(5) 0.0249(7) -0.0022(5)
 O9f O 0.0371(6) 0.0126(4) 0.0391(7) 0.0037(4) 0.0378(6) 0.0049(4)
 O10f O 0.0294(5) 0.0131(4) 0.0308(6) 0.0025(4) 0.0298(6) 0.0043(4)
 O11f O 0.0262(5) 0.0135(4) 0.0271(5) 0.0025(4) 0.0263(5) 0.0048(4)
 N8f N 0.0245(6) 0.0108(4) 0.0258(6) 0.0008(4) 0.0249(6) 0.0019(4)
 C1f C 0.0172(6) 0.0125(5) 0.0173(6) -0.0013(4) 0.0170(6) 0.0003(5)
 C2f C 0.0170(6) 0.0142(5) 0.0167(7) -0.0020(4) 0.0165(6) 0.0001(5)
 C3f C 0.0146(5) 0.0133(5) 0.0145(6) -0.0006(4) 0.0142(6) 0.0017(5)
 C4f C 0.0159(6) 0.0129(5) 0.0157(6) -0.0023(4) 0.0155(6) -0.0006(5)
 C5f C 0.0226(6) 0.0145(5) 0.0224(7) -0.0012(4) 0.0222(7) 0.0011(5)
 C6f C 0.0206(6) 0.0127(5) 0.0205(7) -0.0014(4) 0.0202(6) 0.0006(5)
 C7f C 0.0221(6) 0.0134(5) 0.0232(7) 0.0006(5) 0.0223(7) 0.0024(5)
 C12f C 0.0263(7) 0.0177(6) 0.0251(7) -0.0027(5) 0.0253(7) 0.0005(5)

loop_
 _jana_atom_site_ADP_C_label
 _jana_atom_site_ADP_C_type_symbol
 _jana_atom_site_ADP_C_111
 _jana_atom_site_ADP_C_112
 _jana_atom_site_ADP_C_113
 _jana_atom_site_ADP_C_122
 _jana_atom_site_ADP_C_123
 _jana_atom_site_ADP_C_133
 _jana_atom_site_ADP_C_222
 _jana_atom_site_ADP_C_223
 _jana_atom_site_ADP_C_233
 _jana_atom_site_ADP_C_333
 ? ? ? ? ? ? ? ? ? ? ? ?

loop_
 _jana_atom_site_ADP_D_label
 _jana_atom_site_ADP_D_type_symbol
 _jana_atom_site_ADP_D_1111
 _jana_atom_site_ADP_D_1112
 _jana_atom_site_ADP_D_1113
 _jana_atom_site_ADP_D_1122
 _jana_atom_site_ADP_D_1123
 _jana_atom_site_ADP_D_1133
 _jana_atom_site_ADP_D_1222
 _jana_atom_site_ADP_D_1223
 _jana_atom_site_ADP_D_1233
 _jana_atom_site_ADP_D_1333
 _jana_atom_site_ADP_D_2222
 _jana_atom_site_ADP_D_2223
 _jana_atom_site_ADP_D_2233
 _jana_atom_site_ADP_D_2333
 _jana_atom_site_ADP_D_3333
 ? ? ? ? ? ? ? ? ? ? ? ? ? ? ? ? ?

loop_
 _jana_atom_site_ADP_E_label
 _jana_atom_site_ADP_E_type_symbol
 _jana_atom_site_ADP_E_11111
 _jana_atom_site_ADP_E_11112
 _jana_atom_site_ADP_E_11113
 _jana_atom_site_ADP_E_11122
 _jana_atom_site_ADP_E_11123
 _jana_atom_site_ADP_E_11133
 _jana_atom_site_ADP_E_11222
 _jana_atom_site_ADP_E_11223
 _jana_atom_site_ADP_E_11233
 _jana_atom_site_ADP_E_11333
 _jana_atom_site_ADP_E_12222
 _jana_atom_site_ADP_E_12223
 _jana_atom_site_ADP_E_12233
 _jana_atom_site_ADP_E_12333
 _jana_atom_site_ADP_E_13333
 _jana_atom_site_ADP_E_22222
 _jana_atom_site_ADP_E_22223
 _jana_atom_site_ADP_E_22233
 _jana_atom_site_ADP_E_22333
 _jana_atom_site_ADP_E_23333
 _jana_atom_site_ADP_E_33333
 ? ? ? ? ? ? ? ? ? ? ? ? ? ? ? ? ? ? ? ? ? ? ?

loop_
 _jana_atom_site_ADP_F_label
 _jana_atom_site_ADP_F_type_symbol
 _jana_atom_site_ADP_F_111111
 _jana_atom_site_ADP_F_111112
 _jana_atom_site_ADP_F_111113
 _jana_atom_site_ADP_F_111122
 _jana_atom_site_ADP_F_111123
 _jana_atom_site_ADP_F_111133
 _jana_atom_site_ADP_F_111222
 _jana_atom_site_ADP_F_111223
 _jana_atom_site_ADP_F_111233
 _jana_atom_site_ADP_F_111333
 _jana_atom_site_ADP_F_112222
 _jana_atom_site_ADP_F_112223
 _jana_atom_site_ADP_F_112233
 _jana_atom_site_ADP_F_112333
 _jana_atom_site_ADP_F_113333
 _jana_atom_site_ADP_F_122222
 _jana_atom_site_ADP_F_122223
 _jana_atom_site_ADP_F_122233
 _jana_atom_site_ADP_F_122333
 _jana_atom_site_ADP_F_123333
 _jana_atom_site_ADP_F_133333
 _jana_atom_site_ADP_F_222222
 _jana_atom_site_ADP_F_222223
 _jana_atom_site_ADP_F_222233
 _jana_atom_site_ADP_F_222333
 _jana_atom_site_ADP_F_223333
 _jana_atom_site_ADP_F_233333
 _jana_atom_site_ADP_F_333333
 ? ? ? ? ? ? ? ? ? ? ? ? ? ? ? ? ? ? ? ? ? ? ? ? ? ? ? ? ? ?


#=======================================================================

# 10. MOLECULAR GEOMETRY


loop_
 _geom_bond_atom_site_label_1
 _geom_bond_atom_site_label_2
 _geom_bond_site_symmetry_1
 _geom_bond_site_symmetry_2
 _geom_bond_distance
 _geom_bond_publ_flag
  O9a H1o9a . . 0.87(12) ?
  O10a C4a . . 1.362(9) ?
  O10a H1o10a . . 0.87(9) ?
  O11a C3a . . 1.365(4) ?
  O11a C12a . . 1.431(15) ?
  N8a C7a . . 1.282(14) ?
  C1a C2a . . 1.406(6) ?
  C1a C6a . . 1.391(15) ?
  C1a C7a . . 1.460(10) ?
  C2a C3a . . 1.387(10) ?
  C2a H1c2a . . 0.960(11) ?
  C3a C4a . . 1.413(16) ?
  C4a C5a . . 1.383(6) ?
  C5a C6a . . 1.395(10) ?
  C5a H1c5a . . 0.960(11) ?
  C6a H1c6a . . 0.960(4) ?
  C7a H1c7a . . 0.960(4) ?
  C12a H1c12a . . 0.960(2) ?
  C12a H2c12a . . 0.960(10) ?
  C12a H3c12a . . 0.960(9) ?
  O9b H1o9b . . 0.87(13) ?
  O10b C4b . . 1.355(9) ?
  O10b H1o10b . . 0.87(8) ?
  O11b C3b . . 1.367(4) ?
  O11b C12b . . 1.431(15) ?
  N8b C7b . . 1.280(15) ?
  C1b C2b . . 1.406(5) ?
  C1b C6b . . 1.393(16) ?
  C1b C7b . . 1.460(10) ?
  C2b C3b . . 1.385(10) ?
  C2b H1c2b . . 0.960(11) ?
  C3b C4b . . 1.416(15) ?
  C4b C5b . . 1.380(6) ?
  C5b C6b . . 1.395(11) ?
  C5b H1c5b . . 0.960(12) ?
  C6b H1c6b . . 0.960(4) ?
  C7b H1c7b . . 0.960(5) ?
  C12b H1c12b . . 0.9600(18) ?
  C12b H2c12b . . 0.960(10) ?
  C12b H3c12b . . 0.960(10) ?
  O9c H1o9c . . 0.87(11) ?
  O10c C4c . . 1.355(9) ?
  O10c H1o10c . . 0.87(7) ?
  O11c C3c . . 1.371(4) ?
  O11c C12c . . 1.427(15) ?
  N8c C7c . . 1.282(15) ?
  C1c C2c . . 1.415(6) ?
  C1c C6c . . 1.393(16) ?
  C1c C7c . . 1.463(10) ?
  C2c C3c . . 1.378(10) ?
  C2c H1c2c . . 0.960(11) ?
  C3c C4c . . 1.409(15) ?
  C4c C5c . . 1.384(6) ?
  C5c C6c . . 1.394(11) ?
  C5c H1c5c . . 0.960(12) ?
  C6c H1c6c . . 0.960(4) ?
  C7c H1c7c . . 0.960(4) ?
  C12c H1c12c . . 0.9600(19) ?
  C12c H2c12c . . 0.960(10) ?
  C12c H3c12c . . 0.960(9) ?
  O9d H1o9d . . 0.87(14) ?
  O10d C4d . . 1.355(9) ?
  O10d H1o10d . . 0.87(7) ?
  O11d C3d . . 1.368(4) ?
  O11d C12d . . 1.430(15) ?
  N8d C7d . . 1.277(15) ?
  C1d C2d . . 1.410(6) ?
  C1d C6d . . 1.389(16) ?
  C1d C7d . . 1.465(10) ?
  C2d C3d . . 1.380(10) ?
  C2d H1c2d . . 0.960(11) ?
  C3d C4d . . 1.409(16) ?
  C4d C5d . . 1.385(6) ?
  C5d C6d . . 1.393(11) ?
  C5d H1c5d . . 0.960(12) ?
  C6d H1c6d . . 0.960(5) ?
  C7d H1c7d . . 0.960(5) ?
  C12d H1c12d . . 0.960(2) ?
  C12d H2c12d . . 0.960(10) ?
  C12d H3c12d . . 0.960(10) ?
  O9e H1o9e . . 0.87(18) ?
  O10e C4e . . 1.360(9) ?
  O10e H1o10e . . 0.87(9) ?
  O11e C3e . . 1.365(4) ?
  O11e C12e . . 1.433(15) ?
  N8e C7e . . 1.278(15) ?
  C1e C2e . . 1.407(6) ?
  C1e C6e . . 1.395(15) ?
  C1e C7e . . 1.459(10) ?
  C2e C3e . . 1.387(10) ?
  C2e H1c2e . . 0.960(11) ?
  C3e C4e . . 1.417(15) ?
  C4e C5e . . 1.380(6) ?
  C5e C6e . . 1.395(10) ?
  C5e H1c5e . . 0.960(11) ?
  C6e H1c6e . . 0.960(4) ?
  C7e H1c7e . . 0.960(5) ?
  C12e H1c12e . . 0.960(3) ?
  C12e H2c12e . . 0.960(8) ?
  C12e H3c12e . . 0.960(12) ?
  O9f H1o9f . . 0.87(16) ?
  O10f C4f . . 1.356(9) ?
  O10f H1o10f . . 0.87(7) ?
  O11f C3f . . 1.367(5) ?
  O11f C12f . . 1.427(15) ?
  N8f C7f . . 1.277(15) ?
  C1f C2f . . 1.411(6) ?
  C1f C6f . . 1.390(16) ?
  C1f C7f . . 1.461(10) ?
  C2f C3f . . 1.377(10) ?
  C2f H1c2f . . 0.960(11) ?
  C3f C4f . . 1.411(15) ?
  C4f C5f . . 1.384(7) ?
  C5f C6f . . 1.392(10) ?
  C5f H1c5f . . 0.960(12) ?
  C6f H1c6f . . 0.960(5) ?
  C7f H1c7f . . 0.960(5) ?
  C12f H1c12f . . 0.960(3) ?
  C12f H2c12f . . 0.960(8) ?
  C12f H3c12f . . 0.960(12) ?

loop_
 _geom_angle_atom_site_label_1
 _geom_angle_atom_site_label_2
 _geom_angle_atom_site_label_3
 _geom_angle_site_symmetry_1
 _geom_angle_site_symmetry_2
 _geom_angle_site_symmetry_3
 _geom_angle
 _geom_angle_publ_flag
  C4a O10a H1o10a . . . 108(9) ?
  C3a O11a C12a . . . 115.9(6) ?
  C2a C1a C6a . . . 119.3(7) ?
  C2a C1a C7a . . . 121.5(9) ?
  C6a C1a C7a . . . 119.2(4) ?
  C1a C2a C3a . . . 120.3(10) ?
  C1a C2a H1c2a . . . 119.8(7) ?
  C3a C2a H1c2a . . . 119.8(4) ?
  O11a C3a C2a . . . 125.6(10) ?
  O11a C3a C4a . . . 114.7(6) ?
  C2a C3a C4a . . . 119.7(5) ?
  O10a C4a C3a . . . 120.2(4) ?
  O10a C4a C5a . . . 119.8(9) ?
  C3a C4a C5a . . . 119.9(7) ?
  C4a C5a C6a . . . 120.1(10) ?
  C4a C5a H1c5a . . . 119.9(7) ?
  C6a C5a H1c5a . . . 119.9(4) ?
  C1a C6a C5a . . . 120.6(5) ?
  C1a C6a H1c6a . . . 119.7(7) ?
  C5a C6a H1c6a . . . 119.7(10) ?
  N8a C7a C1a . . . 121.2(4) ?
  N8a C7a H1c7a . . . 119.4(7) ?
  C1a C7a H1c7a . . . 119.4(10) ?
  O11a C12a H1c12a . . . 109.5(8) ?
  O11a C12a H2c12a . . . 109.5(6) ?
  O11a C12a H3c12a . . . 109.5(6) ?
  H1c12a C12a H2c12a . . . 109.5(6) ?
  H1c12a C12a H3c12a . . . 109.5(6) ?
  H2c12a C12a H3c12a . . . 109.5(9) ?
  C4b O10b H1o10b . . . 108(9) ?
  C3b O11b C12b . . . 117.0(6) ?
  C2b C1b C6b . . . 119.5(7) ?
  C2b C1b C7b . . . 122.5(9) ?
  C6b C1b C7b . . . 118.0(5) ?
  C1b C2b C3b . . . 119.9(10) ?
  C1b C2b H1c2b . . . 120.1(7) ?
  C3b C2b H1c2b . . . 120.1(4) ?
  O11b C3b C2b . . . 126.2(9) ?
  O11b C3b C4b . . . 113.6(7) ?
  C2b C3b C4b . . . 120.1(5) ?
  O10b C4b C3b . . . 120.4(4) ?
  O10b C4b C5b . . . 119.7(10) ?
  C3b C4b C5b . . . 119.9(7) ?
  C4b C5b C6b . . . 119.9(10) ?
  C4b C5b H1c5b . . . 120.0(8) ?
  C6b C5b H1c5b . . . 120.0(5) ?
  C1b C6b C5b . . . 120.7(5) ?
  C1b C6b H1c6b . . . 119.6(8) ?
  C5b C6b H1c6b . . . 119.6(11) ?
  N8b C7b C1b . . . 122.2(5) ?
  N8b C7b H1c7b . . . 118.9(7) ?
  C1b C7b H1c7b . . . 118.9(10) ?
  O11b C12b H1c12b . . . 109.5(9) ?
  O11b C12b H2c12b . . . 109.5(6) ?
  O11b C12b H3c12b . . . 109.5(6) ?
  H1c12b C12b H2c12b . . . 109.5(6) ?
  H1c12b C12b H3c12b . . . 109.5(5) ?
  H2c12b C12b H3c12b . . . 109.5(10) ?
  C4c O10c H1o10c . . . 115(10) ?
  C3c O11c C12c . . . 116.9(6) ?
  C2c C1c C6c . . . 119.4(7) ?
  C2c C1c C7c . . . 122.3(9) ?
  C6c C1c C7c . . . 118.2(5) ?
  C1c C2c C3c . . . 119.6(9) ?
  C1c C2c H1c2c . . . 120.2(7) ?
  C3c C2c H1c2c . . . 120.2(4) ?
  O11c C3c C2c . . . 125.4(9) ?
  O11c C3c C4c . . . 113.7(6) ?
  C2c C3c C4c . . . 120.9(5) ?
  O10c C4c C3c . . . 121.2(4) ?
  O10c C4c C5c . . . 119.5(10) ?
  C3c C4c C5c . . . 119.3(7) ?
  C4c C5c C6c . . . 120.4(10) ?
  C4c C5c H1c5c . . . 119.8(7) ?
  C6c C5c H1c5c . . . 119.8(5) ?
  C1c C6c C5c . . . 120.4(5) ?
  C1c C6c H1c6c . . . 119.8(7) ?
  C5c C6c H1c6c . . . 119.8(11) ?
  N8c C7c C1c . . . 121.7(5) ?
  N8c C7c H1c7c . . . 119.1(7) ?
  C1c C7c H1c7c . . . 119.1(10) ?
  O11c C12c H1c12c . . . 109.5(8) ?
  O11c C12c H2c12c . . . 109.5(5) ?
  O11c C12c H3c12c . . . 109.5(6) ?
  H1c12c C12c H2c12c . . . 109.5(6) ?
  H1c12c C12c H3c12c . . . 109.5(5) ?
  H2c12c C12c H3c12c . . . 109.5(10) ?
  C4d O10d H1o10d . . . 114(9) ?
  C3d O11d C12d . . . 116.6(6) ?
  C2d C1d C6d . . . 119.1(7) ?
  C2d C1d C7d . . . 121.9(10) ?
  C6d C1d C7d . . . 118.9(5) ?
  C1d C2d C3d . . . 119.8(10) ?
  C1d C2d H1c2d . . . 120.1(7) ?
  C3d C2d H1c2d . . . 120.1(5) ?
  O11d C3d C2d . . . 125.3(10) ?
  O11d C3d C4d . . . 113.9(6) ?
  C2d C3d C4d . . . 120.7(5) ?
  O10d C4d C3d . . . 121.2(4) ?
  O10d C4d C5d . . . 119.5(10) ?
  C3d C4d C5d . . . 119.3(7) ?
  C4d C5d C6d . . . 120.0(11) ?
  C4d C5d H1c5d . . . 120.0(7) ?
  C6d C5d H1c5d . . . 120.0(5) ?
  C1d C6d C5d . . . 121.0(5) ?
  C1d C6d H1c6d . . . 119.5(7) ?
  C5d C6d H1c6d . . . 119.5(11) ?
  N8d C7d C1d . . . 122.1(5) ?
  N8d C7d H1c7d . . . 119.0(7) ?
  C1d C7d H1c7d . . . 119.0(10) ?
  O11d C12d H1c12d . . . 109.5(8) ?
  O11d C12d H2c12d . . . 109.5(6) ?
  O11d C12d H3c12d . . . 109.5(7) ?
  H1c12d C12d H2c12d . . . 109.5(7) ?
  H1c12d C12d H3c12d . . . 109.5(6) ?
  H2c12d C12d H3c12d . . . 109.5(9) ?
  C4e O10e H1o10e . . . 109(9) ?
  C3e O11e C12e . . . 116.2(6) ?
  C2e C1e C6e . . . 119.3(7) ?
  C2e C1e C7e . . . 122.1(9) ?
  C6e C1e C7e . . . 118.6(5) ?
  C1e C2e C3e . . . 120.2(10) ?
  C1e C2e H1c2e . . . 119.9(7) ?
  C3e C2e H1c2e . . . 119.9(4) ?
  O11e C3e C2e . . . 125.6(9) ?
  O11e C3e C4e . . . 114.6(6) ?
  C2e C3e C4e . . . 119.8(5) ?
  O10e C4e C3e . . . 120.4(4) ?
  O10e C4e C5e . . . 119.7(10) ?
  C3e C4e C5e . . . 119.9(7) ?
  C4e C5e C6e . . . 120.3(10) ?
  C4e C5e H1c5e . . . 119.9(7) ?
  C6e C5e H1c5e . . . 119.9(5) ?
  C1e C6e C5e . . . 120.5(5) ?
  C1e C6e H1c6e . . . 119.7(7) ?
  C5e C6e H1c6e . . . 119.8(10) ?
  N8e C7e C1e . . . 122.2(5) ?
  N8e C7e H1c7e . . . 118.9(7) ?
  C1e C7e H1c7e . . . 118.9(10) ?
  O11e C12e H1c12e . . . 109.5(8) ?
  O11e C12e H2c12e . . . 109.5(6) ?
  O11e C12e H3c12e . . . 109.5(7) ?
  H1c12e C12e H2c12e . . . 109.5(7) ?
  H1c12e C12e H3c12e . . . 109.5(5) ?
  H2c12e C12e H3c12e . . . 109.5(9) ?
  C4f O10f H1o10f . . . 115(10) ?
  C3f O11f C12f . . . 116.7(6) ?
  C2f C1f C6f . . . 119.1(7) ?
  C2f C1f C7f . . . 121.7(10) ?
  C6f C1f C7f . . . 119.2(5) ?
  C1f C2f C3f . . . 119.8(10) ?
  C1f C2f H1c2f . . . 120.1(7) ?
  C3f C2f H1c2f . . . 120.1(5) ?
  O11f C3f C2f . . . 125.5(9) ?
  O11f C3f C4f . . . 113.7(6) ?
  C2f C3f C4f . . . 120.8(5) ?
  O10f C4f C3f . . . 120.9(4) ?
  O10f C4f C5f . . . 119.8(10) ?
  C3f C4f C5f . . . 119.3(7) ?
  C4f C5f C6f . . . 120.1(10) ?
  C4f C5f H1c5f . . . 120.0(7) ?
  C6f C5f H1c5f . . . 120.0(5) ?
  C1f C6f C5f . . . 121.0(5) ?
  C1f C6f H1c6f . . . 119.5(7) ?
  C5f C6f H1c6f . . . 119.5(11) ?
  N8f C7f C1f . . . 122.0(5) ?
  N8f C7f H1c7f . . . 119.0(7) ?
  C1f C7f H1c7f . . . 119.0(10) ?
  O11f C12f H1c12f . . . 109.5(8) ?
  O11f C12f H2c12f . . . 109.5(6) ?
  O11f C12f H3c12f . . . 109.5(7) ?
  H1c12f C12f H2c12f . . . 109.5(7) ?
  H1c12f C12f H3c12f . . . 109.5(6) ?
  H2c12f C12f H3c12f . . . 109.5(9) ?

loop_
 _geom_torsion_atom_site_label_1
 _geom_torsion_atom_site_label_2
 _geom_torsion_atom_site_label_3
 _geom_torsion_atom_site_label_4
 _geom_torsion_site_symmetry_1
 _geom_torsion_site_symmetry_2
 _geom_torsion_site_symmetry_3
 _geom_torsion_site_symmetry_4
 _geom_torsion
 _geom_torsion_publ_flag
 ? ? ? ? ? ? ? ? ? ?

loop_
 _geom_hbond_atom_site_label_D
 _geom_hbond_atom_site_label_H
 _geom_hbond_atom_site_label_A
 _geom_hbond_site_symmetry_D
 _geom_hbond_site_symmetry_H
 _geom_hbond_site_symmetry_A
 _geom_hbond_distance_DH
 _geom_hbond_distance_HA
 _geom_hbond_distance_DA
 _geom_hbond_angle_DHA
 _geom_hbond_publ_flag
  O10a H1o10a O11a . . .   0.87(9)   2.17(16)   2.670(12)   116(8) ?
  O10a H1o10a O9d . . 1_545   0.87(9)   2.12(4)   2.802(3)   135(13) ?
  O10d H1o10d O11d . . .   0.87(7)   2.26(15)   2.668(13)   108(8) ?
  O10d H1o10d O9e . . .   0.87(7)   2.02(2)   2.782(2)   145(13) ?
  O10e H1o10e O11e . . .   0.87(9)   2.19(17)   2.675(12)   114(9) ?
  O10e H1o10e O9f . . .   0.87(9)   2.09(4)   2.7791(19)   135(13) ?
  O10c H1o10c O9a . . 2_67*   0.87(7)   2.03(3)   2.796(4)   147(14) ?
  O10c H1o10c O11c . . .   0.87(7)   2.28(17)   2.665(13)   107(10) ?
  O9e H1o9e N8e . . 2_76*   0.87(18)   2.01(14)   2.783(12)   147(5) ?
  O10f H1o10f O9b . . 2_75*   0.87(7)   2.05(3)   2.8097(18)   145(14) ?
  O10f H1o10f O11f . . .   0.87(7)   2.28(17)   2.660(13)   106(9) ?
  O9f H1o9f N8f . . 2_75*   0.87(16)   1.96(13)   2.781(13)   156(6) ?
  O9d H1o9d N8c . . .   0.87(14)   1.97(12)   2.780(12)   155(4) ?
  O10b H1o10b O11b . . .   0.87(8)   2.17(16)   2.650(12)   114(9) ?
  O10b H1o10b O9c . . .   0.87(8)   2.10(4)   2.805(6)   137(13) ?
  O9a H1o9a N8b . . .   0.87(12)   2.02(10)   2.789(12)   146(3) ?
  O9c H1o9c N8d . . .   0.87(11)   1.97(10)   2.789(12)   156(3) ?
  O9b H1o9b N8a . . .   0.87(13)   2.02(11)   2.787(12)   147(3) ?


#=======================================================================

# 11. STRUCTURE-FACTOR LIST

loop_
 _refln_index_h
 _refln_index_k
 _refln_index_l
 _refln_F_squared_calc
 _refln_F_squared_meas
 _refln_F_squared_sigma
 _refln_observed_status
 ? ? ? ? ? ? ?

loop_
 _twin_refln_datum_id
 _twin_refln_individual_id
 _twin_refln_index_h
 _twin_refln_index_k
 _twin_refln_index_l
 _twin_refln_F_squared_calc
 _twin_refln_F_squared_meas
 _twin_refln_F_squared_sigma
 _twin_refln_include_status
 ? ? ? ? ? ? ? ? ?
