# Supplementary material for: From space group to space groupoid: the partial symmetry of low-temperature E-vanillyl oxime
Source: Acta Crystallogr B Struct Sci Cryst Eng Mater. 2019 Jul 23;75(Pt 4):733–41. doi: 10.1107/S2052520619008461 (PMC6690132; doi:10.1107/S2052520619008461)
Supplement: Supplementary file 2 [file b-75-00733-ht_r2_convsup2.hkl]

#
# h,k,l, Fc-squared, Fo-squared, sigma(Fo-squared) and status flag
#
data_ht_r2_conv
_shelx_title                             '   '
_shelx_refln_list_code                   4
_shelx_F_calc_maximum                    69.97
_exptl_crystal_F_000                     352
_reflns_d_resolution_high                0.7084

loop_
 _symmetry_equiv_pos_as_xyz
 'x, y, z'
 '-x, y+1/2, -z+1/2'
 '-x, -y, -z'
 'x, -y+1/2, z+1/2'

_cell_length_a                           6.3704(3)
_cell_length_b                           16.6534(9)
_cell_length_c                           7.5759(4)
_cell_angle_alpha                        90
_cell_angle_beta                         93.9516(16)
_cell_angle_gamma                        90

_shelx_F_squared_multiplier              1.000

loop_
 _refln_index_h
 _refln_index_k
 _refln_index_l
 _refln_F_squared_calc
 _refln_F_squared_meas
 _refln_F_squared_sigma
 _refln_observed_status
   0   0   2 2075.32 2034.29   30.20 o
   0   0   4  109.25   90.03    2.41 o
   0   0   6   82.29   76.94    1.65 o
   0   0   8    0.08   -0.90    0.68 <
   0   0  10    1.22    1.35    0.90 <
   0   1   1  137.29  141.47    0.76 o
   0   1   2 4814.67 4896.21   23.93 o
   0   1   3    3.93    3.84    0.23 o
   0   1   4   16.05   12.64    0.55 o
   0   1   5    3.89    3.38    0.23 o
   0   1   6   64.97   57.31    1.20 o
   0   1   7    0.24   -0.68    0.45 <
   0   1   8    0.14   -1.13    0.45 <
   0   1   9    0.00   -0.90    0.68 <
   0   1  10    1.26    1.58    0.68 <
   0   2   0  217.15  202.62    4.23 o
   0   2   1  979.93 1045.58   40.98 o
   0   2   2    0.00   -0.23    0.23 <
   0   2   3   13.42   17.60    0.63 o
   0   2   4  321.95  311.60    3.94 o
   0   2   5    3.77    5.42    0.18 o
   0   2   6   26.19   27.08    0.39 o
   0   2   7   17.12   15.79    0.71 o
   0   2   8   11.75   10.38    0.70 o
   0   2   9    0.08    0.23    0.45 <
   0   2  10    1.35    1.35    0.68 <
   0   3   1 1483.29 1563.40   61.71 o
   0   3   2  159.89  163.36    1.14 o
   0   3   3  135.39  145.08    5.71 o
   0   3   4  111.52  108.75    1.39 o
   0   3   5   48.37   52.57    2.10 o
   0   3   6   19.85   18.95    0.49 o
   0   3   7    8.26    6.99    0.47 o
   0   3   8    6.64    7.22    0.67 o
   0   3   9    1.68    2.26    0.68 o
   0   3  10    0.62    0.90    0.68 <
   0   4   0 3720.11 3687.27   51.75 o
   0   4   1  388.22  384.93    3.56 o
   0   4   2   66.58   59.12    1.20 o
   0   4   3  781.02  825.81   32.55 o
   0   4   5    2.50    1.81    0.23 o
   0   4   6   97.76   94.77    1.37 o
   0   4   7    0.05    0.00    0.23 <
   0   4   8    3.58    2.26    0.46 o
   0   4   9    5.72    4.96    0.68 o
   0   4  10    3.12    4.29    0.67 o
   0   5   1    4.82    7.22    0.13 o
   0   5   2 1129.34 1146.89    6.86 o
   0   5   3   48.55   50.99    0.44 o
   0   5   4   47.07   41.29    0.86 o
   0   5   5    6.37    5.87    0.24 o
   0   5   6   64.49   56.86    1.19 o
   0   5   7    0.84    1.13    0.22 o
   0   5   8    1.00    0.00    0.45 <
   0   5   9    0.28    1.35    0.68 <
   0   5  10    0.92    2.03    0.67 <
   0   6   0  311.72  333.03    1.29 o
   0   6   1  461.72  443.82    5.65 o
   0   6   2  957.42 1018.28   39.99 o
   0   6   3  104.28  116.65    4.54 o
   0   6   4  144.57  144.85    1.32 o
   0   6   5  109.53  112.59    0.74 o
   0   6   6    8.41    9.03    0.44 o
   0   6   7    3.19    3.16    0.45 o
   0   6   8    3.15    3.16    0.68 o
   0   6   9    3.65    4.29    0.67 o
   0   6  10    0.64    0.23    0.68 <
   0   7   1    0.51    0.45    0.23 <
   0   7   2   10.64   12.41    0.40 o
   0   7   3  371.59  433.21   16.39 o
   0   7   4  157.04  175.09    6.77 o
   0   7   5    2.10    2.26    0.22 o
   0   7   6   24.66   23.69    0.50 o
   0   7   7    0.47    0.23    0.23 <
   0   7   8    4.66    5.19    0.67 o
   0   7   9    3.18    4.51    0.67 o
   0   7  10    0.25    0.00    0.68 <
   0   8   0    1.56    1.35    0.23 o
   0   8   1  597.33  632.67    2.94 o
   0   8   2  211.70  232.85    9.23 o
   0   8   3   26.38   29.78    0.50 o
   0   8   4   12.33   13.99    0.39 o
   0   8   5   23.42   26.62    0.17 o
   0   8   6    1.51    1.13    0.23 o
   0   8   7    1.81    0.90    0.45 <
   0   8   8    3.95    4.96    0.67 o
   0   8   9    1.96    3.16    0.67 o
   0   8  10    1.67    2.26    0.68 o
   0   9   1   90.83  100.63    1.44 o
   0   9   2  104.28  116.65    4.61 o
   0   9   3  328.53  365.52   14.59 o
   0   9   4    0.85    1.81    0.22 o
   0   9   5   13.52   13.09    0.46 o
   0   9   6    1.60    0.90    0.23 o
   0   9   7    0.04   -0.45    0.22 <
   0   9   8    5.09    5.64    0.67 o
   0   9   9    2.47    4.06    0.67 o
   0  10   0  338.65  344.77    5.71 o
   0  10   1  102.93  118.23    4.68 o
   0  10   2   39.53   37.91    0.77 o
   0  10   3   92.48   99.73    1.00 o
   0  10   4  161.37  160.65    1.87 o
   0  10   5   15.03   13.54    0.50 o
   0  10   6    1.24    1.81    0.22 o
   0  10   7    0.83    0.68    0.45 <
   0  10   8   10.05   11.51    0.88 o
   0  10   9    0.84    1.35    0.68 <
   0  11   1   69.92   58.66    2.00 o
   0  11   2   41.97   41.74    0.91 o
   0  11   3    7.71    8.57    0.43 o
   0  11   4   53.70   54.60    0.84 o
   0  11   5    9.49    8.80    0.47 o
   0  11   6    2.82    2.48    0.45 o
   0  11   7    1.03    0.45    0.45 <
   0  11   8    1.20    1.81    0.68 <
   0  11   9    0.08    0.90    0.68 <
   0  12   0    0.00   -0.23    0.45 <
   0  12   1   19.18   11.96    1.02 o
   0  12   2  478.26  469.54    8.65 o
   0  12   3  211.63  211.87    2.46 o
   0  12   4    4.46    4.96    0.45 o
   0  12   5    8.13    8.80    0.44 o
   0  12   6    0.18    0.00    0.23 <
   0  12   7    7.77    8.12    0.44 o
   0  12   8    1.39    2.93    0.90 o
   0  12   9    6.89    6.77    1.13 o
   0  13   1  655.15  679.15   10.16 o
   0  13   2    0.56    2.03    0.67 <
   0  13   3  120.98  126.58    1.00 o
   0  13   4   83.62   81.68    1.27 o
   0  13   5    3.18    3.61    0.45 o
   0  13   6    0.18    0.00    0.45 <
   0  13   7    7.47    5.87    0.69 o
   0  13   8    0.08    0.45    0.90 <
   0  14   0  293.42  324.68    7.25 o
   0  14   1  377.80  382.22    6.50 o
   0  14   2  315.75  310.24    5.11 o
   0  14   3   19.85   21.66    0.61 o
   0  14   4    5.33    5.87    0.44 o
   0  14   5    0.07    0.00    0.23 <
   0  14   6    2.09    1.81    0.45 o
   0  14   7    0.00   -0.23    0.45 <
   0  14   8    0.04    0.23    0.90 <
   0  15   1    2.67    4.29    0.44 o
   0  15   2    0.10   -0.23    0.45 <
   0  15   3    5.82    4.51    0.47 o
   0  15   4   26.07   24.14    0.75 o
   0  15   5   19.70   18.95    0.70 o
   0  15   6    1.02    0.90    0.45 <
   0  15   7    2.22    2.03    0.45 o
   0  15   8    0.02   -0.23    0.90 <
   0  16   0  188.86  193.14    3.84 o
   0  16   1   34.11   31.59    0.99 o
   0  16   2    6.03    4.96    0.46 o
   0  16   3   27.63   27.30    1.14 o
   0  16   4    0.14    0.00    0.23 <
   0  16   5    0.26    0.90    0.45 <
   0  16   6    9.65    7.45    0.70 o
   0  16   7    0.78    1.13    0.45 <
   0  17   1    0.30    0.00    0.45 <
   0  17   2   12.55   12.64    0.68 o
   0  17   3    8.47    7.90    0.68 o
   0  17   4   21.01   23.24    1.08 o
   0  17   5    3.59    2.71    0.46 o
   0  17   6    0.16   -0.45    0.45 <
   0  17   7    0.36    1.35    0.68 <
   0  18   0    0.16   -0.45    0.45 <
   0  18   1    5.19    4.96    0.45 o
   0  18   2   18.18   17.37    0.92 o
   0  18   3    4.36    4.51    0.68 o
   0  18   4   12.09   11.28    0.91 o
   0  18   5    4.11    3.84    0.68 o
   0  18   6    1.58    2.26    0.45 o
   0  19   1    6.13    6.77    0.67 o
   0  19   2    1.36    0.45    0.45 <
   0  19   3    0.54    0.90    0.45 <
   0  19   4    7.55    8.12    0.67 o
   0  19   5    2.17    2.48    0.68 o
   0  19   6    0.60    0.45    0.68 <
   0  20   0   50.81   56.86    1.85 o
   0  20   1   10.73   12.86    0.63 o
   0  20   2    4.19    3.16    0.46 o
   0  20   3    4.00    4.74    0.67 o
   0  20   4    0.00    0.23    0.68 <
   0  20   5    0.66    0.45    0.68 <
   0  21   1    0.44    0.45    0.45 <
   0  21   2    3.88    4.51    0.67 o
   0  21   3    1.67    1.81    0.68 <
   0  21   4    2.14    1.81    0.68 <
   0  22   0    0.08    0.00    0.68 <
   0  22   1    8.20    9.25    0.66 o
   0  22   2    1.49    2.03    0.68 <
   0  22   3    0.47   -0.45    0.45 <
   0  23   1    8.75    7.45    0.69 o
   0  23   2    0.60   -0.23    0.68 <
   1   0 -10    0.10   -0.23    0.90 <
   1   0  -8    3.16    2.03    0.68 <
   1   0  -6    0.63   -0.45    0.45 <
   1   0  -4    0.90   -0.45    0.45 <
   1   0   0 3291.68 3341.83   33.66 o
   1   0   2   45.42   52.12    0.32 o
   1   0   4  881.90  921.25    8.82 o
   1   0   6    8.01    8.35    0.44 o
   1   0   8   15.71   15.57    1.13 o
   1   0  10    0.40    0.23    0.90 <
   1   1 -10    0.01   -0.23    0.68 <
   1   1  -9    1.34    1.13    0.68 <
   1   1  -8    5.64    4.51    0.69 o
   1   1  -7    2.19    2.26    0.45 o
   1   1  -6   12.64   11.96    0.47 o
   1   1  -5    0.34    0.45    0.23 <
   1   1  -4 1429.16 1406.81   14.14 o
   1   1  -3    1.14    2.03    0.22 o
   1   1  -2 4256.65 4389.66  174.34 o
   1   1  -1  614.73  636.73   25.21 o
   1   1   0 1460.70 1509.25   60.36 o
   1   1   1  140.17  144.85    0.63 o
   1   1   2 1779.42 1772.56   16.17 o
   1   1   3    0.11    0.00    0.23 <
   1   1   4  302.09  314.53    1.32 o
   1   1   5   42.24   40.84    0.76 o
   1   1   6    9.10    8.57    0.46 o
   1   1   7    0.55    0.23    0.23 <
   1   1   8    0.09   -0.23    0.45 <
   1   1   9    0.07   -0.68    0.45 <
   1   1  10    6.87    6.77    0.68 o
   1   2 -10    1.12    1.35    0.68 <
   1   2  -9    1.27    1.35    0.68 <
   1   2  -8    6.86    7.67    0.67 o
   1   2  -7    5.90    5.64    0.45 o
   1   2  -6    6.36    7.45    0.43 o
   1   2  -5    3.71    4.96    0.20 o
   1   2  -4  326.42  310.47    4.25 o
   1   2  -3  230.91  252.03    9.69 o
   1   2  -2   66.25   59.57    1.04 o
   1   2  -1 2080.69 2198.55   86.18 o
   1   2   0  250.02  251.13    2.12 o
   1   2   1  272.50  265.57    3.01 o
   1   2   2  863.56  934.79   36.41 o
   1   2   3    1.13    0.68    0.23 o
   1   2   4    9.72   11.51    0.40 o
   1   2   5  143.99  152.30    0.78 o
   1   2   6   68.44   63.18    1.24 o
   1   2   7    6.92    5.42    0.47 o
   1   2   8    9.58    7.67    0.70 o
   1   2   9    1.00    0.45    0.68 <
   1   2  10    1.12    2.03    0.67 <
   1   3 -10    1.76    1.81    0.68 <
   1   3  -9    0.85    0.45    0.45 <
   1   3  -8    0.18    0.23    0.45 <
   1   3  -7    7.88    7.67    0.46 o
   1   3  -6    9.40    9.93    0.44 o
   1   3  -5    5.55    8.57    0.39 o
   1   3  -4   12.59   11.06    0.30 o
   1   3  -3  178.00  207.81    7.68 o
   1   3  -2 1089.25 1095.89    6.05 o
   1   3  -1 2150.94 2224.28   88.87 o
   1   3   0  891.00  897.34    6.33 o
   1   3   1 1067.48 1076.71    7.50 o
   1   3   2   75.23   83.48    3.25 o
   1   3   3  110.56  126.35    4.83 o
   1   3   4  191.70  199.23    1.39 o
   1   3   5   30.22   29.11    0.73 o
   1   3   6    5.50    6.54    0.19 o
   1   3   7   16.09   15.12    0.49 o
   1   3   8    2.36    3.16    0.45 o
   1   3   9   10.68   10.83    0.90 o
   1   3  10    3.85    5.42    0.66 o
   1   4 -10    0.32   -0.23    0.68 <
   1   4  -9    0.30   -0.23    0.68 <
   1   4  -8   20.34   17.37    0.96 o
   1   4  -7    0.73    0.45    0.45 <
   1   4  -6   16.10    9.25    0.61 o
   1   4  -5   83.99   92.28    3.59 o
   1   4  -4   25.76   23.24    0.58 o
   1   4  -3    1.67    3.38    0.20 o
   1   4  -2  990.67 1027.30   40.76 o
   1   4  -1   43.42   42.87    0.50 o
   1   4   0  365.08  344.54    4.90 o
   1   4   1  946.75  997.29   39.39 o
   1   4   2   13.56   16.02    0.62 o
   1   4   3   11.48    9.03    0.32 o
   1   4   4  112.27  131.99    5.01 o
   1   4   5    1.06    0.90    0.23 o
   1   4   6   14.82   14.44    0.46 o
   1   4   7   17.20   15.34    0.52 o
   1   4   8   14.83   17.60    0.85 o
   1   4   9    2.27    2.03    0.68 <
   1   4  10    7.40    8.80    0.89 o
   1   5 -10    0.51    0.23    0.68 <
   1   5  -9    0.00    0.00    0.68 <
   1   5  -8    0.45    0.23    0.45 <
   1   5  -7    5.70    6.09    0.45 o
   1   5  -6    9.47    8.80    0.47 o
   1   5  -5   45.38   48.74    0.34 o
   1   5  -4   73.57   80.78    3.17 o
   1   5  -3   97.77   95.44    1.14 o
   1   5  -2   72.65   85.06    3.15 o
   1   5  -1  193.75  186.82    2.30 o
   1   5   0 1746.10 1812.72   72.24 o
   1   5   1   51.78   62.95    2.32 o
   1   5   2    6.50   10.83    0.39 o
   1   5   3   19.78   21.21    0.37 o
   1   5   4  569.92  586.87    4.35 o
   1   5   5    0.32   -0.23    0.23 <
   1   5   6    0.22    0.45    0.23 <
   1   5   7    0.57    1.35    0.45 o
   1   5   8   12.29   15.34    0.85 o
   1   5   9    2.00    3.16    0.67 o
   1   5  10    1.33    2.48    0.67 o
   1   6 -10    0.05    0.45    0.68 <
   1   6  -9    2.47    2.93    0.67 o
   1   6  -8    5.12    5.64    0.67 o
   1   6  -7   14.76   12.64    0.72 o
   1   6  -6   16.07   14.21    0.51 o
   1   6  -5   20.00   23.47    0.20 o
   1   6  -4  232.30  220.89    2.95 o
   1   6  -3   30.79   23.69    0.77 o
   1   6  -2   70.82   71.75    0.56 o
   1   6  -1   48.07   37.45    1.06 o
   1   6   0  752.86  787.45   31.27 o
   1   6   1    2.44    2.93    0.22 o
   1   6   2  623.31  695.40   26.60 o
   1   6   3  366.23  389.89   15.57 o
   1   6   4   42.63   46.48    0.30 o
   1   6   5    0.03    0.00    0.23 <
   1   6   6   33.45   34.07    0.64 o
   1   6   7    0.15    0.68    0.45 <
   1   6   8   16.42   15.57    0.92 o
   1   6   9    1.97    1.58    0.68 <
   1   6  10    0.00    0.45    0.68 <
   1   7 -10    0.48    0.90    0.68 <
   1   7  -9    0.02    0.23    0.68 <
   1   7  -8    0.17    0.45    0.45 <
   1   7  -7    0.54    0.68    0.45 <
   1   7  -6   10.53    9.70    0.47 o
   1   7  -5   19.06   17.15    0.53 o
   1   7  -4   73.27   76.94    0.47 o
   1   7  -3   60.62   59.79    0.75 o
   1   7  -2    0.37    0.23    0.23 <
   1   7  -1  361.28  383.12   15.29 o
   1   7   0   35.09   42.87    1.65 o
   1   7   1 2186.78 2249.77   15.51 o
   1   7   2  940.88 1054.15   40.68 o
   1   7   3   77.95   89.58    3.54 o
   1   7   4  201.35  211.87    1.22 o
   1   7   5    1.92    1.58    0.23 o
   1   7   6   13.52   13.54    0.45 o
   1   7   7   37.12   39.49    0.79 o
   1   7   8    0.48    1.13    0.45 <
   1   7   9    0.00   -0.23    0.45 <
   1   7  10    0.62    2.03    0.67 <
   1   8 -10    1.92    2.48    0.90 <
   1   8  -9    1.30    1.35    0.68 <
   1   8  -8    0.25   -0.23    0.45 <
   1   8  -7    3.60    3.38    0.45 o
   1   8  -6   10.75   12.18    0.41 o
   1   8  -5    1.54    2.71    0.21 o
   1   8  -4   16.22   14.89    0.50 o
   1   8  -3   63.26   65.66    0.69 o
   1   8  -2    2.95    1.81    0.24 o
   1   8  -1  237.68  249.10    1.16 o
   1   8   0  260.98  311.60   11.62 o
   1   8   1   28.57   30.01    0.34 o
   1   8   2    1.60    3.38    0.20 o
   1   8   3  126.88  143.95    5.68 o
   1   8   4    6.37    8.12    0.42 o
   1   8   5    0.58    0.00    0.23 <
   1   8   6    0.47    0.23    0.23 <
   1   8   7    4.38    5.19    0.44 o
   1   8   8    6.25    8.12    0.65 o
   1   8   9    1.34    2.03    0.67 <
   1   9  -9    0.06    0.68    0.68 <
   1   9  -8    0.12   -0.23    0.45 <
   1   9  -7    0.91    0.45    0.45 <
   1   9  -6    0.96    1.81    0.45 o
   1   9  -5   76.06   76.04    1.13 o
   1   9  -4  126.57  129.29    1.32 o
   1   9  -3  130.96  147.11    5.68 o
   1   9  -2    4.87    4.96    0.45 o
   1   9  -1    6.20    6.99    0.20 o
   1   9   0    1.15    0.23    0.23 <
   1   9   1  257.87  307.31   11.62 o
   1   9   2    0.07   -0.23    0.23 <
   1   9   3   23.69   22.11    0.73 o
   1   9   4    1.87    1.58    0.23 o
   1   9   5    0.53    0.23    0.23 <
   1   9   6   57.07   55.73    0.99 o
   1   9   7   18.11   19.18    0.64 o
   1   9   8    0.93    4.06    0.66 o
   1   9   9    1.94    3.16    0.67 o
   1  10  -9    0.09   -0.45    0.68 <
   1  10  -8    0.06    0.23    0.68 <
   1  10  -7    2.14    1.58    0.45 o
   1  10  -6   63.47   62.50    1.18 o
   1  10  -5    0.29    1.58    0.22 o
   1  10  -4    0.06    0.45    0.23 <
   1  10  -3    0.18    0.68    0.22 o
   1  10  -2  133.43  135.60    1.87 o
   1  10  -1  105.77  118.91    4.68 o
   1  10   0   13.63   11.96    0.50 o
   1  10   1  345.14  375.90   14.91 o
   1  10   2  222.18  247.97    9.91 o
   1  10   3   25.97   28.20    0.57 o
   1  10   4    4.23    3.16    0.46 o
   1  10   5    0.28   -0.23    0.23 <
   1  10   6   27.80   31.14    0.49 o
   1  10   7    0.42    0.90    0.45 <
   1  10   8   60.77   63.63    1.45 o
   1  10   9    4.38    4.74    0.67 o
   1  11  -9    0.03    0.23    0.68 <
   1  11  -8    0.19    0.90    0.68 <
   1  11  -7    0.83    0.90    0.45 <
   1  11  -6    4.34    4.74    0.45 o
   1  11  -5   20.48   23.69    0.55 o
   1  11  -4   98.70  106.95    4.28 o
   1  11  -3    4.72    4.29    0.23 o
   1  11  -2   42.65   42.42    0.69 o
   1  11  -1  195.52  190.21    2.89 o
   1  11   0   15.88   15.12    0.48 o
   1  11   1    5.98    4.51    0.47 o
   1  11   2  170.43  167.19    2.91 o
   1  11   3   66.47   66.56    1.12 o
   1  11   4   19.46   20.31    0.65 o
   1  11   5   13.58   12.64    0.48 o
   1  11   6   32.31   35.20    0.78 o
   1  11   7    3.01    3.84    0.44 o
   1  11   8    2.30    3.84    0.67 o
   1  11   9    0.04    1.13    0.68 <
   1  12  -9    1.74    1.35    0.90 <
   1  12  -8    0.03    0.23    0.68 <
   1  12  -7    4.46    5.19    0.67 o
   1  12  -6    0.89    1.35    0.22 o
   1  12  -5  105.88  109.21    1.31 o
   1  12  -4   44.25   47.61    0.69 o
   1  12  -3   62.31   63.63    1.05 o
   1  12  -2    4.14    4.29    0.45 o
   1  12  -1    0.36    0.23    0.23 <
   1  12   0  640.11  648.92    7.09 o
   1  12   1  130.10  117.55    2.72 o
   1  12   2   40.46   43.55    0.73 o
   1  12   3    2.96    4.06    0.44 o
   1  12   4   10.09    9.03    0.47 o
   1  12   5    3.16    2.71    0.45 o
   1  12   6    0.01    0.00    0.45 <
   1  12   7   21.51   18.05    0.77 o
   1  12   8    1.62    3.84    0.67 o
   1  12   9    3.16    2.48    0.90 <
   1  13  -8    0.66    0.23    0.90 <
   1  13  -7    3.74    4.51    0.67 o
   1  13  -6   26.89   27.75    0.87 o
   1  13  -5   12.78   13.99    0.65 o
   1  13  -4   68.34   68.59    1.11 o
   1  13  -3  271.69  289.71    0.74 o
   1  13  -2   61.64   61.15    1.16 o
   1  13  -1  441.29  445.62    5.26 o
   1  13   0  199.14  187.95    3.63 o
   1  13   1  188.19  179.60    3.46 o
   1  13   2   84.99   75.81    2.01 o
   1  13   3    6.15    4.06    0.47 o
   1  13   4    2.34    2.26    0.45 o
   1  13   5   65.65   59.34    1.45 o
   1  13   6    1.71    1.35    0.45 o
   1  13   7    8.61    8.12    0.68 o
   1  13   8    0.62    1.35    0.68 <
   1  14  -8    0.04    0.23    0.90 <
   1  14  -7    0.30    0.45    0.68 <
   1  14  -6    0.74    0.45    0.45 <
   1  14  -5   12.23   14.89    0.86 o
   1  14  -4   98.76   98.15    1.62 o
   1  14  -3  114.83  123.87    1.34 o
   1  14  -2  130.39  136.51    2.10 o
   1  14  -1  435.77  450.59    5.36 o
   1  14   0  206.69  197.88    3.71 o
   1  14   1    1.04    1.13    0.45 <
   1  14   2   76.93   69.95    1.89 o
   1  14   3   25.30   20.53    1.02 o
   1  14   4   14.61   13.99    0.69 o
   1  14   5    8.47    6.77    0.48 o
   1  14   6    0.08   -0.23    0.45 <
   1  14   7    0.99    1.35    0.45 o
   1  14   8    0.86    1.58    0.68 <
   1  15  -8    0.03    0.45    0.90 <
   1  15  -7    2.40    1.58    0.68 <
   1  15  -6    6.88    6.54    0.68 o
   1  15  -5    0.73    0.23    0.45 <
   1  15  -4    8.05    9.25    0.66 o
   1  15  -3    2.35    1.35    0.46 o
   1  15  -2    0.57    1.13    0.45 <
   1  15  -1   31.84   35.20    1.01 o
   1  15   0   60.14   59.12    1.40 o
   1  15   1    3.96    4.96    0.67 o
   1  15   2   18.77   13.09    1.00 o
   1  15   3   35.57   36.55    1.09 o
   1  15   4   16.71   16.25    0.69 o
   1  15   5    4.67    4.29    0.46 o
   1  15   6    3.77    4.74    0.44 o
   1  15   7    0.02   -0.23    0.45 <
   1  15   8    0.61    0.23    1.13 <
   1  16  -7    0.48    1.35    0.68 <
   1  16  -6    1.92    2.03    0.45 o
   1  16  -5    1.91    2.26    0.45 o
   1  16  -4    0.17   -0.68    0.45 <
   1  16  -3   19.67   20.31    0.89 o
   1  16  -2  136.64  138.99    2.34 o
   1  16  -1    6.92    6.77    0.68 o
   1  16   0    5.05    3.61    0.46 o
   1  16   1  114.08  117.78    2.53 o
   1  16   2   19.80   23.92    1.04 o
   1  16   3    3.75    2.48    0.46 o
   1  16   4   15.40   14.21    0.92 o
   1  16   5    0.14   -0.23    0.45 <
   1  16   6    6.73    7.45    0.67 o
   1  16   7    0.56    0.68    0.45 <
   1  17  -7    0.05    0.23    0.68 <
   1  17  -6    0.46    0.00    0.68 <
   1  17  -5    1.48    1.13    0.45 <
   1  17  -4    3.50    2.71    0.68 o
   1  17  -3    0.70    0.68    0.45 <
   1  17  -2    0.99    0.23    0.45 <
   1  17  -1    0.02    0.00    0.45 <
   1  17   0   36.14   36.10    1.13 o
   1  17   1   14.49   14.67    1.13 o
   1  17   2   63.90   63.40    1.82 o
   1  17   3   11.93   10.15    0.92 o
   1  17   4    0.03   -0.23    0.45 <
   1  17   5    0.14    0.90    0.45 <
   1  17   6    0.28    0.68    0.45 <
   1  17   7    0.01    0.00    0.45 <
   1  18  -6    4.91    5.42    0.67 o
   1  18  -5    0.92    0.23    0.45 <
   1  18  -4    4.86    4.74    0.45 o
   1  18  -3    3.47    2.93    0.68 o
   1  18  -2    0.02   -0.68    0.45 <
   1  18  -1    7.15    7.45    0.67 o
   1  18   0   25.82   23.92    1.17 o
   1  18   1    3.40    3.38    0.68 o
   1  18   2    2.00    1.58    0.68 <
   1  18   3    1.67    1.81    0.68 <
   1  18   4    0.28    0.00    0.45 <
   1  18   5    6.93    6.77    0.68 o
   1  18   6    0.99    1.13    0.45 <
   1  19  -6    0.05   -0.90    0.68 <
   1  19  -5    0.52    0.23    0.68 <
   1  19  -4    0.00   -0.23    0.45 <
   1  19  -3    0.08    0.23    0.45 <
   1  19  -2    8.38    8.57    0.67 o
   1  19  -1   11.36   14.67    0.85 o
   1  19   0    0.96    1.13    0.68 <
   1  19   1    0.05   -0.68    0.45 <
   1  19   2   21.54   21.66    1.35 o
   1  19   3    3.91    4.74    0.67 o
   1  19   4    4.50    6.09    0.66 o
   1  19   5    3.04    5.64    0.89 o
   1  19   6    8.04   11.96    0.85 o
   1  20  -5    0.24    0.00    0.45 <
   1  20  -4    0.92    1.13    0.68 <
   1  20  -3    3.71    4.96    0.67 o
   1  20  -2   30.55   34.75    0.99 o
   1  20  -1    7.47    8.12    0.67 o
   1  20   0    4.66    4.06    0.91 o
   1  20   1    8.86    8.57    0.91 o
   1  20   2    7.51    6.99    0.68 o
   1  20   3    6.43    6.99    0.67 o
   1  20   4    2.84    2.71    0.68 o
   1  20   5    1.41    0.68    0.68 <
   1  21  -4    2.38    2.93    0.67 o
   1  21  -3    2.89    3.38    0.67 o
   1  21  -2    2.49    2.03    0.45 o
   1  21  -1    1.77    2.03    0.68 <
   1  21   0    7.62    9.25    0.65 o
   1  21   1    0.43   -0.23    0.45 <
   1  21   2    2.37    2.48    0.68 o
   1  21   3    0.76    0.45    0.45 <
   1  21   4    1.84    1.35    0.68 <
   1  22  -3    2.16    1.58    0.68 <
   1  22  -2    0.29   -1.13    0.68 <
   1  22  -1    8.79    9.25    0.90 o
   1  22   0    1.56    2.26    0.67 o
   1  22   1    0.66    0.45    0.45 <
   1  22   2    4.42    3.61    0.68 o
   1  22   3    5.82    6.54    0.67 o
   1  23  -1    3.65    3.61    0.68 o
   1  23   0    0.35   -0.23    0.68 <
   1  23   1    3.80    3.61    0.68 o
   2   0 -10    0.01    0.68    0.90 <
   2   0  -8    1.95    2.03    0.68 <
   2   0  -6   34.40   32.49    0.97 o
   2   0  -4 1916.62 1697.65   32.92 o
   2   0  -2  404.51  484.43   18.01 o
   2   0   0  331.54  331.45    3.84 o
   2   0   2 3077.46 3332.80   13.66 o
   2   0   4   52.01   43.77    1.28 o
   2   0   6   24.88   23.01    0.95 o
   2   0   8   17.73   18.28    1.12 o
   2   0  10    2.33    2.93    0.90 o
   2   1 -10    0.25    0.90    0.68 <
   2   1  -9    0.84    1.13    0.45 <
   2   1  -8    2.01    2.48    0.45 o
   2   1  -7    0.28    0.23    0.45 <
   2   1  -6  117.86  103.34    2.15 o
   2   1  -5   34.72   30.23    0.71 o
   2   1  -4 1301.28 1291.06   11.26 o
   2   1  -3  436.07  455.10   18.02 o
   2   1  -2   83.62   78.07    1.18 o
   2   1  -1   30.05   33.39    1.33 o
   2   1   0 2350.05 2431.18   97.13 o
   2   1   1   91.07   87.54    1.39 o
   2   1   2  511.61  566.34   21.99 o
   2   1   3  586.59  633.57   24.85 o
   2   1   4  211.75  217.73    1.53 o
   2   1   5    8.04    6.54    0.27 o
   2   1   6   22.65   19.40    0.59 o
   2   1   7    0.18   -0.68    0.22 <
   2   1   8    2.87    2.93    0.45 o
   2   1   9    0.45    0.68    0.45 <
   2   1  10    2.59    3.16    0.67 o
   2   2 -10    0.69    0.90    0.68 <
   2   2  -9    1.08    1.13    0.68 <
   2   2  -8    0.88    1.13    0.45 <
   2   2  -7    0.06    0.00    0.23 <
   2   2  -6  134.92  128.16    2.09 o
   2   2  -5   34.77   29.11    0.76 o
   2   2  -4  218.25  196.75    3.44 o
   2   2  -3  752.00  774.59   30.86 o
   2   2  -2  139.17  129.51    2.00 o
   2   2  -1  465.08  465.25    3.81 o
   2   2   0  114.03  136.73    4.99 o
   2   2   1   15.82   13.76    0.34 o
   2   2   2   88.12   86.42    1.06 o
   2   2   3  525.62  589.35   22.48 o
   2   2   4  103.75  101.76    1.31 o
   2   2   5   45.56   40.16    0.97 o
   2   2   6    6.79    6.09    0.46 o
   2   2   7    0.36    0.45    0.45 <
   2   2   8   24.74   21.43    0.99 o
   2   2   9    5.70    6.32    0.67 o
   2   2  10    0.12    0.00    0.45 <
   2   3 -10    0.81    0.90    0.68 <
   2   3  -9    0.46    0.90    0.68 <
   2   3  -8    0.14    0.23    0.45 <
   2   3  -7    2.10    1.81    0.45 o
   2   3  -6    8.93   10.60    0.65 o
   2   3  -5   70.55   63.63    1.34 o
   2   3  -4  292.51  300.09    1.16 o
   2   3  -3  193.17  199.23    7.97 o
   2   3  -2  170.46  176.67    0.43 o
   2   3  -1  354.89  376.58   14.87 o
   2   3   0   21.28   23.01    0.90 o
   2   3   1  297.26  311.60    1.44 o
   2   3   2  331.57  353.57   13.97 o
   2   3   3   11.42   12.86    0.11 o
   2   3   4   30.29   33.17    0.08 o
   2   3   5   28.05   31.14    0.07 o
   2   3   6   94.25   96.57    1.17 o
   2   3   7   70.27   70.62    1.10 o
   2   3   8    2.57    4.51    0.66 o
   2   3   9   29.58   31.36    1.08 o
   2   3  10    1.40    2.03    0.68 <
   2   4 -10    1.68    2.03    0.68 <
   2   4  -9    0.04    0.23    0.45 <
   2   4  -8    4.39    3.38    0.68 o
   2   4  -7    8.21    7.45    0.46 o
   2   4  -6    9.70   12.18    0.38 o
   2   4  -5    4.65    4.06    0.24 o
   2   4  -4   30.47   23.47    0.77 o
   2   4  -3   46.09   41.06    0.81 o
   2   4  -2  137.39  127.48    2.01 o
   2   4  -1   49.14   57.54    2.19 o
   2   4   0   88.88   77.39    1.56 o
   2   4   1  148.38  144.40    1.75 o
   2   4   2    2.38    2.48    0.22 o
   2   4   3    4.35    4.06    0.23 o
   2   4   4   14.94   16.92    0.37 o
   2   4   5   63.67   63.63    0.91 o
   2   4   6   16.43   17.15    0.66 o
   2   4   7   19.39   19.18    0.68 o
   2   4   8   49.04   50.99    1.27 o
   2   4   9    0.16    1.35    0.68 <
   2   4  10    0.06    1.13    0.68 <
   2   5 -10    0.27    1.81    0.67 <
   2   5  -9    1.81    0.90    0.68 <
   2   5  -8    0.54    0.23    0.45 <
   2   5  -7    8.40    8.80    0.44 o
   2   5  -6    0.35    0.23    0.23 <
   2   5  -5    2.19    1.13    0.23 o
   2   5  -4   17.29   18.50    0.06 o
   2   5  -3    6.94    6.09    0.25 o
   2   5  -2  490.99  501.80    4.22 o
   2   5  -1   44.02   48.51    0.09 o
   2   5   0   34.36   25.50    0.86 o
   2   5   1  165.85  167.42    1.39 o
   2   5   2 1098.58 1234.43   47.02 o
   2   5   3   22.19   24.14    0.33 o
   2   5   4    1.54    1.58    0.23 o
   2   5   5   38.28   39.49    0.60 o
   2   5   6   45.81   49.64    0.94 o
   2   5   7    0.86    1.58    0.45 o
   2   5   8   23.82   24.37    0.89 o
   2   5   9    3.00    3.16    0.68 o
   2   6 -10    0.41    1.13    0.68 <
   2   6  -9    1.25    0.68    0.45 <
   2   6  -8    1.99    1.58    0.45 o
   2   6  -7    3.90    2.71    0.46 o
   2   6  -6    7.77    6.09    0.48 o
   2   6  -5    1.80    2.71    0.22 o
   2   6  -4    0.11   -0.23    0.23 <
   2   6  -3   72.26   90.48    3.26 o
   2   6  -2   50.90   57.08    0.30 o
   2   6  -1  249.49  254.06    3.50 o
   2   6   0  580.51  626.35    3.71 o
   2   6   1  254.01  271.89   10.80 o
   2   6   2  622.53  713.00   27.15 o
   2   6   3    0.02    0.00    0.23 <
   2   6   4  155.49  155.24    1.83 o
   2   6   5   42.03   47.16    0.56 o
   2   6   6  159.05  161.10    2.10 o
   2   6   7    2.98    1.81    0.46 o
   2   6   8    1.35    1.81    0.68 <
   2   6   9    0.05    1.13    0.68 <
   2   7 -10    0.01    0.23    0.68 <
   2   7  -9    1.05    1.81    0.68 <
   2   7  -8    0.01    0.00    0.45 <
   2   7  -7    0.52    0.23    0.45 <
   2   7  -6   24.96   22.79    0.75 o
   2   7  -5    2.69    2.71    0.23 o
   2   7  -4    0.07   -0.23    0.23 <
   2   7  -3  161.74  179.38    7.01 o
   2   7  -2   39.78   42.87    0.73 o
   2   7  -1 1667.44 1753.61   15.28 o
   2   7   0 1327.50 1482.40   57.77 o
   2   7   1  190.27  226.08    8.46 o
   2   7   2  279.34  277.53    3.54 o
   2   7   3   56.55   61.37    0.45 o
   2   7   4   10.87    9.25    0.49 o
   2   7   5  114.47  117.10    1.36 o
   2   7   6   34.38   33.62    0.93 o
   2   7   7    0.10   -0.45    0.45 <
   2   7   8    1.19    1.13    0.45 <
   2   7   9    2.59    2.48    0.68 o
   2   8  -9    0.75    1.58    0.90 <
   2   8  -8    3.41    3.61    0.68 o
   2   8  -7    0.51    0.90    0.45 <
   2   8  -6    6.53    7.22    0.44 o
   2   8  -5    0.19    0.23    0.23 <
   2   8  -4    6.10    5.87    0.23 o
   2   8  -3    0.21    0.68    0.22 o
   2   8  -2   61.10   69.04    0.84 o
   2   8  -1    2.53    2.93    0.45 o
   2   8   0  117.35  141.47    5.33 o
   2   8   1  170.01  192.46    7.45 o
   2   8   2  121.09  133.80    5.33 o
   2   8   3    1.70    2.93    0.21 o
   2   8   4   31.74   30.23    0.75 o
   2   8   5   19.23   20.76    0.63 o
   2   8   6    0.93    0.45    0.45 <
   2   8   7   12.19   12.86    0.66 o
   2   8   8    0.01    0.45    0.45 <
   2   8   9    0.07   -0.45    0.68 <
   2   9  -9    0.07    0.00    0.68 <
   2   9  -8    2.56    3.38    0.90 o
   2   9  -7    5.51    4.29    0.69 o
   2   9  -6   20.92   20.98    0.67 o
   2   9  -5   17.15   17.82    0.66 o
   2   9  -4    3.27    3.84    0.22 o
   2   9  -3    7.73    6.09    0.48 o
   2   9  -2   31.65   27.08    0.86 o
   2   9  -1   42.88   49.19    0.80 o
   2   9   0    9.68   14.21    0.28 o
   2   9   1    0.17    0.00    0.23 <
   2   9   2   18.25   19.40    0.40 o
   2   9   3    0.26    0.23    0.23 <
   2   9   4  213.19  216.15    2.69 o
   2   9   5   75.28   77.39    0.96 o
   2   9   6   11.49   16.25    0.56 o
   2   9   7   17.29   21.21    0.81 o
   2   9   8    0.25    1.13    0.45 <
   2   9   9    0.01   -0.68    0.68 <
   2  10  -9    0.00    0.23    0.68 <
   2  10  -8   14.39   15.12    1.12 o
   2  10  -7    0.38    2.48    0.67 o
   2  10  -6   16.38   18.73    0.85 o
   2  10  -5    3.91    3.84    0.45 o
   2  10  -4    5.21    5.19    0.45 o
   2  10  -3   15.96   17.37    0.64 o
   2  10  -2   15.27   12.41    0.73 o
   2  10  -1  169.77  182.54    1.57 o
   2  10   0  103.93  115.52    0.71 o
   2  10   1   21.02   24.59    0.16 o
   2  10   2    3.23    1.81    0.24 o
   2  10   3   52.86   60.92    0.52 o
   2  10   4   13.36   11.96    0.49 o
   2  10   5   10.17   12.18    0.64 o
   2  10   6  263.08  264.44    3.50 o
   2  10   7   17.29   20.98    0.55 o
   2  10   8    8.38    9.48    0.89 o
   2  10   9    0.17    0.00    0.68 <
   2  11  -9    1.21    1.58    0.90 <
   2  11  -8    0.16    0.90    0.68 <
   2  11  -7   13.48   15.79    0.86 o
   2  11  -6   24.00   31.14    0.91 o
   2  11  -5    1.58    1.58    0.45 o
   2  11  -4   20.47   22.79    0.59 o
   2  11  -3   77.36   81.68    1.32 o
   2  11  -2   30.77   29.11    0.96 o
   2  11  -1    1.81    2.48    0.22 o
   2  11   0  165.67  164.26    2.80 o
   2  11   1   46.68   42.42    1.10 o
   2  11   2   27.70   32.94    0.68 o
   2  11   3   17.30   13.54    0.76 o
   2  11   4  179.83  175.09    2.82 o
   2  11   5   39.58   42.87    0.72 o
   2  11   6    5.19    6.54    0.43 o
   2  11   7    3.81    4.06    0.45 o
   2  11   8    5.51    5.19    0.90 o
   2  12  -9    0.21    0.68    0.68 <
   2  12  -8    1.74    2.48    0.67 o
   2  12  -7   16.97   18.50    0.87 o
   2  12  -6    1.89    3.84    0.67 o
   2  12  -5   31.35   34.07    0.79 o
   2  12  -4   12.63   11.96    0.69 o
   2  12  -3    0.66    1.81    0.45 o
   2  12  -2  149.90  156.81    2.25 o
   2  12  -1   22.30   18.28    0.79 o
   2  12   0   61.01   58.66    1.25 o
   2  12   1   45.50   54.83    0.49 o
   2  12   2   40.35   42.19    1.05 o
   2  12   3   12.09   10.38    0.71 o
   2  12   4   45.79   35.42    1.29 o
   2  12   5   21.00   13.76    0.84 o
   2  12   6    4.99    6.09    0.44 o
   2  12   7    7.94    6.32    0.48 o
   2  12   8    0.20    1.35    0.68 <
   2  13  -8    3.41    3.16    0.68 o
   2  13  -7    0.01    1.13    0.68 <
   2  13  -6   31.82   34.30    1.29 o
   2  13  -5   45.17   48.74    1.21 o
   2  13  -4   45.31   50.54    1.13 o
   2  13  -3   75.79   85.97    1.21 o
   2  13  -2  289.68  296.25    5.26 o
   2  13  -1   66.22   61.15    1.59 o
   2  13   0   12.33   11.51    0.69 o
   2  13   1   38.56   28.66    1.22 o
   2  13   2   12.46   10.38    0.71 o
   2  13   3  122.00  108.98    2.70 o
   2  13   4    4.50    4.06    0.46 o
   2  13   5   22.48   16.70    0.83 o
   2  13   6    2.25    2.26    0.45 o
   2  13   7    0.61    0.45    0.45 <
   2  13   8    0.44    0.68    0.68 <
   2  14  -8    1.07    0.68    0.90 <
   2  14  -7    2.16    2.48    0.68 o
   2  14  -6    7.93    9.25    1.12 o
   2  14  -5   13.24   17.37    0.82 o
   2  14  -4   11.77   11.73    0.90 o
   2  14  -3  185.49  205.78    1.69 o
   2  14  -2    9.45   12.64    0.86 o
   2  14  -1    8.05    6.99    0.69 o
   2  14   0  146.71  122.52    3.75 o
   2  14   1   78.89   68.37    2.21 o
   2  14   2   35.42   32.04    1.03 o
   2  14   3   53.36   44.67    1.47 o
   2  14   4    4.88    4.29    0.46 o
   2  14   5    0.00   -0.90    0.22 <
   2  14   6    5.94    7.67    0.42 o
   2  14   7    0.77    0.90    0.45 <
   2  14   8    0.07    1.13    0.68 <
   2  15  -8    0.65   -0.45    1.13 <
   2  15  -7    0.20   -0.45    0.90 <
   2  15  -6    3.16    3.61    0.90 o
   2  15  -5    8.94    9.25    0.67 o
   2  15  -4    2.55    3.84    0.67 o
   2  15  -3   60.87   62.95    1.49 o
   2  15  -2   92.46   89.58    2.38 o
   2  15  -1    4.52    3.16    0.68 o
   2  15   0    0.34    1.35    0.68 <
   2  15   1    2.14    2.48    0.68 o
   2  15   2   42.27   32.94    1.24 o
   2  15   3    0.45    0.23    0.45 <
   2  15   4   18.57   17.82    0.92 o
   2  15   5    0.17   -0.45    0.45 <
   2  15   6    0.24    0.00    0.45 <
   2  15   7    0.07    0.23    0.45 <
   2  16  -7    0.00   -0.90    0.90 <
   2  16  -6    0.04   -0.68    0.68 <
   2  16  -5    3.13    3.84    0.67 o
   2  16  -4   46.12   44.45    1.41 o
   2  16  -3    0.37    0.68    0.45 <
   2  16  -2    1.56    2.03    0.68 <
   2  16  -1  121.63  127.48    2.65 o
   2  16   0   62.56   64.08    1.98 o
   2  16   1   18.60   14.44    1.19 o
   2  16   2    9.02    6.32    0.93 o
   2  16   3    9.76   11.28    0.65 o
   2  16   4    1.18    1.58    0.45 o
   2  16   5    4.28    4.06    0.45 o
   2  16   6    0.03   -0.45    0.45 <
   2  16   7    0.84    0.90    0.45 <
   2  17  -7    0.41   -0.45    0.90 <
   2  17  -6    1.16    0.45    0.68 <
   2  17  -5    0.03    0.00    0.68 <
   2  17  -4    3.45    2.48    0.68 o
   2  17  -3    0.35    0.23    0.45 <
   2  17  -2   32.63   34.52    1.54 o
   2  17  -1    2.30    2.26    0.68 o
   2  17   0   27.64   27.08    1.37 o
   2  17   1    3.75    2.71    0.68 o
   2  17   2    3.13    3.38    0.68 o
   2  17   3    0.81    2.48    0.44 o
   2  17   4    1.04    1.58    0.45 o
   2  17   5    0.12   -0.90    0.45 <
   2  17   6    0.59    0.23    0.45 <
   2  18  -6    1.79    2.03    0.90 <
   2  18  -5    1.48    2.26    0.67 o
   2  18  -4    0.81    0.68    0.68 <
   2  18  -3    4.80    6.32    0.89 o
   2  18  -2    4.71    4.06    0.68 o
   2  18  -1    0.11    0.00    0.45 <
   2  18   0    1.57    1.81    0.68 <
   2  18   1    0.01   -0.23    0.45 <
   2  18   2    2.56    3.16    0.67 o
   2  18   3   12.68   14.44    1.10 o
   2  18   4   23.49   28.66    0.99 o
   2  18   5    2.11    2.26    0.68 o
   2  18   6    0.76    0.00    0.45 <
   2  19  -5    0.18   -0.45    0.68 <
   2  19  -4   10.18   13.31    1.09 o
   2  19  -3    2.86    4.96    0.89 o
   2  19  -2    0.00   -0.68    0.45 <
   2  19  -1    0.00   -0.68    0.45 <
   2  19   0    4.80    3.16    0.69 o
   2  19   1    4.07    6.09    0.89 o
   2  19   2    1.38    1.58    0.68 <
   2  19   3    9.08   14.89    1.29 o
   2  19   4   14.86   19.18    1.29 o
   2  19   5   10.95   12.64    0.88 o
   2  20  -5    0.13   -0.45    0.90 <
   2  20  -4    6.18    6.54    0.90 o
   2  20  -3    0.89    1.81    0.67 <
   2  20  -2    3.99    3.61    0.90 o
   2  20  -1    2.94    3.16    0.90 o
   2  20   0   22.02   25.27    1.29 o
   2  20   1   14.58   18.28    1.30 o
   2  20   2    5.81    6.32    0.90 o
   2  20   3    0.72    0.45    0.68 <
   2  20   4    0.02    0.23    0.68 <
   2  21  -4    2.41    1.58    0.90 <
   2  21  -3    5.44    5.64    0.90 o
   2  21  -2    8.93   11.06    1.11 o
   2  21  -1    0.72    0.68    0.68 <
   2  21   0    6.00    4.96    0.91 o
   2  21   1    0.44    0.00    0.68 <
   2  21   2    4.63    4.74    0.90 o
   2  21   3    4.19    5.87    0.89 o
   2  22  -3    2.88    1.13    0.68 <
   2  22  -2    0.07   -0.45    0.68 <
   2  22  -1    3.30    3.38    0.90 o
   2  22   0    1.79    1.13    0.68 <
   2  22   1   15.62   17.37    1.33 o
   2  22   2    0.10   -0.23    0.68 <
   3   0 -10    0.81    1.58    0.90 <
   3   0  -8   14.09   12.86    1.14 o
   3   0  -6   20.09   15.79    0.99 o
   3   0  -4   36.98   33.62    0.84 o
   3   0  -2  227.63  227.66    2.93 o
   3   0   0 3196.15 3507.22   31.62 o
   3   0   2   28.56   47.16    1.28 o
   3   0   4   51.10   47.16    1.30 o
   3   0   6   23.68   19.40    1.00 o
   3   0   8    1.18    1.13    0.68 <
   3   1 -10    0.00    0.68    0.68 <
   3   1  -9    0.23    0.45    0.68 <
   3   1  -8    3.85    4.29    0.67 o
   3   1  -7   15.91   14.21    0.72 o
   3   1  -6  153.80  137.41    2.74 o
   3   1  -5  113.80  106.05    1.75 o
   3   1  -4    1.14    2.26    0.22 o
   3   1  -3    2.21    0.90    0.23 o
   3   1  -2  534.83  542.87    3.92 o
   3   1  -1  111.51  109.21    1.35 o
   3   1   0    9.73    9.25    0.25 o
   3   1   1 1046.12 1215.48   46.34 o
   3   1   2  464.28  516.47   20.58 o
   3   1   3   15.29   13.99    0.49 o
   3   1   4   78.24   74.91    1.35 o
   3   1   5    0.07   -0.68    0.22 <
   3   1   6   33.91   31.36    0.80 o
   3   1   7    4.61    3.84    0.46 o
   3   1   8    7.36    6.99    0.68 o
   3   1   9    0.00    0.45    0.45 <
   3   2 -10    0.41   -0.23    0.68 <
   3   2  -9    0.32    1.13    0.68 <
   3   2  -8   23.14   21.21    0.95 o
   3   2  -7    0.08    1.13    0.45 <
   3   2  -6   72.50   69.49    1.31 o
   3   2  -5   84.78   81.23    1.20 o
   3   2  -4   28.39   26.40    0.56 o
   3   2  -3   72.69   76.49    0.45 o
   3   2  -2    2.90    2.03    0.23 o
   3   2  -1   63.46   62.95    0.73 o
   3   2   0  481.53  495.04    2.88 o
   3   2   1  355.50  398.24   15.83 o
   3   2   2   25.37   25.05    0.69 o
   3   2   3   23.20   31.81    1.24 o
   3   2   4   70.01   73.56    0.52 o
   3   2   5   20.13   18.95    0.50 o
   3   2   6   56.81   51.22    1.20 o
   3   2   7    6.28    6.09    0.45 o
   3   2   8    0.12   -0.23    0.45 <
   3   2   9    0.00    0.68    0.45 <
   3   3 -10    0.69    0.90    0.68 <
   3   3  -9    0.34    0.68    0.68 <
   3   3  -8    4.10    4.74    0.67 o
   3   3  -7   25.80   20.98    0.83 o
   3   3  -6   16.50   21.43    0.50 o
   3   3  -5    2.64    1.81    0.23 o
   3   3  -4    7.63    5.19    0.29 o
   3   3  -3    5.31    8.57    0.39 o
   3   3  -2    0.43    0.45    0.23 <
   3   3  -1  212.02  226.53    9.02 o
   3   3   0   11.70   13.09    0.41 o
   3   3   1    0.17    0.45    0.23 <
   3   3   2  224.77  232.85    2.74 o
   3   3   3   33.55   39.26    0.06 o
   3   3   4  328.80  314.08    4.80 o
   3   3   5  234.78  227.21    3.14 o
   3   3   6    5.46    6.77    0.43 o
   3   3   7  141.87  136.96    2.17 o
   3   3   8    5.24    4.74    0.46 o
   3   3   9    6.81    6.09    0.91 o
   3   4 -10    0.46    1.13    0.68 <
   3   4  -9    1.88    1.81    0.68 <
   3   4  -8    0.88    2.26    0.45 o
   3   4  -7    0.76    0.68    0.45 <
   3   4  -6    0.63    0.90    0.45 <
   3   4  -5   16.21   14.89    0.50 o
   3   4  -4   11.09    9.70    0.48 o
   3   4  -3    2.83    2.03    0.23 o
   3   4  -2   84.31   69.72    1.77 o
   3   4  -1   25.18   21.89    0.79 o
   3   4   0  236.37  250.68    9.96 o
   3   4   1  186.80  182.31    2.81 o
   3   4   2    9.25    8.12    0.47 o
   3   4   3  312.89  312.05    3.91 o
   3   4   4    5.45    5.87    0.45 o
   3   4   5  153.61  148.69    2.02 o
   3   4   6   98.77   94.77    1.82 o
   3   4   7   17.15   18.73    0.63 o
   3   4   8    2.16    3.38    0.44 o
   3   4   9    1.03    0.90    0.68 <
   3   5 -10    0.00    2.48    0.67 o
   3   5  -9    1.52    1.35    0.68 <
   3   5  -8    1.22    1.81    0.45 o
   3   5  -7    2.70    2.93    0.45 o
   3   5  -6    0.08   -0.45    0.22 <
   3   5  -5   24.15   24.14    0.45 o
   3   5  -4   33.75   35.65    0.56 o
   3   5  -3    0.34    0.45    0.23 <
   3   5  -2   48.08   42.87    0.98 o
   3   5  -1  177.03  183.21    1.32 o
   3   5   0  261.96  271.66    2.43 o
   3   5   1   41.44   41.74    0.89 o
   3   5   2    1.89    1.13    0.23 o
   3   5   3  145.07  148.69    1.73 o
   3   5   4   29.49   26.85    0.78 o
   3   5   5   10.44   12.18    0.40 o
   3   5   6  171.72  166.29    2.85 o
   3   5   7    8.19    8.35    0.67 o
   3   5   8    1.69    1.81    0.45 o
   3   5   9    2.18    2.93    0.67 o
   3   6  -9    1.01    2.03    0.67 <
   3   6  -8    0.14    0.68    0.68 <
   3   6  -7    0.01   -0.23    0.45 <
   3   6  -6    1.43    1.58    0.45 o
   3   6  -5   47.43   52.57    2.08 o
   3   6  -4    0.08   -0.45    0.22 <
   3   6  -3  216.19  224.50    1.49 o
   3   6  -2   79.56   69.04    1.70 o
   3   6  -1   20.93   18.95    0.54 o
   3   6   0  692.70  766.47   30.51 o
   3   6   1   15.48   20.31    0.52 o
   3   6   2  220.97  227.21    2.91 o
   3   6   3   71.59   66.11    1.44 o
   3   6   4  600.66  596.57    7.57 o
   3   6   5   17.00   17.37    0.67 o
   3   6   6   18.81   18.50    0.69 o
   3   6   7    2.47    3.16    0.45 o
   3   6   8    5.00    4.29    0.68 o
   3   6   9    0.72    0.45    0.68 <
   3   7  -9    0.04    1.13    0.68 <
   3   7  -8    1.41    0.68    0.68 <
   3   7  -7    0.83    0.23    0.45 <
   3   7  -6    0.54    0.45    0.23 <
   3   7  -5    6.69    7.45    0.44 o
   3   7  -4    2.28    2.26    0.45 o
   3   7  -3  254.74  263.54    2.56 o
   3   7  -2  482.17  512.86    4.38 o
   3   7  -1  104.87  118.68    0.87 o
   3   7   0   22.86   17.82    0.82 o
   3   7   1   29.14   28.20    0.72 o
   3   7   2    0.35    0.23    0.23 <
   3   7   3  239.36  231.05    4.15 o
   3   7   4  229.71  227.66    3.10 o
   3   7   5    3.26    2.71    0.46 o
   3   7   6    3.21    3.61    0.45 o
   3   7   7   19.80   22.56    0.83 o
   3   7   8    0.03   -0.45    0.45 <
   3   7   9    1.07    0.23    0.68 <
   3   8  -9    0.28    0.23    0.68 <
   3   8  -8    5.60    5.64    0.68 o
   3   8  -7    0.28   -0.23    0.45 <
   3   8  -6    1.35    2.26    0.45 o
   3   8  -5   10.50   12.86    0.63 o
   3   8  -4   19.17   14.44    0.79 o
   3   8  -3   19.11   21.89    0.58 o
   3   8  -2  203.40  203.07    3.18 o
   3   8  -1   34.16   35.42    0.85 o
   3   8   0  129.38  136.06    1.78 o
   3   8   1    9.34   12.41    0.36 o
   3   8   2  255.64  240.07    4.26 o
   3   8   3  127.07  120.26    2.24 o
   3   8   4   68.71   67.92    1.18 o
   3   8   5  115.44  113.72    1.71 o
   3   8   6    1.29    2.03    0.45 o
   3   8   7    0.18    0.45    0.45 <
   3   8   8    0.57    0.45    0.68 <
   3   8   9    0.09    0.00    0.68 <
   3   9  -9    0.19    1.58    0.67 <
   3   9  -8    0.07    0.68    0.68 <
   3   9  -7    0.22    0.23    0.45 <
   3   9  -6    0.46    0.00    0.45 <
   3   9  -5    0.06    0.00    0.45 <
   3   9  -4    3.31    3.16    0.45 o
   3   9  -3    1.81    2.26    0.45 o
   3   9  -2   31.82   32.27    0.89 o
   3   9  -1   30.26   28.20    1.18 o
   3   9   0  109.06  110.56    1.46 o
   3   9   1   21.91   22.34    0.66 o
   3   9   2  206.40  206.68    2.68 o
   3   9   3   66.77   67.69    1.07 o
   3   9   4  136.65  147.11    0.96 o
   3   9   5   47.60   50.54    0.71 o
   3   9   6   13.95   14.21    0.67 o
   3   9   7    0.16   -0.23    0.45 <
   3   9   8    4.25    3.16    0.91 o
   3  10  -9    0.00    1.81    0.90 <
   3  10  -8    7.40    7.45    0.90 o
   3  10  -7    0.82    0.90    0.45 <
   3  10  -6    0.12   -0.23    0.45 <
   3  10  -5    0.76    1.13    0.45 <
   3  10  -4   12.19   13.09    0.66 o
   3  10  -3   14.10   12.18    0.71 o
   3  10  -2    4.63    4.51    0.45 o
   3  10  -1   12.85   13.09    0.90 o
   3  10   0    7.62    5.87    0.48 o
   3  10   1  175.90  180.51    2.10 o
   3  10   2   18.09   18.50    0.66 o
   3  10   3  116.90  120.04    2.07 o
   3  10   4  398.07  388.76    6.29 o
   3  10   5   16.64   17.37    0.66 o
   3  10   6   10.73    7.90    0.72 o
   3  10   7    0.10    0.90    0.45 <
   3  10   8    0.05    0.00    0.68 <
   3  11  -8    0.70    1.81    0.67 <
   3  11  -7    0.93    0.68    0.68 <
   3  11  -6    1.72    1.58    0.45 o
   3  11  -5    9.57   10.60    0.66 o
   3  11  -4    1.92    0.90    0.45 <
   3  11  -3    0.05   -0.23    0.45 <
   3  11  -2   48.95   48.06    1.39 o
   3  11  -1    0.70   -0.68    0.45 <
   3  11   0    7.21    8.12    0.43 o
   3  11   1    1.82    1.35    0.23 o
   3  11   2  237.42  213.22    4.78 o
   3  11   3   82.90   85.51    1.67 o
   3  11   4   80.89   75.36    1.85 o
   3  11   5   29.07   28.43    0.71 o
   3  11   6   14.79   15.79    0.88 o
   3  11   7    1.16    1.13    0.68 <
   3  11   8    0.01   -0.45    0.68 <
   3  12  -8    3.63    3.38    0.90 o
   3  12  -7    7.08    9.03    0.88 o
   3  12  -6    5.78    5.64    0.68 o
   3  12  -5    0.19    1.13    0.45 <
   3  12  -4    6.89    9.25    0.64 o
   3  12  -3    2.05    0.90    0.45 <
   3  12  -2   39.37   32.04    1.35 o
   3  12  -1   14.15   15.34    0.88 o
   3  12   0   20.91   22.34    1.10 o
   3  12   1   48.81   46.03    1.25 o
   3  12   2  270.13  225.18    6.01 o
   3  12   3    1.56    0.23    0.45 <
   3  12   4    0.47   -0.23    0.45 <
   3  12   5    5.35    3.38    0.47 o
   3  12   6    4.45    5.64    0.67 o
   3  12   7    2.24    1.81    0.68 <
   3  12   8    3.44    4.96    0.89 o
   3  13  -8    4.10    3.16    0.91 o
   3  13  -7    4.48    5.19    0.90 o
   3  13  -6    9.48   10.83    0.89 o
   3  13  -5    0.98    2.48    0.67 o
   3  13  -4   92.79  105.14    1.21 o
   3  13  -3    4.14    4.06    0.68 o
   3  13  -2    5.11    3.16    0.47 o
   3  13  -1   72.98   63.85    2.14 o
   3  13   0   18.09   15.12    1.17 o
   3  13   1   34.66   30.46    1.05 o
   3  13   2    1.59    0.45    0.45 <
   3  13   3   11.05    7.67    0.72 o
   3  13   4   28.34   28.20    0.91 o
   3  13   5    0.02   -0.45    0.45 <
   3  13   6    5.21    4.96    0.68 o
   3  13   7    1.88    1.35    0.45 o
   3  14  -8    0.05   -1.35    0.90 <
   3  14  -7    0.00    0.00    0.90 <
   3  14  -6    0.08    0.00    0.68 <
   3  14  -5   24.19   31.36    0.91 o
   3  14  -4    6.49    8.12    0.66 o
   3  14  -3    4.17    3.61    0.68 o
   3  14  -2   69.39   62.95    2.04 o
   3  14  -1   25.18   22.56    1.18 o
   3  14   0   28.33   23.47    1.24 o
   3  14   1   54.67   42.19    1.58 o
   3  14   2   27.89   27.08    0.93 o
   3  14   3    1.22    0.68    0.45 <
   3  14   4    1.91    2.48    0.45 o
   3  14   5    0.22   -0.68    0.45 <
   3  14   6    0.01    0.23    0.45 <
   3  14   7    3.28    2.93    0.68 o
   3  15  -7    5.31    4.29    0.91 o
   3  15  -6    1.88    3.16    0.90 o
   3  15  -5   41.65   44.45    1.49 o
   3  15  -4   26.28   27.53    1.10 o
   3  15  -3   22.80   21.21    1.16 o
   3  15  -2   14.85   16.70    1.10 o
   3  15  -1   16.58   10.60    0.99 o
   3  15   0   23.92   18.95    1.22 o
   3  15   1   29.19   25.05    1.44 o
   3  15   2    4.06    3.61    0.46 o
   3  15   3    3.00    1.81    0.46 o
   3  15   4    0.01    0.23    0.45 <
   3  15   5    0.67    0.68    0.45 <
   3  15   6    0.36   -0.23    0.45 <
   3  15   7    1.25    1.81    0.68 <
   3  16  -7    1.17    0.90    0.90 <
   3  16  -6    6.15    6.09    1.13 o
   3  16  -5    0.03    1.35    0.67 <
   3  16  -4    9.14    8.35    0.91 o
   3  16  -3   30.27   34.30    1.49 o
   3  16  -2   28.50   29.56    1.33 o
   3  16  -1    7.81    5.64    0.70 o
   3  16   0    6.97    5.42    0.69 o
   3  16   1   11.44   10.38    0.92 o
   3  16   2    1.58    1.13    0.45 <
   3  16   3    2.78    3.16    0.45 o
   3  16   4    2.36    2.03    0.45 o
   3  16   5   10.82   13.31    0.87 o
   3  16   6    2.14    2.26    0.68 o
   3  17  -6    2.94    2.03    0.91 <
   3  17  -5    1.66    1.35    0.68 <
   3  17  -4    6.20    7.22    0.89 o
   3  17  -3    1.61    1.58    0.68 <
   3  17  -2    0.28    0.45    0.45 <
   3  17  -1    0.84    0.90    0.68 <
   3  17   0   10.07    8.57    0.92 o
   3  17   1    1.39    3.38    0.67 o
   3  17   2    0.84    0.45    0.68 <
   3  17   3    0.85    0.90    0.45 <
   3  17   4    2.47    2.48    0.68 o
   3  17   5    5.50    6.77    0.89 o
   3  17   6    5.73    9.93    0.86 o
   3  18  -6    0.95    1.81    1.13 <
   3  18  -5    0.45    0.00    0.68 <
   3  18  -4    0.63   -0.45    0.68 <
   3  18  -3    0.01   -0.23    0.45 <
   3  18  -2    0.54    0.23    0.45 <
   3  18  -1    0.02   -0.68    0.45 <
   3  18   0    3.43    4.29    0.90 o
   3  18   1   15.62   15.79    1.13 o
   3  18   2   53.74   61.82    1.76 o
   3  18   3    9.74    9.48    0.91 o
   3  18   4    1.96    0.45    0.45 <
   3  18   5    3.18    4.51    0.90 o
   3  19  -5    0.00   -1.13    0.68 <
   3  19  -4    0.02   -0.90    0.68 <
   3  19  -3    0.11   -0.45    0.45 <
   3  19  -2    0.70    0.00    0.68 <
   3  19  -1    2.65    2.26    0.68 o
   3  19   0    1.28   -0.23    0.68 <
   3  19   1   11.62   17.15    1.29 o
   3  19   2    3.38    4.06    0.90 o
   3  19   3   16.93   17.82    1.34 o
   3  19   4    0.13   -0.45    0.68 <
   3  20  -4    2.95    0.90    0.68 <
   3  20  -3    0.02   -0.90    0.68 <
   3  20  -2    6.56    7.90    0.89 o
   3  20  -1   15.46   21.21    1.26 o
   3  20   0    0.02    0.00    0.68 <
   3  20   1    0.10    0.45    0.68 <
   3  20   2    0.04    0.45    0.68 <
   3  20   3    3.38    2.93    0.90 o
   3  20   4    1.86   -0.23    0.68 <
   3  21  -3    1.31    0.90    0.68 <
   3  21  -2    5.14    3.38    0.91 o
   3  21  -1    0.00    0.00    0.90 <
   3  21   0    5.36    4.96    0.90 o
   3  21   1   18.04   25.05    1.47 o
   3  21   2   16.63   26.85    1.41 o
   3  22  -1    7.90    7.45    1.13 o
   3  22   0    4.53    4.96    0.90 o
   4   0  -8    1.67    6.32    0.88 o
   4   0  -6    3.61    1.58    0.68 <
   4   0  -4   50.73   53.25    1.49 o
   4   0  -2  593.84  600.63    9.95 o
   4   0   0  193.20  210.74    1.52 o
   4   0   2  379.50  378.61    6.60 o
   4   0   4    9.56    9.03    0.68 o
   4   0   6    0.02   -0.45    0.45 <
   4   0   8    0.41   -0.68    0.45 <
   4   1  -9    2.06    4.29    0.66 o
   4   1  -8   11.86   12.64    0.89 o
   4   1  -7   19.47   20.08    0.66 o
   4   1  -6    4.86    4.96    0.45 o
   4   1  -5    5.12    4.51    0.46 o
   4   1  -4   37.84   36.10    0.77 o
   4   1  -3   23.50   21.89    0.73 o
   4   1  -2  158.05  168.55    1.18 o
   4   1  -1  329.17  358.30   14.03 o
   4   1   0   26.31   26.40    0.45 o
   4   1   1    0.25    0.45    0.23 <
   4   1   2    7.73    7.22    0.24 o
   4   1   3    6.73    6.09    0.24 o
   4   1   4  138.55  130.87    2.33 o
   4   1   5   34.35   26.17    0.98 o
   4   1   6   18.67   15.34    0.76 o
   4   1   7    1.26    0.90    0.23 o
   4   1   8    0.01   -0.23    0.45 <
   4   1   9    2.38    2.03    0.90 <
   4   2  -9    1.45    2.71    0.67 o
   4   2  -8   10.38   10.60    0.90 o
   4   2  -7    1.26    2.48    0.45 o
   4   2  -6    4.42    5.19    0.44 o
   4   2  -5    2.25    2.26    0.23 o
   4   2  -4    7.84    7.45    0.46 o
   4   2  -3   24.32   23.24    0.72 o
   4   2  -2  102.20   97.47    1.51 o
   4   2  -1   56.18   62.95    2.51 o
   4   2   0  171.63  181.86    0.48 o
   4   2   1    0.25    0.00    0.23 <
   4   2   2  338.38  355.14    2.80 o
   4   2   3  132.93  138.54    1.27 o
   4   2   4    8.48    5.19    0.50 o
   4   2   5    0.90    1.13    0.45 <
   4   2   6    2.21    1.81    0.45 o
   4   2   7    8.82    8.80    0.45 o
   4   2   8    0.40    0.90    0.45 <
   4   2   9    0.89    0.23    0.90 <
   4   3  -9    3.00    5.42    0.89 o
   4   3  -8    0.05    2.03    0.67 <
   4   3  -7    9.34    9.70    0.67 o
   4   3  -6    0.00    0.00    0.45 <
   4   3  -5    3.02    2.26    0.46 o
   4   3  -4    3.51    4.29    0.44 o
   4   3  -3   38.27   40.84    0.49 o
   4   3  -2   33.30   27.98    0.74 o
   4   3  -1    3.21    2.93    0.23 o
   4   3   0   86.91   82.36    1.63 o
   4   3   1  125.82  133.12    1.75 o
   4   3   2   99.29   83.03    2.36 o
   4   3   3  157.09  153.20    2.73 o
   4   3   4   24.57   27.08    0.56 o
   4   3   5  244.44  229.02    3.88 o
   4   3   6   14.77   13.99    0.69 o
   4   3   7   14.91   11.96    0.73 o
   4   3   8    8.29    8.35    0.68 o
   4   3   9    1.76    0.68    0.90 <
   4   4  -9    2.79    4.74    0.89 o
   4   4  -8    0.15    1.35    0.68 <
   4   4  -7    0.00    1.58    0.67 <
   4   4  -6    0.97    1.13    0.68 <
   4   4  -5    0.87    0.90    0.45 <
   4   4  -4   18.56   16.47    0.53 o
   4   4  -3    0.43    0.45    0.23 <
   4   4  -2   98.31   90.25    1.69 o
   4   4  -1  149.73  147.34    2.21 o
   4   4   0   29.65   25.05    0.85 o
   4   4   1  331.12  339.35    4.33 o
   4   4   2   65.34   59.57    1.61 o
   4   4   3  447.17  436.15    7.09 o
   4   4   4   21.83   25.05    0.54 o
   4   4   5  197.09  188.85    2.91 o
   4   4   6   16.74   18.05    0.64 o
   4   4   7    0.16   -0.23    0.45 <
   4   4   8    2.56    0.90    0.46 <
   4   4   9    0.79    0.68    0.68 <
   4   5  -9    0.54    2.03    0.90 <
   4   5  -8    0.50    1.13    0.68 <
   4   5  -7   15.94   16.25    0.90 o
   4   5  -6    2.84    2.26    0.68 o
   4   5  -5    2.65    3.61    0.44 o
   4   5  -4    1.15    0.68    0.23 o
   4   5  -3   53.31   52.57    0.95 o
   4   5  -2    2.09    1.58    0.23 o
   4   5  -1    0.55    0.23    0.23 <
   4   5   0    0.00    0.23    0.23 <
   4   5   1   13.27   14.89    0.64 o
   4   5   2   11.41   15.12    0.59 o
   4   5   3  288.37  293.55    3.89 o
   4   5   4  404.60  410.20    4.45 o
   4   5   5    0.01    0.00    0.23 <
   4   5   6    1.31    1.13    0.45 <
   4   5   7   11.28    8.57    0.72 o
   4   5   8   10.46    8.35    0.71 o
   4   6  -9    0.77    1.81    1.13 <
   4   6  -8    0.02    0.00    0.68 <
   4   6  -7    3.17    3.16    0.68 o
   4   6  -6    0.44    0.00    0.45 <
   4   6  -5   48.19   45.35    1.25 o
   4   6  -4    0.43    0.45    0.23 <
   4   6  -3    5.52    5.64    0.45 o
   4   6  -2  109.91  113.27    1.30 o
   4   6  -1    0.99    1.13    0.22 o
   4   6   0  105.94  111.24    1.12 o
   4   6   1   69.32   65.66    1.53 o
   4   6   2  659.42  649.37    9.77 o
   4   6   3   40.05   37.23    1.02 o
   4   6   4   87.72   86.87    1.85 o
   4   6   5   39.81   38.81    0.95 o
   4   6   6   22.91   22.34    0.92 o
   4   6   7    0.54    0.00    0.45 <
   4   6   8    0.37    0.23    0.45 <
   4   7  -9    0.17   -0.23    0.90 <
   4   7  -8    0.62   -0.45    0.68 <
   4   7  -7    0.70   -0.45    0.68 <
   4   7  -6    0.78    0.00    0.68 <
   4   7  -5    4.30    4.51    0.45 o
   4   7  -4   39.82   40.16    0.89 o
   4   7  -3   11.31    9.48    0.49 o
   4   7  -2    1.55    1.35    0.45 o
   4   7  -1    6.68    6.99    0.22 o
   4   7   0   33.79   30.46    0.83 o
   4   7   1  388.65  382.90    5.83 o
   4   7   2  389.88  393.95    5.57 o
   4   7   3    2.93    2.03    0.46 o
   4   7   4    9.65    9.48    0.68 o
   4   7   5   32.62   33.62    0.86 o
   4   7   6    0.09   -0.23    0.45 <
   4   7   7    4.60    4.29    0.68 o
   4   7   8    0.06   -0.90    0.45 <
   4   8  -9    0.07    0.90    0.90 <
   4   8  -8    0.23   -0.45    0.68 <
   4   8  -7    0.78    1.58    0.68 <
   4   8  -6    9.17    6.77    0.70 o
   4   8  -5    6.27    5.19    0.47 o
   4   8  -4  101.85   97.70    2.03 o
   4   8  -3    1.71    0.45    0.45 <
   4   8  -2    6.92    7.90    0.43 o
   4   8  -1    0.80    0.68    0.23 o
   4   8   0  418.49  407.27    5.50 o
   4   8   1  140.61  126.35    2.85 o
   4   8   2  450.63  439.30    7.11 o
   4   8   3  316.95  316.33    4.78 o
   4   8   4    3.56    4.51    0.44 o
   4   8   5    0.05   -0.68    0.45 <
   4   8   6    0.12   -0.68    0.45 <
   4   8   7    0.00    0.23    0.45 <
   4   8   8    2.71    1.81    0.68 <
   4   9  -8    0.15    0.00    0.68 <
   4   9  -7    0.82    0.45    0.68 <
   4   9  -6    0.43   -0.23    0.68 <
   4   9  -5    1.43    1.35    0.45 o
   4   9  -4    6.69    8.57    0.65 o
   4   9  -3   14.39   13.76    0.69 o
   4   9  -2   44.59   46.48    1.04 o
   4   9  -1   61.17   58.89    1.46 o
   4   9   0   14.57   13.31    0.49 o
   4   9   1    1.44    0.45    0.45 <
   4   9   2  246.08  250.90    3.49 o
   4   9   3    8.32    8.35    0.68 o
   4   9   4   31.17   27.08    1.03 o
   4   9   5    0.03    0.00    0.45 <
   4   9   6    6.58    5.87    0.68 o
   4   9   7    6.28    5.42    0.68 o
   4   9   8    0.29    0.00    0.68 <
   4  10  -8    0.21   -0.23    0.68 <
   4  10  -7    0.32    0.00    0.68 <
   4  10  -6    0.50   -0.23    0.68 <
   4  10  -5    0.51   -0.68    0.45 <
   4  10  -4    3.36    2.93    0.45 o
   4  10  -3   10.73   10.83    0.68 o
   4  10  -2   18.30   17.60    0.70 o
   4  10  -1   60.86   60.92    1.80 o
   4  10   0   97.50   96.57    1.86 o
   4  10   1  143.91  144.40    2.91 o
   4  10   2  162.72  163.13    2.68 o
   4  10   3    0.41    0.00    0.45 <
   4  10   4    3.46    2.93    0.46 o
   4  10   5   11.51   14.67    0.61 o
   4  10   6    7.47    8.57    0.66 o
   4  10   7   10.69   12.64    0.87 o
   4  10   8    0.09    0.00    0.68 <
   4  11  -8    0.10   -0.23    0.68 <
   4  11  -7    0.34    0.23    0.68 <
   4  11  -6    0.11   -0.68    0.68 <
   4  11  -5    2.87    2.93    0.45 o
   4  11  -4    1.65    1.58    0.45 o
   4  11  -3    0.16   -0.68    0.45 <
   4  11  -2    2.19    1.13    0.45 <
   4  11  -1   23.82   21.66    1.17 o
   4  11   0   43.09   39.94    1.24 o
   4  11   1   32.36   30.69    0.96 o
   4  11   2   96.82   88.22    2.22 o
   4  11   3   38.80   41.29    1.03 o
   4  11   4   56.93   60.47    1.18 o
   4  11   5    4.44    3.84    0.46 o
   4  11   6    3.31    3.61    0.68 o
   4  11   7    5.69    6.32    0.67 o
   4  12  -8    1.38    1.35    0.90 <
   4  12  -7    0.01    0.00    0.68 <
   4  12  -6    0.00    1.35    0.67 <
   4  12  -5    0.09    0.00    0.68 <
   4  12  -4   11.89    9.48    0.71 o
   4  12  -3    1.80    0.90    0.45 <
   4  12  -2    1.29    0.68    0.45 <
   4  12  -1   10.75    8.57    0.93 o
   4  12   0  260.05  230.60    5.30 o
   4  12   1    1.23    1.58    0.45 o
   4  12   2   35.34   26.40    1.17 o
   4  12   3    0.32   -0.68    0.45 <
   4  12   4   20.42   21.43    0.88 o
   4  12   5    3.86    3.16    0.46 o
   4  12   6    4.95    5.87    0.67 o
   4  12   7    0.49    0.45    0.68 <
   4  13  -7    0.28    1.35    0.68 <
   4  13  -6   13.99   15.12    1.11 o
   4  13  -5    0.22    0.23    0.45 <
   4  13  -4   14.55   13.76    0.92 o
   4  13  -3   23.00   21.43    0.94 o
   4  13  -2   14.56   14.44    1.13 o
   4  13  -1    0.06   -0.45    0.45 <
   4  13   0   46.41   35.65    1.65 o
   4  13   1    1.18    0.00    0.45 <
   4  13   2   23.42   25.27    0.85 o
   4  13   3    0.54   -0.23    0.45 <
   4  13   4    4.83    4.74    0.68 o
   4  13   5    0.25   -0.23    0.45 <
   4  13   6   10.69   12.18    0.88 o
   4  13   7    0.07   -0.68    0.45 <
   4  14  -7    0.28    0.90    0.68 <
   4  14  -6    5.84    8.12    0.88 o
   4  14  -5    0.02    0.45    0.45 <
   4  14  -4    8.22    7.45    0.69 o
   4  14  -3    0.14   -0.23    0.45 <
   4  14  -2    6.34    3.84    0.70 o
   4  14  -1    7.92    4.06    0.71 o
   4  14   0   17.32   18.05    1.12 o
   4  14   1    0.72    0.00    0.45 <
   4  14   2    1.54   -0.23    0.45 <
   4  14   3    0.31   -0.23    0.45 <
   4  14   4    0.05   -0.45    0.45 <
   4  14   5   13.56   13.76    1.13 o
   4  14   6    0.08   -0.45    0.45 <
   4  15  -7    9.86    9.48    1.13 o
   4  15  -6    1.64    2.03    0.68 <
   4  15  -5    9.98    8.57    0.92 o
   4  15  -4    9.89   10.38    0.90 o
   4  15  -3   12.79   10.38    0.93 o
   4  15  -2    4.20    2.93    0.68 o
   4  15  -1   31.74   27.53    1.45 o
   4  15   0    6.60    4.51    0.69 o
   4  15   1    2.24    1.35    0.68 <
   4  15   2    1.28    0.90    0.68 <
   4  15   3    9.91   11.28    0.65 o
   4  15   4    4.40    3.84    0.68 o
   4  15   5    1.00   -0.23    0.45 <
   4  15   6    1.86    1.13    0.68 <
   4  16  -6    3.77    2.26    0.91 <
   4  16  -5    0.89    0.90    0.68 <
   4  16  -4    2.25    1.35    0.68 <
   4  16  -3    0.00   -0.45    0.68 <
   4  16  -2    7.64    7.22    0.91 o
   4  16  -1    0.63    0.45    0.68 <
   4  16   0    0.07   -0.45    0.45 <
   4  16   1    0.12   -0.23    0.68 <
   4  16   2    7.30    6.77    0.91 o
   4  16   3   27.01   31.14    1.49 o
   4  16   4    5.57    5.87    0.67 o
   4  16   5    8.80   10.38    0.88 o
   4  17  -5    2.17   -0.45    0.68 <
   4  17  -4    0.30   -0.68    0.68 <
   4  17  -3    1.78    1.35    0.68 <
   4  17  -2    1.95    2.48    0.67 o
   4  17  -1    0.04    0.00    0.45 <
   4  17   0    6.06    6.32    0.90 o
   4  17   1    5.71    3.38    0.91 o
   4  17   2    1.24   -0.45    0.68 <
   4  17   3    2.40    1.35    0.68 <
   4  17   4    3.24    3.38    0.90 o
   4  17   5   17.48   25.27    2.17 o
   4  18  -5    0.07   -1.35    0.67 <
   4  18  -4    0.10   -1.35    0.67 <
   4  18  -3    0.00   -0.90    0.45 <
   4  18  -2    0.32   -0.23    0.68 <
   4  18  -1    6.75    4.51    0.92 o
   4  18   0   21.35   25.27    1.51 o
   4  18   1   13.11   12.64    1.13 o
   4  18   2    3.14    0.90    0.68 <
   4  18   3    5.16    4.51    0.91 o
   4  18   4   21.39   32.04    1.62 o
   4  19  -4    0.52   -0.45    0.68 <
   4  19  -3    0.72    0.45    0.68 <
   4  19  -2    0.76    0.45    0.68 <
   4  19  -1    7.35    8.35    0.89 o
   4  19   0    0.08   -1.13    0.68 <
   4  19   1    5.17    4.51    0.91 o
   4  19   2    0.02   -0.90    0.68 <
   4  19   3   10.12    7.90    0.92 o
   4  20  -3    8.85   11.96    1.78 o
   4  20  -2    5.20    4.06    0.91 o
   4  20  -1    3.11    5.42    0.89 o
   4  20   0    2.79    4.06    0.90 o
   4  20   1    1.95    1.13    0.90 <
   4  20   2    0.91   -1.35    0.68 <
   4  21   0   18.01   29.11    1.38 o
   5   0  -8    0.00    1.81    1.35 <
   5   0  -6    5.49    5.19    0.90 o
   5   0  -4   20.64   20.76    0.90 o
   5   0  -2   55.36   46.48    1.66 o
   5   0   0  103.11   98.60    2.46 o
   5   0   2   61.59   61.60    1.58 o
   5   0   4    8.96    9.48    0.67 o
   5   0   6    3.44    2.03    0.68 <
   5   0   8   15.57   17.60    1.33 o
   5   1  -9    1.73    4.06    1.12 o
   5   1  -8    2.98    4.51    1.12 o
   5   1  -7    1.23    2.26    0.45 o
   5   1  -6    3.01    3.38    0.45 o
   5   1  -5    2.55    2.48    0.45 o
   5   1  -4   90.51   88.67    1.48 o
   5   1  -3   43.39   41.06    1.01 o
   5   1  -2   21.66   20.98    0.70 o
   5   1  -1    1.23    0.90    0.23 o
   5   1   0  129.66  125.90    2.07 o
   5   1   1   34.41   32.94    0.75 o
   5   1   2   51.26   42.19    1.15 o
   5   1   3   98.38   75.81    2.30 o
   5   1   4   34.79   28.66    0.93 o
   5   1   5   11.67   10.38    0.70 o
   5   1   6    0.20   -0.23    0.45 <
   5   1   7   10.53   10.15    0.68 o
   5   1   8    1.40    1.58    0.45 o
   5   2  -9    0.46    2.71    1.12 <
   5   2  -8    0.27    1.81    0.90 <
   5   2  -7    0.14    0.45    0.68 <
   5   2  -6    0.56    0.90    0.45 <
   5   2  -5    5.45    4.96    0.46 o
   5   2  -4    0.78    1.81    0.45 o
   5   2  -3    5.18    5.64    0.45 o
   5   2  -2   47.57   50.99    0.67 o
   5   2  -1    0.56    0.45    0.23 <
   5   2   0  120.79  121.84    2.66 o
   5   2   1   76.46   80.55    1.85 o
   5   2   2    1.38    1.13    0.45 <
   5   2   3    0.03   -1.13    0.45 <
   5   2   4   25.17   19.86    0.84 o
   5   2   5   46.56   41.06    1.33 o
   5   2   6    0.01   -0.23    0.45 <
   5   2   7    4.93    4.29    0.46 o
   5   2   8   18.32   20.98    0.84 o
   5   3  -9    1.47    2.26    1.13 <
   5   3  -8    0.05    0.90    0.90 <
   5   3  -7    1.34    1.35    0.68 <
   5   3  -6    1.01    2.03    0.67 <
   5   3  -5    3.71    3.84    0.45 o
   5   3  -4   14.51   13.54    0.70 o
   5   3  -3    1.79    1.81    0.45 o
   5   3  -2    4.18    4.29    0.45 o
   5   3  -1  117.94  118.23    1.56 o
   5   3   0    3.13    2.03    0.46 o
   5   3   1    0.98   -0.23    0.45 <
   5   3   2    5.37    4.96    0.46 o
   5   3   3  110.55  101.31    2.49 o
   5   3   4   25.95   21.21    0.83 o
   5   3   5    6.06    4.29    0.47 o
   5   3   6   20.10   23.01    0.82 o
   5   3   7    0.93    0.00    0.45 <
   5   3   8    0.31    0.90    0.45 <
   5   4  -9    0.83    2.71    1.12 <
   5   4  -8    0.28    0.45    0.90 <
   5   4  -7    0.04    0.68    0.68 <
   5   4  -6    0.06    0.23    0.68 <
   5   4  -5    2.02    2.48    0.45 o
   5   4  -4   17.19   15.79    0.71 o
   5   4  -3   15.29   15.79    0.66 o
   5   4  -2   13.69   12.64    0.70 o
   5   4  -1   25.51   24.37    0.72 o
   5   4   0   23.04   16.70    1.24 o
   5   4   1  247.02  232.63    4.51 o
   5   4   2   19.19   17.60    0.94 o
   5   4   3  365.80  357.17    6.00 o
   5   4   4   35.08   30.69    1.06 o
   5   4   5    0.12    0.45    0.45 <
   5   4   6   27.05   23.92    1.20 o
   5   4   7    1.98    2.71    0.67 o
   5   4   8    3.43    3.61    0.68 o
   5   5  -8    0.14    0.00    0.68 <
   5   5  -7    0.92    1.35    0.68 <
   5   5  -6    0.05   -0.90    0.45 <
   5   5  -5    6.33    6.77    0.44 o
   5   5  -4    1.16    1.58    0.45 o
   5   5  -3    0.10   -0.45    0.45 <
   5   5  -2    0.56    0.23    0.23 <
   5   5  -1   17.58   13.54    0.77 o
   5   5   0   56.07   52.57    1.29 o
   5   5   1  725.91  726.98   10.07 o
   5   5   2  256.23  275.50    2.71 o
   5   5   3   49.54   53.02    1.20 o
   5   5   4    0.00    0.45    0.45 <
   5   5   5   21.30   20.53    0.92 o
   5   5   6   17.35   15.12    0.94 o
   5   5   7    4.77    4.29    0.68 o
   5   5   8    2.32    0.23    0.68 <
   5   6  -8    0.23    0.45    0.68 <
   5   6  -7    4.12    3.16    0.68 o
   5   6  -6    0.03   -0.23    0.68 <
   5   6  -5    5.67    5.64    0.45 o
   5   6  -4    8.55    8.80    0.67 o
   5   6  -3   10.10    8.57    0.70 o
   5   6  -2    7.91    8.12    0.45 o
   5   6  -1  125.04  129.29    1.45 o
   5   6   0  188.97  195.40    2.71 o
   5   6   1    0.14    0.23    0.45 <
   5   6   2  150.27  156.59    2.29 o
   5   6   3   61.55   57.31    1.54 o
   5   6   4   37.51   37.68    1.12 o
   5   6   5    0.24    0.68    0.45 <
   5   6   6   12.15   13.99    0.87 o
   5   6   7    0.90   -0.23    0.45 <
   5   6   8    0.52    0.23    0.68 <
   5   7  -8    0.51    0.00    0.68 <
   5   7  -7    0.45    0.45    0.68 <
   5   7  -6    0.17    0.45    0.68 <
   5   7  -5    0.00   -0.23    0.45 <
   5   7  -4    0.00    0.00    0.45 <
   5   7  -3    7.81    8.80    0.66 o
   5   7  -2   58.91   62.05    0.93 o
   5   7  -1  205.10  209.39    2.06 o
   5   7   0  158.58  162.91    2.42 o
   5   7   1   57.74   52.35    1.57 o
   5   7   2    7.19    7.22    0.68 o
   5   7   3    2.29    2.48    0.45 o
   5   7   4    3.76    4.06    0.45 o
   5   7   5   14.37   16.25    0.63 o
   5   7   6    0.13   -0.23    0.45 <
   5   7   7    0.06   -0.45    0.45 <
   5   8  -8    1.38    1.58    0.68 <
   5   8  -7    0.30   -0.68    0.68 <
   5   8  -6   17.11   15.57    0.93 o
   5   8  -5    3.55    3.16    0.45 o
   5   8  -4    0.44    0.00    0.45 <
   5   8  -3   12.97   13.76    0.66 o
   5   8  -2  175.57  186.60    1.74 o
   5   8  -1    8.32   11.28    0.63 o
   5   8   0  513.48  510.15    7.47 o
   5   8   1  149.37  150.04    2.67 o
   5   8   2    0.31   -0.23    0.45 <
   5   8   3    0.03   -0.45    0.45 <
   5   8   4    0.05   -0.45    0.45 <
   5   8   5    0.38    0.23    0.45 <
   5   8   6    5.24    3.84    0.69 o
   5   8   7    0.58   -0.68    0.45 <
   5   9  -8    0.42   -0.23    0.68 <
   5   9  -7    0.46   -0.68    0.68 <
   5   9  -6    0.02    0.45    0.68 <
   5   9  -5    0.66    0.68    0.45 <
   5   9  -4    0.61    0.45    0.45 <
   5   9  -3   18.83   17.82    0.92 o
   5   9  -2   19.05   20.53    0.87 o
   5   9  -1   33.12   28.43    1.06 o
   5   9   0  100.73  100.86    2.02 o
   5   9   1   18.63   15.57    0.96 o
   5   9   2   16.16   14.21    0.72 o
   5   9   3    7.37    8.35    0.66 o
   5   9   4    0.00    0.00    0.45 <
   5   9   5    4.68    4.29    0.46 o
   5   9   6    0.02    0.23    0.45 <
   5   9   7   12.46   11.73    0.91 o
   5  10  -8    0.01    0.45    0.90 <
   5  10  -7    0.53    0.90    0.68 <
   5  10  -6    1.68    2.03    0.68 <
   5  10  -5    1.65    1.58    0.45 o
   5  10  -4    7.08    6.77    0.68 o
   5  10  -3    3.03    2.71    0.45 o
   5  10  -2   43.32   41.06    1.21 o
   5  10  -1   37.91   34.30    1.24 o
   5  10   0   13.18   11.28    0.71 o
   5  10   1    2.76    2.03    0.46 o
   5  10   2    5.01    5.64    0.67 o
   5  10   3   40.01   44.67    1.18 o
   5  10   4   28.05   29.33    1.09 o
   5  10   5   41.56   50.99    0.56 o
   5  10   6    0.43    0.90    0.45 <
   5  10   7    0.46    0.23    0.68 <
   5  11  -7    1.31    2.03    0.90 <
   5  11  -6    0.72    1.35    0.68 <
   5  11  -5    2.06    1.35    0.45 o
   5  11  -4    2.74    2.26    0.45 o
   5  11  -3    8.00    6.54    0.69 o
   5  11  -2    1.97    1.35    0.45 o
   5  11  -1    3.53    2.71    0.68 o
   5  11   0   17.20   14.21    1.17 o
   5  11   1   18.42   16.02    0.95 o
   5  11   2   93.68  101.99    1.54 o
   5  11   3    3.26    2.48    0.46 o
   5  11   4    6.62    4.96    0.69 o
   5  11   5    8.90    5.64    0.93 o
   5  11   6    9.18   11.51    0.87 o
   5  12  -7    0.17    0.23    0.68 <
   5  12  -6    0.68    0.68    0.68 <
   5  12  -5    1.80    1.13    0.45 <
   5  12  -4    0.18   -0.23    0.45 <
   5  12  -3    0.17   -0.45    0.45 <
   5  12  -2   50.37   52.12    1.28 o
   5  12  -1    2.85    2.26    0.68 o
   5  12   0   38.89   31.81    1.53 o
   5  12   1    0.49   -0.23    0.68 <
   5  12   2   10.07    8.57    0.70 o
   5  12   3    0.47    0.45    0.45 <
   5  12   4    3.64    3.61    0.68 o
   5  12   5    0.03    0.45    0.68 <
   5  12   6   36.26   42.87    1.12 o
   5  13  -7    0.02    0.45    0.90 <
   5  13  -6    6.34    6.32    0.90 o
   5  13  -5    1.07    0.45    0.45 <
   5  13  -4    6.08    6.77    0.67 o
   5  13  -3    0.30   -0.23    0.45 <
   5  13  -2   47.89   48.51    1.79 o
   5  13  -1    1.31    0.45    0.68 <
   5  13   0    0.85    2.26    0.67 o
   5  13   1    1.59    0.45    0.68 <
   5  13   2    0.08   -0.68    0.45 <
   5  13   3    5.39    4.06    0.69 o
   5  13   4   19.94   22.56    1.07 o
   5  13   5    0.26    0.45    0.68 <
   5  13   6    1.76    1.13    0.68 <
   5  14  -6    0.01   -0.45    0.68 <
   5  14  -5    1.20    0.90    0.68 <
   5  14  -4    0.32   -0.68    0.45 <
   5  14  -3    0.31   -0.23    0.45 <
   5  14  -2    0.04   -0.23    0.45 <
   5  14  -1    1.70    0.68    0.68 <
   5  14   0    0.78    0.45    0.68 <
   5  14   1    3.67    2.71    0.68 o
   5  14   2    0.74    0.23    0.68 <
   5  14   3    7.05    7.45    0.90 o
   5  14   4    4.49    5.19    0.67 o
   5  14   5    0.09   -0.23    0.68 <
   5  15  -6    2.07    2.03    0.68 <
   5  15  -5    1.58    0.45    0.68 <
   5  15  -4    0.58   -0.45    0.68 <
   5  15  -3    7.81    4.29    0.92 o
   5  15  -2    7.76    8.12    0.90 o
   5  15  -1    0.00   -0.23    0.68 <
   5  15   0    3.82    1.81    0.91 <
   5  15   1   24.67   26.17    1.55 o
   5  15   2   13.71   17.15    1.31 o
   5  15   3   15.51   13.09    1.16 o
   5  15   4    3.92    2.03    0.91 <
   5  15   5    0.32   -2.03    0.90 <
   5  16  -5    0.37    0.00    0.90 <
   5  16  -4    2.28    2.03    0.90 <
   5  16  -3    0.05   -0.23    0.68 <
   5  16  -2    2.34    1.81    0.68 <
   5  16  -1    0.15    0.00    0.68 <
   5  16   0    3.32    2.03    0.68 <
   5  16   1   12.60   13.31    1.12 o
   5  16   2    2.88    2.93    0.90 o
   5  16   3    9.25   10.15    1.12 o
   5  16   4    1.79    1.35    0.90 <
   5  17  -4    0.30   -0.90    0.68 <
   5  17  -3    1.14   -0.45    0.68 <
   5  17  -2    1.50    1.35    0.68 <
   5  17  -1    9.07    9.03    1.13 o
   5  17   0    0.01   -0.68    0.68 <
   5  17   1    0.02   -0.68    0.68 <
   5  17   2    0.03   -0.90    0.68 <
   5  17   3    4.42    5.64    0.89 o
   5  18  -3    0.11   -0.90    0.68 <
   5  18  -2    1.23    0.45    0.68 <
   5  18  -1    3.08    2.03    0.68 <
   5  18   0    2.05    0.90    0.68 <
   5  18   1    1.42    0.45    0.68 <
   5  18   2   29.57   43.10    1.74 o
   5  18   3    8.14   10.83    1.10 o
   5  19  -2    0.01   -1.13    0.68 <
   5  19  -1    0.00   -1.35    0.67 <
   5  19   0    0.14   -1.13    0.68 <
   5  19   1   11.30   10.60    1.14 o
   6   0  -8    1.18    3.16    1.58 <
   6   0  -6    1.27    3.84    0.89 o
   6   0  -4    1.40    1.35    0.45 o
   6   0  -2    0.15    0.23    0.45 <
   6   0   0   14.53    9.25    1.40 o
   6   0   2   28.62   27.75    1.82 o
   6   0   4    9.01    8.12    1.14 o
   6   0   6   29.04   33.62    1.48 o
   6   1  -8    0.36    1.35    0.90 <
   6   1  -7    0.15    1.81    0.45 o
   6   1  -6   14.65   16.70    0.86 o
   6   1  -5    5.38    3.38    0.47 o
   6   1  -4   17.09   18.05    0.65 o
   6   1  -3    0.00   -0.45    0.22 <
   6   1  -2   42.90   43.32    0.88 o
   6   1  -1   25.29   22.79    0.76 o
   6   1   0    3.82    0.00    0.68 <
   6   1   1   83.22   68.14    2.55 o
   6   1   2   12.73   11.06    0.71 o
   6   1   3   16.66   16.02    0.69 o
   6   1   4    0.39    0.68    0.45 <
   6   1   5   24.95   22.34    1.18 o
   6   1   6    8.35   10.83    0.64 o
   6   1   7    1.75    2.48    0.67 o
   6   2  -8    0.17    2.26    1.13 <
   6   2  -7    1.14    1.58    0.68 <
   6   2  -6    2.21    4.06    0.67 o
   6   2  -5    0.13    1.13    0.45 <
   6   2  -4    2.05    2.48    0.45 o
   6   2  -3    5.86    4.06    0.47 o
   6   2  -2    3.52    3.16    0.45 o
   6   2  -1    1.70    0.23    0.23 <
   6   2   0    0.41   -0.90    0.68 <
   6   2   1    0.65    0.23    0.45 <
   6   2   2   82.12   67.69    2.17 o
   6   2   3   58.44   49.64    1.68 o
   6   2   4    2.69    2.71    0.45 o
   6   2   5    9.49    9.70    0.67 o
   6   2   6   41.08   48.74    1.32 o
   6   2   7    0.83    0.68    0.45 <
   6   3  -8    0.01    0.90    1.13 <
   6   3  -7    0.24    1.13    0.68 <
   6   3  -6    2.55    3.84    0.67 o
   6   3  -5    0.07    0.45    0.45 <
   6   3  -4    0.41    0.45    0.45 <
   6   3  -3   18.99   18.73    0.68 o
   6   3  -2    9.16    7.90    0.48 o
   6   3  -1   13.41    9.25    0.74 o
   6   3   0    0.00   -0.45    0.68 <
   6   3   1    6.73    5.64    0.69 o
   6   3   2   16.47   12.41    0.76 o
   6   3   3    0.09    0.68    0.45 <
   6   3   4    9.30   14.21    0.57 o
   6   3   5    0.02    0.23    0.45 <
   6   3   6    6.03    6.77    0.67 o
   6   3   7    7.52   10.60    0.63 o
   6   4  -8    0.09    1.13    0.90 <
   6   4  -7    0.48    1.13    0.68 <
   6   4  -6    1.94    2.03    0.68 <
   6   4  -5    0.11    0.23    0.45 <
   6   4  -4    3.54    4.29    0.44 o
   6   4  -3    8.61    9.03    0.67 o
   6   4  -2    0.38   -0.45    0.45 <
   6   4  -1    9.66    7.90    0.70 o
   6   4   0   45.23   44.67    1.60 o
   6   4   1  157.90  154.33    2.92 o
   6   4   2   23.81   23.69    0.91 o
   6   4   3    1.21    1.35    0.45 o
   6   4   4   75.33   70.17    1.62 o
   6   4   5    3.10    4.29    0.44 o
   6   4   6    3.18    3.84    0.67 o
   6   4   7   23.39   28.66    1.24 o
   6   5  -8    0.01    1.13    0.90 <
   6   5  -7    0.13    1.35    0.68 <
   6   5  -6    0.77    2.26    0.67 o
   6   5  -5    1.21    1.58    0.45 o
   6   5  -4    0.10    0.45    0.45 <
   6   5  -3    3.85    6.54    0.41 o
   6   5  -2   26.04   26.85    0.88 o
   6   5  -1  372.80  385.60    6.46 o
   6   5   0   24.43   26.40    0.84 o
   6   5   1   91.15   92.96    1.70 o
   6   5   2    1.38    0.90    0.45 <
   6   5   3   21.76   21.21    0.92 o
   6   5   4    3.84    2.26    0.46 o
   6   5   5   11.09   12.86    0.64 o
   6   5   6    5.97    4.29    0.69 o
   6   5   7    6.38    7.90    0.89 o
   6   6  -7    1.29    2.93    0.67 o
   6   6  -6    1.05    1.81    0.68 <
   6   6  -5   10.02   11.96    0.64 o
   6   6  -4    0.32    1.58    0.45 o
   6   6  -3  108.00  115.97    1.48 o
   6   6  -2   13.95   16.70    0.60 o
   6   6  -1   67.27   65.88    1.64 o
   6   6   0   92.54   98.15    1.72 o
   6   6   1    7.27    6.54    0.68 o
   6   6   2   15.44   13.99    0.93 o
   6   6   3    1.20    2.26    0.45 o
   6   6   4   44.22   50.54    1.09 o
   6   6   5    1.90    1.35    0.45 o
   6   6   6    1.59    0.23    0.68 <
   6   7  -7    0.61    1.81    0.67 <
   6   7  -6    0.32    1.13    0.68 <
   6   7  -5    0.00    0.68    0.45 <
   6   7  -4   23.16   27.75    0.75 o
   6   7  -3   20.68   27.98    0.65 o
   6   7  -2   19.55   24.14    1.03 o
   6   7  -1   37.39   37.23    1.13 o
   6   7   0    0.58   -0.23    0.45 <
   6   7   1    6.36    4.74    0.47 o
   6   7   2    5.83    5.19    0.68 o
   6   7   3   17.00   20.31    0.82 o
   6   7   4    0.54    0.45    0.45 <
   6   7   5    5.94    5.87    0.68 o
   6   7   6    0.30    0.00    0.68 <
   6   8  -7    0.75    0.68    0.68 <
   6   8  -6    0.07    0.68    0.68 <
   6   8  -5    7.96    8.35    0.67 o
   6   8  -4   24.60   28.20    0.78 o
   6   8  -3    8.18    9.03    0.67 o
   6   8  -2  191.79  194.04    3.24 o
   6   8  -1    1.65    1.58    0.68 <
   6   8   0    6.87    6.99    0.68 o
   6   8   1    5.75    6.32    0.67 o
   6   8   2    0.88    1.35    0.45 o
   6   8   3    0.72    0.23    0.45 <
   6   8   4    3.23    3.16    0.68 o
   6   8   5    0.23    0.23    0.45 <
   6   8   6    0.03   -1.35    0.45 <
   6   9  -7    0.03    0.45    0.68 <
   6   9  -6    0.72    1.13    0.68 <
   6   9  -5    0.95    1.81    0.45 o
   6   9  -4   19.68   24.82    0.75 o
   6   9  -3   10.70    9.93    0.69 o
   6   9  -2   12.21   14.44    0.87 o
   6   9  -1   29.07   25.50    1.43 o
   6   9   0    9.95    7.90    0.92 o
   6   9   1   20.94   21.89    0.88 o
   6   9   2    4.66    4.51    0.68 o
   6   9   3    0.00    0.00    0.45 <
   6   9   4    1.56    1.81    0.45 o
   6   9   5   17.90   14.67    0.96 o
   6   9   6    3.34    3.61    0.68 o
   6  10  -7    0.01    0.00    0.68 <
   6  10  -6    0.43    0.45    0.68 <
   6  10  -5    0.00    0.00    0.68 <
   6  10  -4    3.86    3.16    0.68 o
   6  10  -3    3.63    2.71    0.68 o
   6  10  -2    0.05   -0.45    0.45 <
   6  10  -1    1.47    2.03    0.68 <
   6  10   0   10.72   11.06    1.12 o
   6  10   1   27.34   32.04    1.48 o
   6  10   2   21.94   23.47    0.86 o
   6  10   3   65.17   72.88    1.45 o
   6  10   4    4.17    4.51    0.67 o
   6  10   5   16.15   19.18    1.07 o
   6  10   6    0.14    0.68    0.68 <
   6  11  -6    1.15    0.68    0.68 <
   6  11  -5    1.09    0.90    0.90 <
   6  11  -4    5.38    6.54    0.89 o
   6  11  -3    0.00   -1.13    0.68 <
   6  11  -2    0.63   -0.68    0.68 <
   6  11  -1    4.77    2.71    0.69 o
   6  11   0   29.86   34.30    1.48 o
   6  11   1    0.01   -0.23    0.45 <
   6  11   2    5.60    5.64    0.90 o
   6  11   3    0.29    0.23    0.45 <
   6  11   4    1.16    2.93    0.67 o
   6  11   5   10.75    8.80    0.92 o
   6  12  -6    0.35    1.81    1.13 <
   6  12  -5    0.00   -0.45    0.90 <
   6  12  -4    1.14    0.90    0.68 <
   6  12  -3    3.51    3.38    0.68 o
   6  12  -2    8.93    7.22    0.92 o
   6  12  -1    1.65    1.81    0.68 <
   6  12   0    0.24   -1.13    0.45 <
   6  12   1    0.47   -1.13    0.68 <
   6  12   2    3.75    3.16    0.90 o
   6  12   3    3.15    2.03    0.68 <
   6  12   4   69.62   84.61    1.90 o
   6  12   5    0.87    0.90    0.68 <
   6  13  -5    0.22   -1.81    0.90 <
   6  13  -4   10.30   11.06    0.89 o
   6  13  -3    0.28   -1.35    0.67 <
   6  13  -2    0.26   -0.45    0.68 <
   6  13  -1    0.31   -0.68    0.68 <
   6  13   0    0.01   -0.45    0.68 <
   6  13   1    1.94    1.13    0.90 <
   6  13   2   13.35   17.15    1.31 o
   6  13   3    0.10   -0.45    0.68 <
   6  13   4    0.31   -0.45    0.68 <
   6  14  -5    0.06   -0.90    0.90 <
   6  14  -4    1.67    0.68    0.68 <
   6  14  -3    3.47    2.48    0.91 <
   6  14  -2    0.50    0.00    0.68 <
   6  14  -1    6.85    6.54    0.90 o
   6  14   0    3.93    2.03    0.68 <
   6  14   1    0.03   -0.68    0.68 <
   6  14   2    9.91    9.48    1.13 o
   6  14   3    1.41   -0.45    0.68 <
   6  14   4    0.06    0.23    1.13 <
   6  15  -4    0.47   -0.23    0.90 <
   6  15  -3    0.00   -1.13    0.68 <
   6  15  -2    1.34    0.23    0.68 <
   6  15  -1   14.12   17.60    1.31 o
   6  15   0   10.54   12.64    1.10 o
   6  15   1   15.46   19.18    1.53 o
   6  15   2    6.63    5.42    0.91 o
   6  15   3    0.63   -1.58    0.90 <
   6  16  -3    0.36   -0.45    0.68 <
   6  16  -2    0.10   -0.45    0.68 <
   6  16  -1    0.24   -0.45    0.68 <
   6  16   0    0.00   -0.23    0.90 <
   6  16   1    2.65    3.16    0.90 o
   6  16   2    0.45   -0.68    0.90 <
   6  17  -2    0.11   -0.90    0.90 <
   6  17  -1    0.23   -0.68    0.68 <
   6  17   0    1.44    0.90    0.90 <
   6  17   1    0.02    1.13    1.13 <
   7   0  -6    0.17    2.03    0.67 <
   7   0  -4    1.49    1.58    0.45 o
   7   0  -2    0.70    0.00    0.68 <
   7   0   0   17.17   19.40    2.01 o
   7   0   2    8.16    9.48    0.89 o
   7   0   4    4.34    3.84    0.90 o
   7   0   6    1.46    1.35    0.68 <
   7   1  -7    0.63    2.03    0.67 <
   7   1  -6    2.70    4.06    0.67 o
   7   1  -5    0.34    0.45    0.45 <
   7   1  -4    0.85    0.68    0.45 <
   7   1  -3    5.25    5.19    0.45 o
   7   1  -2    4.97    3.61    0.46 o
   7   1  -1   22.85   22.56    1.13 o
   7   1   0    1.61    2.48    0.67 o
   7   1   1    5.71    6.09    0.67 o
   7   1   2    0.08    0.45    0.45 <
   7   1   3   20.13   19.40    0.92 o
   7   1   4   46.46   53.70    1.30 o
   7   1   5    3.47    4.06    0.45 o
   7   1   6    0.01    0.68    0.45 <
   7   2  -7    0.13    2.03    0.67 <
   7   2  -6    0.00    1.35    0.67 <
   7   2  -5    2.06    1.81    0.45 o
   7   2  -4    0.01    0.00    0.45 <
   7   2  -3    1.96    1.81    0.45 o
   7   2  -2    2.42    0.68    0.46 <
   7   2  -1    0.57    0.68    0.45 <
   7   2   0   68.52   64.08    1.77 o
   7   2   1   26.34   23.92    0.97 o
   7   2   2    5.77    6.32    0.67 o
   7   2   3    9.97   10.38    0.67 o
   7   2   4   15.10   20.53    0.77 o
   7   2   5    0.70    0.45    0.68 <
   7   2   6   25.27   32.72    0.89 o
   7   3  -7    0.40    1.58    0.67 <
   7   3  -6    0.40    1.81    0.67 <
   7   3  -5    0.00    0.90    0.68 <
   7   3  -4    0.40    0.23    0.45 <
   7   3  -3    3.24    2.71    0.45 o
   7   3  -2    0.37    0.00    0.45 <
   7   3  -1    0.65    0.90    0.45 <
   7   3   0    1.29    1.81    0.68 <
   7   3   1    3.17    4.06    0.67 o
   7   3   2    0.30    0.90    0.45 <
   7   3   3    1.02    1.58    0.45 o
   7   3   4   27.44   30.46    1.04 o
   7   3   5    3.29    4.74    0.67 o
   7   4  -7    0.05    2.03    0.67 <
   7   4  -6    0.75    2.71    0.67 o
   7   4  -5    6.66    9.48    0.87 o
   7   4  -4    0.01    0.68    0.68 <
   7   4  -3    4.75    6.32    0.66 o
   7   4  -2   15.56   14.67    0.92 o
   7   4  -1   19.63   18.05    1.38 o
   7   4   0    5.86    5.87    0.68 o
   7   4   1    0.35    0.45    0.45 <
   7   4   2   61.16   59.34    1.65 o
   7   4   3    7.40    7.22    0.68 o
   7   4   4    0.28    0.68    0.45 <
   7   4   5   71.83   86.87    1.22 o
   7   5  -6    0.01    1.81    0.67 <
   7   5  -5    1.90    4.96    0.89 o
   7   5  -4    3.79    4.74    0.67 o
   7   5  -3   44.75   53.93    1.22 o
   7   5  -2    0.87    1.81    0.67 <
   7   5  -1   28.55   26.85    1.17 o
   7   5   0    2.02    2.03    0.45 o
   7   5   1   14.00   12.41    0.71 o
   7   5   2    4.37    5.87    0.66 o
   7   5   3   11.20   14.44    0.85 o
   7   5   4    2.93    2.26    0.46 o
   7   5   5   11.21   11.73    0.90 o
   7   6  -6    0.61    2.48    0.90 <
   7   6  -5   28.18   37.00    1.62 o
   7   6  -4    0.02    1.35    0.67 <
   7   6  -3   57.95   59.57    1.51 o
   7   6  -2   17.07   15.79    0.93 o
   7   6  -1    2.66    2.03    0.68 <
   7   6   0    2.12    2.03    0.45 o
   7   6   1    2.67    2.93    0.45 o
   7   6   2   30.18   37.23    0.86 o
   7   6   3    0.31    0.45    0.45 <
   7   6   4    3.88    3.16    0.46 o
   7   6   5    1.16    2.03    0.67 <
   7   7  -6    4.02    4.96    1.12 o
   7   7  -5    0.74    2.48    1.13 <
   7   7  -4    0.36    2.93    0.67 o
   7   7  -3    0.63    4.51    0.89 o
   7   7  -2    6.39    4.29    0.91 o
   7   7  -1    2.25    2.03    0.68 <
   7   7   0    1.50    1.13    0.68 <
   7   7   1    5.91    6.54    0.67 o
   7   7   2    8.55    6.54    0.70 o
   7   7   3    7.53    6.54    0.69 o
   7   7   4    0.02   -0.45    0.45 <
   7   7   5   12.44   14.44    1.10 o
   7   8  -6    1.37    2.48    0.90 <
   7   8  -5    5.53    7.90    1.11 o
   7   8  -4   38.45   39.03    1.34 o
   7   8  -3    7.00    8.80    0.88 o
   7   8  -2    0.87    1.81    0.90 <
   7   8  -1   11.45   13.09    1.11 o
   7   8   0    0.22   -0.23    0.45 <
   7   8   1    0.02    0.00    0.45 <
   7   8   2    5.95    5.42    0.68 o
   7   8   3    5.03    4.96    0.68 o
   7   8   4    0.00   -0.23    0.45 <
   7   8   5    0.50   -1.58    0.67 <
   7   9  -5    0.26    1.58    0.90 <
   7   9  -4    0.11    1.81    0.67 <
   7   9  -3    4.75    4.74    0.90 o
   7   9  -2    8.40    7.22    0.91 o
   7   9  -1   10.66   12.64    1.11 o
   7   9   0    2.20    2.26    0.68 o
   7   9   1    4.44    5.87    0.89 o
   7   9   2    7.83    8.57    1.12 o
   7   9   3    4.53    3.38    0.91 o
   7   9   4    4.60    5.64    0.67 o
   7  10  -5    0.32    0.00    0.90 <
   7  10  -4    1.55    1.13    0.68 <
   7  10  -3    0.15   -0.45    0.68 <
   7  10  -2    1.88    1.35    0.90 <
   7  10  -1    3.30    2.48    0.68 o
   7  10   0    8.27    7.22    0.91 o
   7  10   1   33.72   36.55    1.74 o
   7  10   2    1.77    3.16    0.90 o
   7  10   3   41.74   45.58    1.70 o
   7  10   4    0.03    0.45    0.68 <
   7  11  -5    0.23    0.23    0.90 <
   7  11  -4    0.02   -0.23    0.68 <
   7  11  -3    0.87   -1.35    0.68 <
   7  11  -2    0.15    0.45    0.68 <
   7  11  -1    1.37    0.45    0.90 <
   7  11   0    4.28    4.06    0.90 o
   7  11   1    8.81   10.60    1.11 o
   7  11   2    3.49    2.71    0.91 o
   7  11   3    0.50    0.68    0.68 <
   7  12  -4    1.38    0.68    0.68 <
   7  12  -3    1.23    0.90    0.68 <
   7  12  -2    1.26   -0.45    0.68 <
   7  12  -1    0.03   -0.45    0.68 <
   7  12   0    1.71    1.81    0.90 <
   7  12   1    1.34   -0.23    0.90 <
   7  12   2   34.80   43.32    2.57 o
   7  12   3    3.76    3.38    0.90 o
   7  13  -3    0.04   -0.45    0.90 <
   7  13  -2    1.08    0.45    0.68 <
   7  13  -1    0.01   -0.90    0.68 <
   7  13   0    4.94    5.19    1.13 o
   7  13   1    0.69    0.45    0.90 <
   7  13   2    3.94    4.74    0.90 o
   7  14  -2    1.82    2.26    0.90 <
   7  14  -1    0.87    0.68    0.90 <
   7  14   0    5.74    6.77    1.12 o
   7  14   1    1.20    0.23    0.68 <
   8   0  -4    1.54    2.71    0.67 o
   8   0  -2    0.72    2.03    0.67 <
   8   0   0    3.76    5.42    0.89 o
   8   0   2    6.17    6.77    0.90 o
   8   0   4    9.11   11.06    1.11 o
   8   1  -5    0.46    2.48    0.90 <
   8   1  -4    3.73    4.29    0.67 o
   8   1  -3    3.02    3.38    0.67 o
   8   1  -2    8.33    8.57    0.67 o
   8   1  -1    0.83    1.35    0.68 <
   8   1   0    0.03    0.90    0.45 <
   8   1   1    3.01    4.06    0.67 o
   8   1   2   32.82   41.29    1.07 o
   8   1   3    5.50    5.87    0.67 o
   8   1   4    0.47    0.90    0.45 <
   8   2  -5    0.93    1.35    1.13 <
   8   2  -4    0.00    0.45    0.45 <
   8   2  -3    0.05    0.45    0.45 <
   8   2  -2   12.86   14.21    1.11 o
   8   2  -1    5.18    6.99    0.66 o
   8   2   0    3.08    4.06    0.90 o
   8   2   1    4.20    3.61    0.68 o
   8   2   2    0.05    0.68    0.45 <
   8   2   3    0.02    0.45    0.45 <
   8   2   4   24.71   35.65    1.04 o
   8   3  -5    0.09    1.13    0.90 <
   8   3  -4    0.33    0.90    0.68 <
   8   3  -3    1.72    2.26    0.68 o
   8   3  -2    0.28    0.45    0.68 <
   8   3  -1    4.12    5.42    0.89 o
   8   3   0    4.83    4.29    0.68 o
   8   3   1    6.29    6.54    0.67 o
   8   3   2   16.45   20.76    1.05 o
   8   3   3    1.62    3.16    0.67 o
   8   3   4    7.87    8.12    0.90 o
   8   4  -5    2.70    5.64    1.12 o
   8   4  -4    3.26    3.84    0.90 o
   8   4  -3    1.14    1.58    0.68 <
   8   4  -2    1.46    2.03    0.68 <
   8   4  -1    0.25    0.68    0.68 <
   8   4   0   13.64   13.76    1.13 o
   8   4   1    7.03    8.57    0.66 o
   8   4   2    4.44    5.42    0.67 o
   8   4   3   88.15  108.53    4.31 o
   8   5  -4    2.34    5.64    0.88 o
   8   5  -3    2.71    2.71    0.90 o
   8   5  -2    0.85    1.35    0.68 <
   8   5  -1    3.98    3.38    0.68 o
   8   5   0   11.33   13.99    1.09 o
   8   5   1   10.45   14.67    1.31 o
   8   5   2    0.19    0.68    0.45 <
   8   5   3    0.56    0.90    0.68 <
   8   6  -4    0.66    0.90    0.68 <
   8   6  -3    2.65    2.71    0.68 o
   8   6  -2    0.15    0.45    0.68 <
   8   6  -1    1.23    1.13    0.68 <
   8   6   0    2.71    4.29    0.90 o
   8   6   1    0.00    0.68    0.68 <
   8   6   2    2.56    3.16    0.90 o
   8   6   3   12.44   14.44    1.10 o
   8   7  -4    2.27    2.71    0.68 o
   8   7  -3    0.04    0.90    0.68 <
   8   7  -2    0.31    0.00    0.68 <
   8   7  -1    0.57    1.13    0.68 <
   8   7   0    6.25    6.32    0.90 o
   8   7   1    0.44    0.45    0.68 <
   8   7   2    1.04    0.45    0.68 <
   8   7   3    2.66    2.03    0.90 <
   8   8  -3    4.29    4.51    0.90 o
   8   8  -2    0.20    0.23    0.68 <
   8   8  -1    0.22    0.23    0.68 <
   8   8   0   12.36   14.21    1.33 o
   8   8   1    4.70    2.71    0.91 o
   8   8   2    0.92    0.45    0.68 <
   8   9  -3    1.34    1.35    0.68 <
   8   9  -2    0.65    0.45    0.68 <
   8   9  -1    4.30    4.06    0.90 o
   8   9   0    2.93    4.29    0.90 o
   8   9   1    0.62    0.68    0.90 <
   8   9   2    1.22    4.06    1.35 <
   8  10  -2    2.98    3.16    0.90 o
   8  10  -1    4.34    4.74    0.90 o
   8  10   0    0.24    0.45    0.90 <
   8  10   1   23.03   23.47    1.57 o
