# Supplementary material for: From space group to space groupoid: the partial symmetry of low-temperature E-vanillyl oxime
Source: Acta Crystallogr B Struct Sci Cryst Eng Mater. 2019 Jul 23;75(Pt 4):733–41. doi: 10.1107/S2052520619008461 (PMC6690132; doi:10.1107/S2052520619008461)
Supplement: Supplementary file 3 [file b-75-00733-ht_r3_convsup3.hkl]

#
# h,k,l, Fc-squared, Fo-squared, sigma(Fo-squared) and status flag
#
data_ht_r3_conv
_shelx_title                             '   '
_shelx_refln_list_code                   4
_shelx_F_calc_maximum                    69.71
_exptl_crystal_F_000                     352
_reflns_d_resolution_high                0.7084

loop_
 _symmetry_equiv_pos_as_xyz
 'x, y, z'
 '-x, y+1/2, -z+1/2'
 '-x, -y, -z'
 'x, -y+1/2, z+1/2'

_cell_length_a                           6.3704(3)
_cell_length_b                           16.6534(9)
_cell_length_c                           7.5759(4)
_cell_angle_alpha                        90
_cell_angle_beta                         93.9516(16)
_cell_angle_gamma                        90

_shelx_F_squared_multiplier              1.000

loop_
 _refln_index_h
 _refln_index_k
 _refln_index_l
 _refln_F_squared_calc
 _refln_F_squared_meas
 _refln_F_squared_sigma
 _refln_observed_status
   0   0   2 2010.77 2018.86   26.21 o
   0   0   4  108.48   89.34    2.39 o
   0   0   6   80.21   76.36    1.56 o
   0   0   8    0.14   -0.90    0.67 <
   0   0  10    1.59    1.34    0.90 <
   0   1   1  141.91  140.40    1.50 o
   0   1   2 4882.27 4859.07   40.49 o
   0   1   3    3.98    3.81    0.23 o
   0   1   4   14.11   12.54    0.49 o
   0   1   5    3.77    3.36    0.23 o
   0   1   6   62.35   56.88    1.07 o
   0   1   7    0.21   -0.67    0.45 <
   0   1   8    0.12   -1.12    0.45 <
   0   1   9    0.02   -0.90    0.67 <
   0   1  10    1.45    1.57    0.67 <
   0   2   0  218.84  201.08    4.37 o
   0   2   1 1008.82 1037.65    3.03 o
   0   2   2    0.26   -0.22    0.22 <
   0   2   3   13.86   17.47    0.64 o
   0   2   4  315.85  309.23    3.59 o
   0   2   5    4.07    5.37    0.19 o
   0   2   6   28.80   26.87    0.56 o
   0   2   7   17.44   15.67    0.72 o
   0   2   8   11.88   10.30    0.70 o
   0   2   9    0.13    0.22    0.45 <
   0   2  10    1.48    1.34    0.67 <
   0   3   1 1540.16 1551.54   10.94 o
   0   3   2  146.33  162.12    6.26 o
   0   3   3  140.85  143.98    0.92 o
   0   3   4  110.18  107.93    1.33 o
   0   3   5   47.52   52.17    2.07 o
   0   3   6   18.13   18.81    0.42 o
   0   3   7    7.84    6.94    0.46 o
   0   3   8    7.52    7.17    0.68 o
   0   3   9    1.54    2.24    0.67 o
   0   3  10    0.69    0.90    0.67 <
   0   4   0 3676.56 3659.30   50.18 o
   0   4   1  397.92  382.01    4.79 o
   0   4   2   65.19   58.67    1.14 o
   0   4   3  776.62  819.55   32.34 o
   0   4   5    2.38    1.79    0.23 o
   0   4   6   98.21   94.05    1.45 o
   0   4   7    0.00    0.00    0.22 <
   0   4   8    2.99    2.24    0.45 o
   0   4   9    4.90    4.93    0.67 o
   0   4  10    3.31    4.25    0.67 o
   0   5   1    6.17    7.17    0.19 o
   0   5   2 1091.13 1138.19   45.26 o
   0   5   3   50.53   50.61    0.67 o
   0   5   4   44.63   40.98    0.73 o
   0   5   5    7.07    5.82    0.26 o
   0   5   6   60.60   56.43    0.98 o
   0   5   7    0.85    1.12    0.22 o
   0   5   8    0.80    0.00    0.45 <
   0   5   9    0.36    1.34    0.67 <
   0   5  10    1.07    2.02    0.67 <
   0   6   0  297.69  330.51   12.99 o
   0   6   1  439.51  440.45    3.69 o
   0   6   2  957.01 1010.55   39.86 o
   0   6   3  107.26  115.77    4.60 o
   0   6   4  150.20  143.76    1.95 o
   0   6   5  108.96  111.74    0.77 o
   0   6   6    8.48    8.96    0.44 o
   0   6   7    3.18    3.13    0.45 o
   0   6   8    2.99    3.13    0.67 o
   0   6   9    3.55    4.25    0.67 o
   0   6  10    0.37    0.22    0.67 <
   0   7   1    0.26    0.45    0.22 <
   0   7   2    9.87   12.32    0.37 o
   0   7   3  380.26  429.93   16.55 o
   0   7   4  164.78  173.76    6.95 o
   0   7   5    1.81    2.24    0.22 o
   0   7   6   23.53   23.51    0.45 o
   0   7   7    0.76    0.22    0.22 <
   0   7   8    4.88    5.15    0.67 o
   0   7   9    3.37    4.48    0.66 o
   0   7  10    0.14    0.00    0.67 <
   0   8   0    1.41    1.34    0.22 o
   0   8   1  613.96  627.87    6.01 o
   0   8   2  214.49  231.09    0.70 o
   0   8   3   27.87   29.56    0.59 o
   0   8   4   12.76   13.88    0.41 o
   0   8   5   25.81   26.42    0.41 o
   0   8   6    1.08    1.12    0.22 o
   0   8   7    1.88    0.90    0.45 <
   0   8   8    4.76    4.93    0.67 o
   0   8   9    2.23    3.13    0.67 o
   0   8  10    1.60    2.24    0.67 o
   0   9   1   92.24   99.87    1.57 o
   0   9   2  105.89  115.77    0.30 o
   0   9   3  340.39  362.75    3.09 o
   0   9   4    0.59    1.79    0.22 o
   0   9   5   13.26   12.99    0.46 o
   0   9   6    1.30    0.90    0.23 o
   0   9   7    0.03   -0.45    0.22 <
   0   9   8    5.33    5.60    0.67 o
   0   9   9    2.50    4.03    0.66 o
   0  10   0  327.65  342.15    5.11 o
   0  10   1  105.52  117.33    0.59 o
   0  10   2   36.26   37.62    0.59 o
   0  10   3   95.71   98.97    1.33 o
   0  10   4  170.10  159.43    2.63 o
   0  10   5   13.76   13.44    0.46 o
   0  10   6    1.22    1.79    0.22 o
   0  10   7    0.45    0.67    0.45 <
   0  10   8   11.16   11.42    0.89 o
   0  10   9    0.50    1.34    0.67 <
   0  11   1   68.19   58.22    1.94 o
   0  11   2   40.28   41.43    0.84 o
   0  11   3    7.62    8.51    0.43 o
   0  11   4   52.18   54.19    0.76 o
   0  11   5    8.47    8.73    0.44 o
   0  11   6    3.16    2.46    0.45 o
   0  11   7    0.73    0.45    0.45 <
   0  11   8    1.26    1.79    0.67 <
   0  11   9    0.05    0.90    0.67 <
   0  12   0    0.00   -0.22    0.45 <
   0  12   1   16.93   11.87    0.97 o
   0  12   2  474.74  465.98    8.59 o
   0  12   3  209.22  210.26    2.37 o
   0  12   4    4.89    4.93    0.45 o
   0  12   5    8.27    8.73    0.44 o
   0  12   6    0.22    0.00    0.22 <
   0  12   7    6.89    8.06    0.43 o
   0  12   8    1.85    2.91    0.89 o
   0  12   9    5.84    6.72    1.11 o
   0  13   1  661.84  674.00   10.87 o
   0  13   2    0.60    2.02    0.67 <
   0  13   3  122.57  125.62    1.28 o
   0  13   4   84.67   81.06    1.37 o
   0  13   5    3.47    3.58    0.45 o
   0  13   6    0.25    0.00    0.45 <
   0  13   7    6.18    5.82    0.68 o
   0  13   8    0.00    0.45    0.90 <
   0  14   0  292.80  322.22    7.27 o
   0  14   1  381.18  379.32    6.83 o
   0  14   2  308.42  307.89    4.74 o
   0  14   3   19.80   21.50    0.61 o
   0  14   4    6.08    5.82    0.45 o
   0  14   5    0.03    0.00    0.22 <
   0  14   6    2.19    1.79    0.45 o
   0  14   7    0.08   -0.22    0.45 <
   0  14   8    0.01    0.22    0.90 <
   0  15   1    2.78    4.25    0.43 o
   0  15   2    0.19   -0.22    0.45 <
   0  15   3    5.06    4.48    0.45 o
   0  15   4   22.25   23.96    0.60 o
   0  15   5   16.10   18.81    0.59 o
   0  15   6    0.65    0.90    0.45 <
   0  15   7    1.61    2.02    0.45 o
   0  15   8    0.04   -0.22    0.90 <
   0  16   0  189.12  191.68    3.90 o
   0  16   1   33.57   31.35    0.98 o
   0  16   2    5.85    4.93    0.46 o
   0  16   3   25.65   27.09    1.08 o
   0  16   4    0.01    0.00    0.22 <
   0  16   5    0.25    0.90    0.45 <
   0  16   6    7.37    7.39    0.67 o
   0  16   7    0.74    1.12    0.45 <
   0  17   1    0.20    0.00    0.45 <
   0  17   2   13.19   12.54    0.68 o
   0  17   3    7.82    7.84    0.67 o
   0  17   4   21.11   23.06    1.08 o
   0  17   5    2.45    2.69    0.45 o
   0  17   6    0.01   -0.45    0.45 <
   0  17   7    0.78    1.34    0.67 <
   0  18   0    0.10   -0.45    0.45 <
   0  18   1    5.94    4.93    0.46 o
   0  18   2   18.52   17.24    0.92 o
   0  18   3    5.35    4.48    0.68 o
   0  18   4    9.72   11.20    0.88 o
   0  18   5    4.75    3.81    0.68 o
   0  18   6    1.58    2.24    0.44 o
   0  19   1    6.89    6.72    0.67 o
   0  19   2    1.41    0.45    0.45 <
   0  19   3    0.44    0.90    0.45 <
   0  19   4    7.42    8.06    0.66 o
   0  19   5    2.77    2.46    0.67 o
   0  19   6    0.72    0.45    0.67 <
   0  20   0   50.45   56.43    1.84 o
   0  20   1   12.53   12.76    0.67 o
   0  20   2    4.58    3.13    0.46 o
   0  20   3    4.07    4.70    0.67 o
   0  20   4    0.02    0.22    0.67 <
   0  20   5    0.90    0.45    0.67 <
   0  21   1    0.58    0.45    0.45 <
   0  21   2    5.76    4.48    0.68 o
   0  21   3    1.90    1.79    0.67 <
   0  21   4    2.46    1.79    0.67 <
   0  22   0    0.02    0.00    0.67 <
   0  22   1    8.82    9.18    0.67 o
   0  22   2    1.80    2.02    0.67 <
   0  22   3    0.15   -0.45    0.45 <
   0  23   1    8.67    7.39    0.69 o
   0  23   2    0.82   -0.22    0.67 <
   1   0 -10    0.19   -0.22    0.90 <
   1   0  -8    3.45    2.02    0.68 <
   1   0  -6    0.51   -0.45    0.45 <
   1   0  -4    0.17   -0.45    0.45 <
   1   0   0 3395.75 3316.48   45.07 o
   1   0   2   43.83   51.73    2.06 o
   1   0   4  868.11  914.27    7.95 o
   1   0   6    7.58    8.29    0.43 o
   1   0   8   17.47   15.45    1.15 o
   1   0  10    0.37    0.22    0.90 <
   1   1 -10    0.00   -0.22    0.67 <
   1   1  -9    1.31    1.12    0.67 <
   1   1  -8    4.34    4.48    0.67 o
   1   1  -7    2.38    2.24    0.45 o
   1   1  -6   13.15   11.87    0.48 o
   1   1  -5    0.33    0.45    0.22 <
   1   1  -4 1435.08 1396.14   15.73 o
   1   1  -3    1.11    2.02    0.22 o
   1   1  -2 4352.05 4356.37   27.26 o
   1   1  -1  626.51  631.90    3.00 o
   1   1   0 1493.88 1497.80   11.80 o
   1   1   1  147.12  143.76    1.69 o
   1   1   2 1730.12 1759.12   11.12 o
   1   1   3    0.16    0.00    0.22 <
   1   1   4  305.93  312.14    2.39 o
   1   1   5   41.29   40.53    0.72 o
   1   1   6    9.22    8.51    0.46 o
   1   1   7    0.67    0.22    0.22 <
   1   1   8    0.04   -0.22    0.45 <
   1   1   9    0.11   -0.67    0.45 <
   1   1  10    6.99    6.72    0.67 o
   1   2 -10    1.02    1.34    0.67 <
   1   2  -9    1.31    1.34    0.67 <
   1   2  -8    7.28    7.61    0.67 o
   1   2  -7    6.16    5.60    0.46 o
   1   2  -6    6.20    7.39    0.43 o
   1   2  -5    4.01    4.93    0.20 o
   1   2  -4  322.77  308.11    4.12 o
   1   2  -3  229.18  250.12    9.61 o
   1   2  -2   67.79   59.11    1.16 o
   1   2  -1 2127.08 2181.88   87.15 o
   1   2   0  244.85  249.22    1.64 o
   1   2   1  280.38  263.55    3.83 o
   1   2   2  859.83  927.70   36.21 o
   1   2   3    1.08    0.67    0.23 o
   1   2   4   10.31   11.42    0.42 o
   1   2   5  146.87  151.15    1.36 o
   1   2   6   69.20   62.70    1.30 o
   1   2   7    7.03    5.37    0.47 o
   1   2   8    9.90    7.61    0.70 o
   1   2   9    1.10    0.45    0.67 <
   1   2  10    0.92    2.02    0.67 <
   1   3 -10    1.87    1.79    0.67 <
   1   3  -9    0.84    0.45    0.45 <
   1   3  -8    0.23    0.22    0.45 <
   1   3  -7    7.82    7.61    0.45 o
   1   3  -6    9.16    9.85    0.43 o
   1   3  -5    5.72    8.51    0.39 o
   1   3  -4   12.28   10.97    0.29 o
   1   3  -3  186.86  206.23    7.89 o
   1   3  -2 1032.04 1087.58   42.63 o
   1   3  -1 2167.82 2207.41   11.64 o
   1   3   0  883.65  890.53    6.19 o
   1   3   1 1106.39 1068.55   12.79 o
   1   3   2   75.08   82.85    3.23 o
   1   3   3  108.02  125.39    4.75 o
   1   3   4  183.07  197.72    7.84 o
   1   3   5   28.97   28.89    0.68 o
   1   3   6    6.32    6.49    0.22 o
   1   3   7   15.12   15.00    0.45 o
   1   3   8    2.49    3.13    0.44 o
   1   3   9   11.38   10.75    0.90 o
   1   3  10    3.78    5.37    0.66 o
   1   4 -10    0.26   -0.22    0.67 <
   1   4  -9    0.16   -0.22    0.67 <
   1   4  -8   19.49   17.24    0.94 o
   1   4  -7    0.68    0.45    0.45 <
   1   4  -6   14.11    9.18    0.56 o
   1   4  -5   83.69   91.58    3.57 o
   1   4  -4   24.63   23.06    0.53 o
   1   4  -3    2.00    3.36    0.20 o
   1   4  -2  986.12 1019.51   40.53 o
   1   4  -1   41.51   42.54    0.33 o
   1   4   0  353.35  341.93    4.11 o
   1   4   1  948.86  989.73   39.33 o
   1   4   2   16.09   15.90    0.24 o
   1   4   3   11.32    8.96    0.31 o
   1   4   4  118.24  130.99    5.14 o
   1   4   5    0.90    0.90    0.22 o
   1   4   6   14.02   14.33    0.44 o
   1   4   7   16.48   15.23    0.49 o
   1   4   8   15.35   17.47    0.85 o
   1   4   9    1.87    2.02    0.67 <
   1   4  10    7.32    8.73    0.88 o
   1   5 -10    0.35    0.22    0.67 <
   1   5  -9    0.00    0.00    0.67 <
   1   5  -8    0.34    0.22    0.45 <
   1   5  -7    5.78    6.05    0.44 o
   1   5  -6    9.64    8.73    0.47 o
   1   5  -5   44.12   48.37    0.16 o
   1   5  -4   68.92   80.16    3.04 o
   1   5  -3   96.41   94.72    1.07 o
   1   5  -2   74.17   84.42    3.18 o
   1   5  -1  189.64  185.41    2.04 o
   1   5   0 1708.42 1798.98   71.05 o
   1   5   1   50.72   62.47    2.29 o
   1   5   2    7.71   10.75    0.41 o
   1   5   3   20.14   21.05    0.40 o
   1   5   4  569.29  582.42    4.81 o
   1   5   5    0.23   -0.22    0.22 <
   1   5   6    0.24    0.45    0.22 <
   1   5   7    0.89    1.34    0.45 o
   1   5   8   13.37   15.23    0.86 o
   1   5   9    2.51    3.13    0.67 o
   1   5  10    1.14    2.46    0.67 o
   1   6 -10    0.06    0.45    0.67 <
   1   6  -9    2.82    2.91    0.67 o
   1   6  -8    5.28    5.60    0.67 o
   1   6  -7   14.39   12.54    0.71 o
   1   6  -6   15.61   14.11    0.50 o
   1   6  -5   21.94   23.29    0.37 o
   1   6  -4  230.94  219.22    2.96 o
   1   6  -3   26.49   23.51    0.60 o
   1   6  -2   69.21   71.21    0.39 o
   1   6  -1   44.69   37.17    0.91 o
   1   6   0  729.60  781.48   30.57 o
   1   6   1    2.18    2.91    0.21 o
   1   6   2  644.09  690.12   27.06 o
   1   6   3  374.82  386.93    2.86 o
   1   6   4   41.48   46.13    0.10 o
   1   6   5    0.01    0.00    0.22 <
   1   6   6   34.68   33.81    0.72 o
   1   6   7    0.18    0.67    0.45 <
   1   6   8   14.38   15.45    0.88 o
   1   6   9    1.45    1.57    0.67 <
   1   6  10    0.00    0.45    0.67 <
   1   7 -10    0.42    0.90    0.67 <
   1   7  -9    0.00    0.22    0.67 <
   1   7  -8    0.13    0.45    0.45 <
   1   7  -7    0.66    0.67    0.45 <
   1   7  -6   10.65    9.63    0.47 o
   1   7  -5   17.21   17.02    0.46 o
   1   7  -4   73.51   76.36    0.59 o
   1   7  -3   63.92   59.34    1.02 o
   1   7  -2    0.43    0.22    0.22 <
   1   7  -1  365.70  380.22    2.15 o
   1   7   0   40.24   42.54    0.50 o
   1   7   1 2212.17 2232.71   20.84 o
   1   7   2  950.53 1046.16   40.80 o
   1   7   3   76.46   88.90    3.49 o
   1   7   4  201.02  210.26    1.41 o
   1   7   5    1.83    1.57    0.23 o
   1   7   6   14.52   13.44    0.48 o
   1   7   7   37.08   39.19    0.79 o
   1   7   8    0.75    1.12    0.45 <
   1   7   9    0.00   -0.22    0.45 <
   1   7  10    0.37    2.02    0.67 <
   1   8 -10    2.20    2.46    0.89 <
   1   8  -9    1.44    1.34    0.67 <
   1   8  -8    0.13   -0.22    0.45 <
   1   8  -7    4.34    3.36    0.46 o
   1   8  -6   12.30   12.09    0.45 o
   1   8  -5    2.38    2.69    0.22 o
   1   8  -4   16.49   14.78    0.51 o
   1   8  -3   67.28   65.16    1.05 o
   1   8  -2    2.72    1.79    0.23 o
   1   8  -1  248.34  247.21    2.80 o
   1   8   0  264.21  309.23   11.66 o
   1   8   1   29.02   29.78    0.39 o
   1   8   2    1.89    3.36    0.20 o
   1   8   3  130.82  142.86    0.70 o
   1   8   4    7.41    8.06    0.44 o
   1   8   5    0.53    0.00    0.22 <
   1   8   6    0.46    0.22    0.22 <
   1   8   7    4.69    5.15    0.44 o
   1   8   8    6.15    8.06    0.65 o
   1   8   9    1.50    2.02    0.67 <
   1   9  -9    0.11    0.67    0.67 <
   1   9  -8    0.11   -0.22    0.45 <
   1   9  -7    1.34    0.45    0.45 <
   1   9  -6    1.15    1.79    0.45 o
   1   9  -5   77.61   75.46    1.27 o
   1   9  -4  129.11  128.31    1.64 o
   1   9  -3  133.56  146.00    5.73 o
   1   9  -2    4.82    4.93    0.45 o
   1   9  -1    5.98    6.94    0.19 o
   1   9   0    0.33    0.22    0.22 <
   1   9   1  276.63  304.98   12.06 o
   1   9   2    0.00   -0.22    0.22 <
   1   9   3   24.09   21.94    0.75 o
   1   9   4    1.49    1.57    0.22 o
   1   9   5    0.36    0.22    0.22 <
   1   9   6   58.99   55.31    1.12 o
   1   9   7   17.57   19.03    0.63 o
   1   9   8    0.92    4.03    0.66 o
   1   9   9    2.46    3.13    0.67 o
   1  10  -9    0.02   -0.45    0.67 <
   1  10  -8    0.04    0.22    0.67 <
   1  10  -7    1.43    1.57    0.45 o
   1  10  -6   68.39   62.03    1.46 o
   1  10  -5    0.49    1.57    0.22 o
   1  10  -4    0.23    0.45    0.22 <
   1  10  -3    0.29    0.67    0.22 o
   1  10  -2  133.71  134.58    1.95 o
   1  10  -1  105.57  118.01    4.66 o
   1  10   0   13.13   11.87    0.48 o
   1  10   1  362.41  373.05    3.42 o
   1  10   2  234.27  246.09    2.59 o
   1  10   3   27.59   27.99    0.65 o
   1  10   4    3.69    3.13    0.45 o
   1  10   5    0.45   -0.22    0.22 <
   1  10   6   28.16   30.90    0.53 o
   1  10   7    0.27    0.90    0.45 <
   1  10   8   59.63   63.15    1.41 o
   1  10   9    4.24    4.70    0.67 o
   1  11  -9    0.02    0.22    0.67 <
   1  11  -8    0.36    0.90    0.67 <
   1  11  -7    0.75    0.90    0.45 <
   1  11  -6    3.54    4.70    0.44 o
   1  11  -5   20.93   23.51    0.57 o
   1  11  -4  103.49  106.14    1.10 o
   1  11  -3    4.48    4.25    0.23 o
   1  11  -2   42.88   42.10    0.72 o
   1  11  -1  194.09  188.76    2.87 o
   1  11   0   17.24   15.00    0.53 o
   1  11   1    5.40    4.48    0.46 o
   1  11   2  166.65  165.93    2.73 o
   1  11   3   65.50   66.06    1.08 o
   1  11   4   20.77   20.15    0.69 o
   1  11   5   12.28   12.54    0.44 o
   1  11   6   32.53   34.93    0.79 o
   1  11   7    3.20    3.81    0.44 o
   1  11   8    2.14    3.81    0.66 o
   1  11   9    0.00    1.12    0.67 <
   1  12  -9    1.46    1.34    0.90 <
   1  12  -8    0.03    0.22    0.67 <
   1  12  -7    4.07    5.15    0.66 o
   1  12  -6    1.01    1.34    0.22 o
   1  12  -5  101.97  108.38    1.00 o
   1  12  -4   44.26   47.25    0.71 o
   1  12  -3   62.17   63.15    1.06 o
   1  12  -2    3.87    4.25    0.44 o
   1  12  -1    0.09    0.22    0.22 <
   1  12   0  627.27  643.99    6.22 o
   1  12   1  127.86  116.66    2.63 o
   1  12   2   41.40   43.22    0.80 o
   1  12   3    2.93    4.03    0.44 o
   1  12   4    9.75    8.96    0.46 o
   1  12   5    3.04    2.69    0.45 o
   1  12   6    0.12    0.00    0.45 <
   1  12   7   18.29   17.91    0.68 o
   1  12   8    2.20    3.81    0.66 o
   1  12   9    2.40    2.46    0.90 <
   1  13  -8    0.77    0.22    0.90 <
   1  13  -7    3.97    4.48    0.67 o
   1  13  -6   28.37   27.54    0.92 o
   1  13  -5   13.19   13.88    0.66 o
   1  13  -4   67.61   68.07    1.09 o
   1  13  -3  271.73  287.51    1.33 o
   1  13  -2   61.43   60.68    1.16 o
   1  13  -1  441.77  442.24    5.56 o
   1  13   0  188.41  186.53    3.04 o
   1  13   1  194.34  178.24    3.84 o
   1  13   2   81.65   75.24    1.87 o
   1  13   3    4.94    4.03    0.46 o
   1  13   4    2.12    2.24    0.45 o
   1  13   5   58.03   58.89    1.07 o
   1  13   6    1.32    1.34    0.45 o
   1  13   7    7.77    8.06    0.67 o
   1  13   8    1.05    1.34    0.67 <
   1  14  -8    0.07    0.22    0.90 <
   1  14  -7    0.20    0.45    0.67 <
   1  14  -6    0.49    0.45    0.45 <
   1  14  -5   12.19   14.78    0.85 o
   1  14  -4   99.03   97.41    1.67 o
   1  14  -3  119.12  122.93    1.75 o
   1  14  -2  129.93  135.47    2.12 o
   1  14  -1  439.33  447.17    5.89 o
   1  14   0  199.93  196.38    3.37 o
   1  14   1    0.71    1.12    0.45 <
   1  14   2   73.56   69.42    1.76 o
   1  14   3   21.56   20.38    0.92 o
   1  14   4   13.70   13.88    0.67 o
   1  14   5    6.65    6.72    0.45 o
   1  14   6    0.01   -0.22    0.45 <
   1  14   7    1.01    1.34    0.45 o
   1  14   8    1.40    1.57    0.67 <
   1  15  -8    0.05    0.45    0.90 <
   1  15  -7    1.49    1.57    0.67 <
   1  15  -6    6.46    6.49    0.67 o
   1  15  -5    0.30    0.22    0.45 <
   1  15  -4    9.36    9.18    0.67 o
   1  15  -3    2.22    1.34    0.45 o
   1  15  -2    0.30    1.12    0.45 <
   1  15  -1   31.00   34.93    0.99 o
   1  15   0   60.85   58.67    1.44 o
   1  15   1    4.58    4.93    0.67 o
   1  15   2   14.62   12.99    0.92 o
   1  15   3   34.87   36.28    1.07 o
   1  15   4   13.79   16.12    0.61 o
   1  15   5    4.26    4.25    0.45 o
   1  15   6    3.63    4.70    0.44 o
   1  15   7    0.00   -0.22    0.45 <
   1  15   8    0.82    0.22    1.12 <
   1  16  -7    0.22    1.34    0.67 <
   1  16  -6    1.68    2.02    0.45 o
   1  16  -5    1.76    2.24    0.45 o
   1  16  -4    0.15   -0.67    0.45 <
   1  16  -3   21.50   20.15    0.93 o
   1  16  -2  133.05  137.93    2.16 o
   1  16  -1    6.52    6.72    0.67 o
   1  16   0    4.74    3.58    0.46 o
   1  16   1  111.26  116.89    2.42 o
   1  16   2   21.65   23.74    1.07 o
   1  16   3    2.92    2.46    0.45 o
   1  16   4   11.68   14.11    0.86 o
   1  16   5    0.13   -0.22    0.45 <
   1  16   6    7.26    7.39    0.67 o
   1  16   7    0.59    0.67    0.45 <
   1  17  -7    0.01    0.22    0.67 <
   1  17  -6    0.88    0.00    0.67 <
   1  17  -5    0.84    1.12    0.45 <
   1  17  -4    3.06    2.69    0.67 o
   1  17  -3    0.58    0.67    0.45 <
   1  17  -2    0.79    0.22    0.45 <
   1  17  -1    0.00    0.00    0.45 <
   1  17   0   36.37   35.83    1.14 o
   1  17   1   14.30   14.55    1.12 o
   1  17   2   60.98   62.92    1.72 o
   1  17   3    9.16   10.08    0.89 o
   1  17   4    0.07   -0.22    0.45 <
   1  17   5    0.87    0.90    0.45 <
   1  17   6    0.50    0.67    0.45 <
   1  17   7    0.02    0.00    0.45 <
   1  18  -6    3.82    5.37    0.66 o
   1  18  -5    1.09    0.22    0.45 <
   1  18  -4    5.65    4.70    0.46 o
   1  18  -3    4.00    2.91    0.68 o
   1  18  -2    0.03   -0.67    0.45 <
   1  18  -1    7.79    7.39    0.68 o
   1  18   0   24.82   23.74    1.14 o
   1  18   1    4.54    3.36    0.68 o
   1  18   2    1.53    1.57    0.67 <
   1  18   3    2.33    1.79    0.67 <
   1  18   4    0.12    0.00    0.45 <
   1  18   5    7.00    6.72    0.67 o
   1  18   6    0.69    1.12    0.45 <
   1  19  -6    0.14   -0.90    0.67 <
   1  19  -5    0.49    0.22    0.67 <
   1  19  -4    0.00   -0.22    0.45 <
   1  19  -3    0.07    0.22    0.45 <
   1  19  -2    8.74    8.51    0.67 o
   1  19  -1   13.55   14.55    0.88 o
   1  19   0    1.33    1.12    0.67 <
   1  19   1    0.03   -0.67    0.45 <
   1  19   2   19.59   21.50    1.31 o
   1  19   3    5.90    4.70    0.68 o
   1  19   4    5.33    6.05    0.67 o
   1  19   5    5.29    5.60    0.89 o
   1  19   6    9.90   11.87    0.87 o
   1  20  -5    0.35    0.00    0.45 <
   1  20  -4    0.87    1.12    0.67 <
   1  20  -3    4.56    4.93    0.67 o
   1  20  -2   31.77   34.48    1.03 o
   1  20  -1    8.73    8.06    0.68 o
   1  20   0    5.08    4.03    0.90 o
   1  20   1    7.65    8.51    0.89 o
   1  20   2    8.60    6.94    0.69 o
   1  20   3    8.87    6.94    0.69 o
   1  20   4    3.51    2.69    0.68 o
   1  20   5    1.60    0.67    0.67 <
   1  21  -4    3.57    2.91    0.68 o
   1  21  -3    3.43    3.36    0.67 o
   1  21  -2    2.19    2.02    0.45 o
   1  21  -1    1.57    2.02    0.67 <
   1  21   0   10.51    9.18    0.69 o
   1  21   1    0.50   -0.22    0.45 <
   1  21   2    2.78    2.46    0.67 o
   1  21   3    0.62    0.45    0.45 <
   1  21   4    1.93    1.34    0.67 <
   1  22  -3    2.49    1.57    0.67 <
   1  22  -2    0.15   -1.12    0.67 <
   1  22  -1    9.23    9.18    0.90 o
   1  22   0    1.85    2.24    0.67 o
   1  22   1    1.09    0.45    0.45 <
   1  22   2    4.44    3.58    0.68 o
   1  22   3    6.87    6.49    0.68 o
   1  23  -1    3.45    3.58    0.67 o
   1  23   0    0.73   -0.22    0.67 <
   1  23   1    3.64    3.58    0.67 o
   2   0 -10    0.06    0.67    0.90 <
   2   0  -8    1.92    2.02    0.67 <
   2   0  -6   33.10   32.24    0.93 o
   2   0  -4 1881.85 1684.78   31.44 o
   2   0  -2  428.80  480.76   18.57 o
   2   0   0  346.05  328.94    5.17 o
   2   0   2 3054.64 3307.53   13.69 o
   2   0   4   51.99   43.44    1.28 o
   2   0   6   24.65   22.84    0.94 o
   2   0   8   16.94   18.14    1.10 o
   2   0  10    2.14    2.91    0.89 o
   2   1 -10    0.13    0.90    0.67 <
   2   1  -9    0.86    1.12    0.45 <
   2   1  -8    2.11    2.46    0.45 o
   2   1  -7    0.34    0.22    0.45 <
   2   1  -6  117.27  102.56    2.15 o
   2   1  -5   37.06   30.01    0.83 o
   2   1  -4 1309.51 1281.27   13.22 o
   2   1  -3  446.99  451.65    2.61 o
   2   1  -2   87.08   77.48    1.45 o
   2   1  -1   32.80   33.14    0.42 o
   2   1   0 2287.74 2412.74   95.24 o
   2   1   1   78.64   86.88    3.44 o
   2   1   2  510.72  562.04   21.90 o
   2   1   3  580.73  628.77   24.62 o
   2   1   4  212.73  216.08    1.86 o
   2   1   5    7.50    6.49    0.25 o
   2   1   6   23.86   19.26    0.64 o
   2   1   7    0.19   -0.67    0.22 <
   2   1   8    2.83    2.91    0.45 o
   2   1   9    0.37    0.67    0.45 <
   2   1  10    1.99    3.13    0.67 o
   2   2 -10    0.60    0.90    0.67 <
   2   2  -9    1.13    1.12    0.67 <
   2   2  -8    0.88    1.12    0.45 <
   2   2  -7    0.05    0.00    0.22 <
   2   2  -6  135.19  127.19    2.16 o
   2   2  -5   32.00   28.89    0.63 o
   2   2  -4  220.47  195.26    3.66 o
   2   2  -3  756.43  768.72    2.97 o
   2   2  -2  127.88  128.53    1.04 o
   2   2  -1  486.87  461.72    6.30 o
   2   2   0  116.94  135.70    5.05 o
   2   2   1   15.20   13.66    0.31 o
   2   2   2   88.26   85.76    1.12 o
   2   2   3  541.03  584.88   22.81 o
   2   2   4  104.76  100.99    1.44 o
   2   2   5   45.79   39.86    0.99 o
   2   2   6    6.34    6.05    0.45 o
   2   2   7    0.36    0.45    0.45 <
   2   2   8   22.92   21.27    0.94 o
   2   2   9    5.29    6.27    0.66 o
   2   2  10    0.21    0.00    0.45 <
   2   3 -10    0.81    0.90    0.67 <
   2   3  -9    0.55    0.90    0.67 <
   2   3  -8    0.12    0.22    0.45 <
   2   3  -7    1.74    1.79    0.45 o
   2   3  -6    9.60   10.52    0.66 o
   2   3  -5   67.96   63.15    1.21 o
   2   3  -4  291.69  297.81    1.48 o
   2   3  -3  190.67  197.72    7.88 o
   2   3  -2  174.57  175.33    1.47 o
   2   3  -1  368.39  373.72    2.66 o
   2   3   0   19.25   22.84    0.85 o
   2   3   1  300.56  309.23    2.37 o
   2   3   2  329.92  350.88   13.89 o
   2   3   3   11.46   12.76    0.13 o
   2   3   4   31.00   32.92    0.26 o
   2   3   5   27.92   30.90    0.10 o
   2   3   6   94.49   95.84    1.24 o
   2   3   7   71.28   70.09    1.20 o
   2   3   8    2.47    4.48    0.66 o
   2   3   9   28.59   31.12    1.04 o
   2   3  10    1.06    2.02    0.67 <
   2   4 -10    1.62    2.02    0.67 <
   2   4  -9    0.03    0.22    0.45 <
   2   4  -8    3.91    3.36    0.67 o
   2   4  -7    8.34    7.39    0.47 o
   2   4  -6    9.66   12.09    0.38 o
   2   4  -5    4.52    4.03    0.23 o
   2   4  -4   29.58   23.29    0.74 o
   2   4  -3   45.38   40.75    0.79 o
   2   4  -2  134.56  126.51    1.86 o
   2   4  -1   50.92   57.10    2.22 o
   2   4   0   77.66   76.80    0.77 o
   2   4   1  150.32  143.31    2.00 o
   2   4   2    1.87    2.46    0.22 o
   2   4   3    4.75    4.03    0.24 o
   2   4   4   15.84   16.79    0.41 o
   2   4   5   63.41   63.15    0.92 o
   2   4   6   16.69   17.02    0.66 o
   2   4   7   19.41   19.03    0.68 o
   2   4   8   49.09   50.61    1.28 o
   2   4   9    0.17    1.34    0.67 <
   2   4  10    0.10    1.12    0.67 <
   2   5 -10    0.29    1.79    0.67 <
   2   5  -9    1.80    0.90    0.67 <
   2   5  -8    0.72    0.22    0.45 <
   2   5  -7    8.20    8.73    0.44 o
   2   5  -6    0.36    0.22    0.22 <
   2   5  -5    1.85    1.12    0.23 o
   2   5  -4   17.75   18.36    0.16 o
   2   5  -3    6.80    6.05    0.25 o
   2   5  -2  481.49  498.00    3.40 o
   2   5  -1   44.34   48.14    0.27 o
   2   5   0   31.86   25.30    0.76 o
   2   5   1  166.83  166.15    1.64 o
   2   5   2 1119.67 1225.07   47.43 o
   2   5   3   21.28   23.96    0.26 o
   2   5   4    1.39    1.57    0.22 o
   2   5   5   39.41   39.19    0.69 o
   2   5   6   47.60   49.26    1.04 o
   2   5   7    1.14    1.57    0.45 o
   2   5   8   22.44   24.18    0.85 o
   2   5   9    2.95    3.13    0.67 o
   2   6 -10    0.53    1.12    0.67 <
   2   6  -9    1.24    0.67    0.45 <
   2   6  -8    1.37    1.57    0.45 o
   2   6  -7    4.47    2.69    0.46 o
   2   6  -6    7.43    6.05    0.47 o
   2   6  -5    1.91    2.69    0.21 o
   2   6  -4    0.12   -0.22    0.22 <
   2   6  -3   76.44   89.79    3.36 o
   2   6  -2   49.23   56.65    2.25 o
   2   6  -1  252.86  252.13    3.86 o
   2   6   0  589.25  621.60    5.50 o
   2   6   1  260.71  269.82    1.81 o
   2   6   2  636.32  707.59   27.42 o
   2   6   3    0.00    0.00    0.22 <
   2   6   4  159.12  154.06    2.21 o
   2   6   5   41.45   46.80    0.54 o
   2   6   6  153.62  159.88    1.71 o
   2   6   7    2.76    1.79    0.45 o
   2   6   8    1.19    1.79    0.67 <
   2   6   9    0.06    1.12    0.67 <
   2   7 -10    0.02    0.22    0.67 <
   2   7  -9    1.29    1.79    0.67 <
   2   7  -8    0.02    0.00    0.45 <
   2   7  -7    0.13    0.22    0.45 <
   2   7  -6   24.62   22.62    0.74 o
   2   7  -5    2.99    2.69    0.23 o
   2   7  -4    0.14   -0.22    0.22 <
   2   7  -3  168.96  178.02    0.82 o
   2   7  -2   44.01   42.54    0.97 o
   2   7  -1 1688.33 1740.31   18.74 o
   2   7   0 1347.55 1471.16   58.10 o
   2   7   1  201.63  224.37    8.72 o
   2   7   2  270.16  275.42    2.87 o
   2   7   3   57.89   60.91    0.65 o
   2   7   4    9.43    9.18    0.45 o
   2   7   5  112.94  116.21    1.29 o
   2   7   6   35.54   33.36    0.98 o
   2   7   7    0.15   -0.45    0.45 <
   2   7   8    1.04    1.12    0.45 <
   2   7   9    2.64    2.46    0.67 o
   2   8  -9    0.87    1.57    0.89 <
   2   8  -8    3.54    3.58    0.67 o
   2   8  -7    0.98    0.90    0.45 <
   2   8  -6    6.91    7.17    0.44 o
   2   8  -5    0.09    0.22    0.22 <
   2   8  -4    5.91    5.82    0.23 o
   2   8  -3    0.34    0.67    0.22 o
   2   8  -2   66.41   68.52    1.22 o
   2   8  -1    2.64    2.91    0.45 o
   2   8   0  115.38  140.40    5.26 o
   2   8   1  173.88  191.00    7.52 o
   2   8   2  132.62  132.79    1.78 o
   2   8   3    2.00    2.91    0.21 o
   2   8   4   31.42   30.01    0.74 o
   2   8   5   20.03   20.60    0.65 o
   2   8   6    0.87    0.45    0.45 <
   2   8   7   13.02   12.76    0.68 o
   2   8   8    0.00    0.45    0.45 <
   2   8   9    0.07   -0.45    0.67 <
   2   9  -9    0.27    0.00    0.67 <
   2   9  -8    3.12    3.36    0.89 o
   2   9  -7    5.98    4.25    0.68 o
   2   9  -6   21.50   20.82    0.69 o
   2   9  -5   17.01   17.69    0.65 o
   2   9  -4    3.51    3.81    0.22 o
   2   9  -3    7.29    6.05    0.47 o
   2   9  -2   27.97   26.87    0.72 o
   2   9  -1   45.37   48.81    0.95 o
   2   9   0   12.54   14.11    0.39 o
   2   9   1    0.50    0.00    0.22 <
   2   9   2   18.69   19.26    0.42 o
   2   9   3    0.08    0.22    0.22 <
   2   9   4  208.07  214.52    2.36 o
   2   9   5   75.02   76.80    0.98 o
   2   9   6   12.14   16.12    0.57 o
   2   9   7   18.49   21.05    0.83 o
   2   9   8    0.51    1.12    0.45 <
   2   9   9    0.07   -0.67    0.67 <
   2  10  -9    0.00    0.22    0.67 <
   2  10  -8   15.04   15.00    1.12 o
   2  10  -7    0.28    2.46    0.67 o
   2  10  -6   18.58   18.59    0.90 o
   2  10  -5    4.25    3.81    0.45 o
   2  10  -4    5.85    5.15    0.46 o
   2  10  -3   15.60   17.24    0.63 o
   2  10  -2   14.22   12.32    0.71 o
   2  10  -1  180.55  181.15    2.64 o
   2  10   0  112.69  114.65    1.65 o
   2  10   1   21.14   24.41    0.19 o
   2  10   2    2.00    1.79    0.23 o
   2  10   3   53.97   60.46    0.67 o
   2  10   4   11.83   11.87    0.45 o
   2  10   5   10.52   12.09    0.64 o
   2  10   6  250.09  262.43    2.46 o
   2  10   7   17.19   20.82    0.55 o
   2  10   8    7.48    9.40    0.88 o
   2  10   9    0.07    0.00    0.67 <
   2  11  -9    0.97    1.57    0.89 <
   2  11  -8    0.42    0.90    0.67 <
   2  11  -7   13.33   15.67    0.85 o
   2  11  -6   26.69   30.90    0.99 o
   2  11  -5    1.40    1.57    0.45 o
   2  11  -4   21.97   22.62    0.65 o
   2  11  -3   79.50   81.06    1.48 o
   2  11  -2   30.59   28.89    0.95 o
   2  11  -1    1.82    2.46    0.22 o
   2  11   0  163.22  163.01    2.70 o
   2  11   1   48.75   42.10    1.20 o
   2  11   2   30.33   32.69    0.80 o
   2  11   3   17.77   13.44    0.77 o
   2  11   4  169.63  173.76    2.13 o
   2  11   5   42.58   42.54    0.90 o
   2  11   6    4.77    6.49    0.42 o
   2  11   7    4.28    4.03    0.45 o
   2  11   8    4.79    5.15    0.89 o
   2  12  -9    0.17    0.67    0.67 <
   2  12  -8    2.01    2.46    0.67 o
   2  12  -7   16.14   18.36    0.85 o
   2  12  -6    2.58    3.81    0.67 o
   2  12  -5   32.61   33.81    0.85 o
   2  12  -4   11.90   11.87    0.67 o
   2  12  -3    0.70    1.79    0.44 o
   2  12  -2  151.05  155.62    2.39 o
   2  12  -1   19.69   18.14    0.72 o
   2  12   0   59.93   58.22    1.21 o
   2  12   1   50.50   54.41    0.90 o
   2  12   2   40.94   41.87    1.08 o
   2  12   3   13.05   10.30    0.72 o
   2  12   4   38.83   35.16    1.04 o
   2  12   5   16.47   13.66    0.73 o
   2  12   6    6.05    6.05    0.45 o
   2  12   7    5.95    6.27    0.44 o
   2  12   8    0.08    1.34    0.67 <
   2  13  -8    3.33    3.13    0.67 o
   2  13  -7    0.02    1.12    0.67 <
   2  13  -6   32.26   34.04    1.30 o
   2  13  -5   42.30   48.37    1.10 o
   2  13  -4   49.48   50.16    1.32 o
   2  13  -3   77.56   85.31    1.36 o
   2  13  -2  283.32  294.01    4.97 o
   2  13  -1   68.03   60.68    1.67 o
   2  13   0   12.60   11.42    0.69 o
   2  13   1   34.01   28.44    1.08 o
   2  13   2   11.18   10.30    0.69 o
   2  13   3  113.04  108.15    2.28 o
   2  13   4    4.60    4.03    0.45 o
   2  13   5   18.73   16.57    0.73 o
   2  13   6    1.91    2.24    0.45 o
   2  13   7    0.38    0.45    0.45 <
   2  13   8    0.41    0.67    0.67 <
   2  14  -8    1.04    0.67    0.90 <
   2  14  -7    2.04    2.46    0.67 o
   2  14  -6    7.01    9.18    1.10 o
   2  14  -5   15.58   17.24    0.86 o
   2  14  -4   10.27   11.64    0.88 o
   2  14  -3  184.34  204.21    1.70 o
   2  14  -2    9.96   12.54    0.86 o
   2  14  -1    8.32    6.94    0.69 o
   2  14   0  135.52  121.59    3.31 o
   2  14   1   73.17   67.85    2.00 o
   2  14   2   32.87   31.80    0.94 o
   2  14   3   43.38   44.34    1.08 o
   2  14   4    4.16    4.25    0.45 o
   2  14   5    0.02   -0.90    0.22 <
   2  14   6    7.59    7.61    0.45 o
   2  14   7    1.04    0.90    0.45 <
   2  14   8    0.35    1.12    0.67 <
   2  15  -8    0.63   -0.45    1.12 <
   2  15  -7    0.06   -0.45    0.90 <
   2  15  -6    4.30    3.58    0.90 o
   2  15  -5    8.64    9.18    0.66 o
   2  15  -4    1.75    3.81    0.66 o
   2  15  -3   56.26   62.47    1.29 o
   2  15  -2   91.89   88.90    2.36 o
   2  15  -1    3.29    3.13    0.67 o
   2  15   0    0.84    1.34    0.67 <
   2  15   1    3.32    2.46    0.68 o
   2  15   2   35.49   32.69    1.00 o
   2  15   3    0.15    0.22    0.45 <
   2  15   4   17.42   17.69    0.89 o
   2  15   5    0.14   -0.45    0.45 <
   2  15   6    0.19    0.00    0.45 <
   2  15   7    0.24    0.22    0.45 <
   2  16  -7    0.01   -0.90    0.89 <
   2  16  -6    0.17   -0.67    0.67 <
   2  16  -5    4.00    3.81    0.67 o
   2  16  -4   44.31   44.11    1.35 o
   2  16  -3    0.63    0.67    0.45 <
   2  16  -2    1.75    2.02    0.67 <
   2  16  -1  121.33  126.51    2.66 o
   2  16   0   61.65   63.59    1.95 o
   2  16   1   16.68   14.33    1.15 o
   2  16   2    6.22    6.27    0.90 o
   2  16   3   10.21   11.20    0.65 o
   2  16   4    1.10    1.57    0.45 o
   2  16   5    3.67    4.03    0.44 o
   2  16   6    0.03   -0.45    0.45 <
   2  16   7    1.07    0.90    0.45 <
   2  17  -7    0.15   -0.45    0.90 <
   2  17  -6    0.69    0.45    0.67 <
   2  17  -5    0.04    0.00    0.67 <
   2  17  -4    2.49    2.46    0.67 o
   2  17  -3    0.51    0.22    0.45 <
   2  17  -2   32.43   34.26    1.52 o
   2  17  -1    2.72    2.24    0.67 o
   2  17   0   24.96   26.87    1.30 o
   2  17   1    2.51    2.69    0.67 o
   2  17   2    2.26    3.36    0.67 o
   2  17   3    2.11    2.46    0.45 o
   2  17   4    1.90    1.57    0.45 o
   2  17   5    0.01   -0.90    0.45 <
   2  17   6    0.45    0.22    0.45 <
   2  18  -6    1.88    2.02    0.90 <
   2  18  -5    2.05    2.24    0.67 o
   2  18  -4    0.68    0.67    0.67 <
   2  18  -3    5.63    6.27    0.89 o
   2  18  -2    4.42    4.03    0.67 o
   2  18  -1    0.44    0.00    0.45 <
   2  18   0    1.66    1.79    0.67 <
   2  18   1    0.08   -0.22    0.45 <
   2  18   2    4.46    3.13    0.68 o
   2  18   3   14.17   14.33    1.12 o
   2  18   4   23.47   28.44    0.98 o
   2  18   5    2.19    2.24    0.67 o
   2  18   6    0.40    0.00    0.45 <
   2  19  -5    0.20   -0.45    0.67 <
   2  19  -4   11.54   13.21    1.10 o
   2  19  -3    4.42    4.93    0.89 o
   2  19  -2    0.02   -0.67    0.45 <
   2  19  -1    0.01   -0.67    0.45 <
   2  19   0    3.93    3.13    0.68 o
   2  19   1    6.05    6.05    0.90 o
   2  19   2    1.89    1.57    0.67 <
   2  19   3   14.02   14.78    1.33 o
   2  19   4   18.56   19.03    1.34 o
   2  19   5   10.50   12.54    0.87 o
   2  20  -5    0.12   -0.45    0.90 <
   2  20  -4    7.28    6.49    0.90 o
   2  20  -3    1.00    1.79    0.67 <
   2  20  -2    4.29    3.58    0.90 o
   2  20  -1    2.13    3.13    0.89 o
   2  20   0   23.80   25.08    1.32 o
   2  20   1   19.69   18.14    1.37 o
   2  20   2    7.76    6.27    0.91 o
   2  20   3    0.55    0.45    0.67 <
   2  20   4    0.16    0.22    0.67 <
   2  21  -4    2.46    1.57    0.90 <
   2  21  -3    5.77    5.60    0.90 o
   2  21  -2   11.78   10.97    1.13 o
   2  21  -1    0.58    0.67    0.67 <
   2  21   0    6.35    4.93    0.90 o
   2  21   1    0.43    0.00    0.67 <
   2  21   2    5.03    4.70    0.90 o
   2  21   3    4.52    5.82    0.89 o
   2  22  -3    2.92    1.12    0.68 <
   2  22  -2    0.08   -0.45    0.67 <
   2  22  -1    4.12    3.36    0.90 o
   2  22   0    2.21    1.12    0.67 <
   2  22   1   16.47   17.24    1.33 o
   2  22   2    0.39   -0.22    0.67 <
   3   0 -10    0.74    1.57    0.89 <
   3   0  -8   13.28   12.76    1.13 o
   3   0  -6   17.09   15.67    0.92 o
   3   0  -4   34.54   33.36    0.73 o
   3   0  -2  225.54  225.94    2.88 o
   3   0   0 3201.95 3480.62   34.58 o
   3   0   2   29.18   46.80    1.29 o
   3   0   4   49.88   46.80    1.25 o
   3   0   6   21.86   19.26    0.96 o
   3   0   8    1.22    1.12    0.67 <
   3   1 -10    0.00    0.67    0.67 <
   3   1  -9    0.25    0.45    0.67 <
   3   1  -8    3.82    4.25    0.67 o
   3   1  -7   16.84   14.11    0.73 o
   3   1  -6  151.75  136.37    2.66 o
   3   1  -5  114.23  105.24    1.82 o
   3   1  -4    1.28    2.24    0.21 o
   3   1  -3    1.71    0.90    0.23 o
   3   1  -2  526.24  538.75    3.16 o
   3   1  -1  102.00  108.38    4.31 o
   3   1   0    9.98    9.18    0.26 o
   3   1   1 1072.81 1206.26   46.87 o
   3   1   2  474.21  512.55    3.24 o
   3   1   3   15.63   13.88    0.50 o
   3   1   4   77.62   74.34    1.33 o
   3   1   5    0.05   -0.67    0.22 <
   3   1   6   33.33   31.12    0.78 o
   3   1   7    4.33    3.81    0.45 o
   3   1   8    6.59    6.94    0.67 o
   3   1   9    0.00    0.45    0.45 <
   3   2 -10    0.41   -0.22    0.67 <
   3   2  -9    0.29    1.12    0.67 <
   3   2  -8   23.38   21.05    0.95 o
   3   2  -7    0.06    1.12    0.45 <
   3   2  -6   73.97   68.97    1.42 o
   3   2  -5   85.08   80.61    1.26 o
   3   2  -4   28.12   26.20    0.56 o
   3   2  -3   73.51   75.91    0.65 o
   3   2  -2    2.77    2.02    0.23 o
   3   2  -1   65.27   62.47    0.91 o
   3   2   0  475.22  491.28    2.34 o
   3   2   1  360.11  395.22    1.62 o
   3   2   2   25.83   24.86    0.71 o
   3   2   3   26.99   31.57    0.40 o
   3   2   4   70.71   73.00    0.67 o
   3   2   5   19.21   18.81    0.47 o
   3   2   6   53.10   50.83    1.03 o
   3   2   7    6.20    6.05    0.45 o
   3   2   8    0.03   -0.22    0.45 <
   3   2   9    0.01    0.67    0.45 <
   3   3 -10    0.70    0.90    0.67 <
   3   3  -9    0.18    0.67    0.67 <
   3   3  -8    4.40    4.70    0.67 o
   3   3  -7   22.91   20.82    0.74 o
   3   3  -6   18.37   21.27    0.57 o
   3   3  -5    2.16    1.79    0.23 o
   3   3  -4    7.06    5.15    0.27 o
   3   3  -3    6.17    8.51    0.40 o
   3   3  -2    0.40    0.45    0.22 <
   3   3  -1  214.06  224.82    0.99 o
   3   3   0   13.15   12.99    0.45 o
   3   3   1    0.27    0.45    0.22 <
   3   3   2  225.07  231.09    2.89 o
   3   3   3   35.31   38.96    0.40 o
   3   3   4  325.95  311.70    4.74 o
   3   3   5  232.20  225.49    3.05 o
   3   3   6    5.81    6.72    0.43 o
   3   3   7  134.57  135.92    1.68 o
   3   3   8    4.51    4.70    0.45 o
   3   3   9    5.60    6.05    0.89 o
   3   4 -10    0.52    1.12    0.67 <
   3   4  -9    1.70    1.79    0.67 <
   3   4  -8    1.10    2.24    0.44 o
   3   4  -7    0.74    0.67    0.45 <
   3   4  -6    1.02    0.90    0.45 <
   3   4  -5   15.04   14.78    0.46 o
   3   4  -4   11.57    9.63    0.49 o
   3   4  -3    3.10    2.02    0.24 o
   3   4  -2   82.05   69.19    1.68 o
   3   4  -1   25.28   21.72    0.79 o
   3   4   0  231.28  248.77    9.80 o
   3   4   1  177.86  180.93    2.21 o
   3   4   2    7.31    8.06    0.43 o
   3   4   3  310.60  309.68    3.89 o
   3   4   4    5.25    5.82    0.44 o
   3   4   5  150.77  147.56    1.86 o
   3   4   6   98.51   94.05    1.83 o
   3   4   7   16.74   18.59    0.62 o
   3   4   8    2.40    3.36    0.44 o
   3   4   9    0.55    0.90    0.67 <
   3   5 -10    0.00    2.46    0.67 o
   3   5  -9    1.71    1.34    0.67 <
   3   5  -8    1.18    1.79    0.45 o
   3   5  -7    2.74    2.91    0.45 o
   3   5  -6    0.08   -0.45    0.22 <
   3   5  -5   25.29   23.96    0.52 o
   3   5  -4   34.13   35.38    0.60 o
   3   5  -3    0.31    0.45    0.22 <
   3   5  -2   47.10   42.54    0.94 o
   3   5  -1  175.89  181.82    1.34 o
   3   5   0  264.49  269.60    2.89 o
   3   5   1   38.16   41.43    0.72 o
   3   5   2    1.47    1.12    0.23 o
   3   5   3  146.73  147.56    1.95 o
   3   5   4   27.69   26.65    0.72 o
   3   5   5   11.01   12.09    0.42 o
   3   5   6  167.20  165.03    2.61 o
   3   5   7    7.27    8.29    0.66 o
   3   5   8    1.44    1.79    0.45 o
   3   5   9    1.77    2.91    0.67 o
   3   6  -9    1.09    2.02    0.67 <
   3   6  -8    0.11    0.67    0.67 <
   3   6  -7    0.00   -0.22    0.45 <
   3   6  -6    1.39    1.57    0.45 o
   3   6  -5   51.02   52.17    0.57 o
   3   6  -4    0.08   -0.45    0.22 <
   3   6  -3  220.83  222.80    2.27 o
   3   6  -2   79.52   68.52    1.72 o
   3   6  -1   20.65   18.81    0.53 o
   3   6   0  707.21  760.66    4.63 o
   3   6   1   17.43   20.15    0.58 o
   3   6   2  218.13  225.49    2.79 o
   3   6   3   70.39   65.61    1.39 o
   3   6   4  592.87  592.04    7.24 o
   3   6   5   16.90   17.24    0.66 o
   3   6   6   18.04   18.36    0.66 o
   3   6   7    2.76    3.13    0.45 o
   3   6   8    4.37    4.25    0.67 o
   3   6   9    0.56    0.45    0.67 <
   3   7  -9    0.21    1.12    0.67 <
   3   7  -8    1.35    0.67    0.67 <
   3   7  -7    0.77    0.22    0.45 <
   3   7  -6    0.75    0.45    0.22 <
   3   7  -5    7.19    7.39    0.44 o
   3   7  -4    3.11    2.24    0.45 o
   3   7  -3  265.77  261.54    3.70 o
   3   7  -2  491.32  508.97    5.69 o
   3   7  -1  112.66  117.78    1.67 o
   3   7   0   18.16   17.69    0.68 o
   3   7   1   29.05   27.99    0.72 o
   3   7   2    0.75    0.22    0.22 <
   3   7   3  235.09  229.29    3.96 o
   3   7   4  226.19  225.94    2.93 o
   3   7   5    3.16    2.69    0.45 o
   3   7   6    3.57    3.58    0.45 o
   3   7   7   19.47   22.39    0.82 o
   3   7   8    0.03   -0.45    0.45 <
   3   7   9    1.10    0.22    0.67 <
   3   8  -9    0.44    0.22    0.67 <
   3   8  -8    6.06    5.60    0.68 o
   3   8  -7    0.21   -0.22    0.45 <
   3   8  -6    1.56    2.24    0.44 o
   3   8  -5   12.54   12.76    0.67 o
   3   8  -4   21.08   14.33    0.83 o
   3   8  -3   19.28   21.72    0.59 o
   3   8  -2  206.66  201.53    3.47 o
   3   8  -1   35.80   35.16    0.92 o
   3   8   0  137.24  135.02    2.38 o
   3   8   1   10.22   12.32    0.39 o
   3   8   2  238.02  238.25    3.12 o
   3   8   3  124.44  119.35    2.13 o
   3   8   4   68.36   67.40    1.18 o
   3   8   5  114.75  112.86    1.71 o
   3   8   6    1.35    2.02    0.44 o
   3   8   7    0.14    0.45    0.45 <
   3   8   8    0.32    0.45    0.67 <
   3   8   9    0.07    0.00    0.67 <
   3   9  -9    0.29    1.57    0.67 <
   3   9  -8    0.04    0.67    0.67 <
   3   9  -7    0.09    0.22    0.45 <
   3   9  -6    0.62    0.00    0.45 <
   3   9  -5    0.20    0.00    0.45 <
   3   9  -4    4.09    3.13    0.46 o
   3   9  -3    1.95    2.24    0.45 o
   3   9  -2   35.20   32.02    1.01 o
   3   9  -1   28.15   27.99    1.12 o
   3   9   0  114.43  109.72    1.89 o
   3   9   1   23.77   22.17    0.73 o
   3   9   2  204.09  205.11    2.60 o
   3   9   3   67.80   67.18    1.16 o
   3   9   4  139.20  146.00    1.41 o
   3   9   5   47.78   50.16    0.74 o
   3   9   6   14.44   14.11    0.68 o
   3   9   7    0.16   -0.22    0.45 <
   3   9   8    4.56    3.13    0.90 o
   3  10  -9    0.00    1.79    0.89 <
   3  10  -8    8.63    7.39    0.91 o
   3  10  -7    0.91    0.90    0.45 <
   3  10  -6    0.19   -0.22    0.45 <
   3  10  -5    0.61    1.12    0.45 <
   3  10  -4   13.02   12.99    0.67 o
   3  10  -3   12.77   12.09    0.68 o
   3  10  -2    4.94    4.48    0.45 o
   3  10  -1   13.01   12.99    0.90 o
   3  10   0    6.44    5.82    0.46 o
   3  10   1  175.11  179.14    2.13 o
   3  10   2   18.90   18.36    0.69 o
   3  10   3  122.84  119.13    2.44 o
   3  10   4  377.62  385.82    4.96 o
   3  10   5   16.41   17.24    0.65 o
   3  10   6    9.28    7.84    0.69 o
   3  10   7    0.50    0.90    0.45 <
   3  10   8    0.06    0.00    0.67 <
   3  11  -8    0.75    1.79    0.67 <
   3  11  -7    1.05    0.67    0.67 <
   3  11  -6    1.95    1.57    0.45 o
   3  11  -5    9.06   10.52    0.65 o
   3  11  -4    1.73    0.90    0.45 <
   3  11  -3    0.18   -0.22    0.45 <
   3  11  -2   45.77   47.69    1.27 o
   3  11  -1    0.83   -0.67    0.45 <
   3  11   0    7.87    8.06    0.44 o
   3  11   1    2.13    1.34    0.23 o
   3  11   2  221.29  211.60    3.97 o
   3  11   3   84.69   84.87    1.78 o
   3  11   4   72.27   74.79    1.43 o
   3  11   5   29.81   28.21    0.74 o
   3  11   6   13.74   15.67    0.86 o
   3  11   7    1.21    1.12    0.67 <
   3  11   8    0.01   -0.45    0.67 <
   3  12  -8    4.64    3.36    0.90 o
   3  12  -7    7.21    8.96    0.88 o
   3  12  -6    5.72    5.60    0.67 o
   3  12  -5    0.19    1.12    0.45 <
   3  12  -4    7.44    9.18    0.65 o
   3  12  -3    1.26    0.90    0.45 <
   3  12  -2   37.58   31.80    1.29 o
   3  12  -1   16.35   15.23    0.92 o
   3  12   0   22.28   22.17    1.12 o
   3  12   1   50.90   45.68    1.33 o
   3  12   2  238.39  223.47    4.48 o
   3  12   3    0.42    0.22    0.45 <
   3  12   4    0.09   -0.22    0.45 <
   3  12   5    3.18    3.36    0.45 o
   3  12   6    4.45    5.60    0.66 o
   3  12   7    1.41    1.79    0.67 <
   3  12   8    4.21    4.93    0.89 o
   3  13  -8    3.86    3.13    0.90 o
   3  13  -7    3.54    5.15    0.89 o
   3  13  -6   11.40   10.75    0.90 o
   3  13  -5    1.59    2.46    0.67 o
   3  13  -4   93.96  104.35    1.35 o
   3  13  -3    4.38    4.03    0.67 o
   3  13  -2    3.34    3.13    0.45 o
   3  13  -1   67.61   63.37    1.95 o
   3  13   0   16.12   15.00    1.14 o
   3  13   1   30.52   30.23    0.91 o
   3  13   2    0.91    0.45    0.45 <
   3  13   3    7.36    7.61    0.67 o
   3  13   4   26.25   27.99    0.84 o
   3  13   5    0.00   -0.45    0.45 <
   3  13   6    5.65    4.93    0.68 o
   3  13   7    1.54    1.34    0.45 o
   3  14  -8    0.00   -1.34    0.89 <
   3  14  -7    0.07    0.00    0.90 <
   3  14  -6    0.00    0.00    0.67 <
   3  14  -5   24.32   31.12    0.91 o
   3  14  -4    5.93    8.06    0.65 o
   3  14  -3    3.76    3.58    0.67 o
   3  14  -2   63.36   62.47    1.82 o
   3  14  -1   24.11   22.39    1.16 o
   3  14   0   24.80   23.29    1.15 o
   3  14   1   46.03   41.87    1.28 o
   3  14   2   25.83   26.87    0.86 o
   3  14   3    0.83    0.67    0.45 <
   3  14   4    2.79    2.46    0.45 o
   3  14   5    0.34   -0.67    0.45 <
   3  14   6    0.16    0.22    0.45 <
   3  14   7    3.26    2.91    0.67 o
   3  15  -7    5.26    4.25    0.90 o
   3  15  -6    1.57    3.13    0.89 o
   3  15  -5   38.43   44.11    1.39 o
   3  15  -4   26.00   27.32    1.09 o
   3  15  -3   19.00   21.05    1.08 o
   3  15  -2   15.29   16.57    1.10 o
   3  15  -1   12.90   10.52    0.93 o
   3  15   0   18.62   18.81    1.12 o
   3  15   1   24.93   24.86    1.34 o
   3  15   2    3.39    3.58    0.45 o
   3  15   3    2.01    1.79    0.45 o
   3  15   4    0.00    0.22    0.45 <
   3  15   5    0.40    0.67    0.45 <
   3  15   6    0.51   -0.22    0.45 <
   3  15   7    1.72    1.79    0.67 <
   3  16  -7    1.43    0.90    0.90 <
   3  16  -6    6.33    6.05    1.12 o
   3  16  -5    0.31    1.34    0.67 <
   3  16  -4    9.77    8.29    0.91 o
   3  16  -3   32.85   34.04    1.54 o
   3  16  -2   26.37   29.33    1.28 o
   3  16  -1    6.51    5.60    0.68 o
   3  16   0    4.99    5.37    0.67 o
   3  16   1   11.76   10.30    0.91 o
   3  16   2    1.86    1.12    0.45 <
   3  16   3    2.08    3.13    0.44 o
   3  16   4    2.59    2.02    0.45 o
   3  16   5   13.36   13.21    0.90 o
   3  16   6    3.11    2.24    0.68 o
   3  17  -6    2.27    2.02    0.90 <
   3  17  -5    2.18    1.34    0.67 <
   3  17  -4    6.08    7.17    0.89 o
   3  17  -3    0.76    1.57    0.67 <
   3  17  -2    0.09    0.45    0.45 <
   3  17  -1    1.12    0.90    0.67 <
   3  17   0   10.26    8.51    0.91 o
   3  17   1    2.61    3.36    0.67 o
   3  17   2    0.36    0.45    0.67 <
   3  17   3    0.60    0.90    0.45 <
   3  17   4    1.55    2.46    0.67 o
   3  17   5    6.43    6.72    0.89 o
   3  17   6    7.40    9.85    0.87 o
   3  18  -6    0.81    1.79    1.12 <
   3  18  -5    0.95    0.00    0.67 <
   3  18  -4    0.74   -0.45    0.67 <
   3  18  -3    0.00   -0.22    0.45 <
   3  18  -2    0.48    0.22    0.45 <
   3  18  -1    0.01   -0.67    0.45 <
   3  18   0    6.26    4.25    0.91 o
   3  18   1   16.42   15.67    1.13 o
   3  18   2   57.13   61.35    1.88 o
   3  18   3   10.39    9.40    0.91 o
   3  18   4    0.83    0.45    0.45 <
   3  18   5    3.14    4.48    0.89 o
   3  19  -5    0.03   -1.12    0.67 <
   3  19  -4    0.09   -0.90    0.67 <
   3  19  -3    0.08   -0.45    0.45 <
   3  19  -2    0.87    0.00    0.67 <
   3  19  -1    3.40    2.24    0.68 o
   3  19   0    1.41   -0.22    0.67 <
   3  19   1   16.22   17.02    1.33 o
   3  19   2    4.54    4.03    0.90 o
   3  19   3   16.36   17.69    1.33 o
   3  19   4    0.22   -0.45    0.67 <
   3  20  -4    3.20    0.90    0.68 <
   3  20  -3    0.20   -0.90    0.67 <
   3  20  -2    7.51    7.84    0.89 o
   3  20  -1   20.79   21.05    1.34 o
   3  20   0    0.18    0.00    0.67 <
   3  20   1    0.26    0.45    0.67 <
   3  20   2    0.02    0.45    0.67 <
   3  20   3    3.29    2.91    0.90 o
   3  20   4    2.61   -0.22    0.68 <
   3  21  -3    1.05    0.90    0.67 <
   3  21  -2    4.92    3.36    0.90 o
   3  21  -1    0.00    0.00    0.90 <
   3  21   0    6.14    4.93    0.90 o
   3  21   1   18.21   24.86    1.46 o
   3  21   2   20.48   26.65    1.46 o
   3  22  -1    8.30    7.39    1.13 o
   3  22   0    5.65    4.93    0.90 o
   4   0  -8    2.30    6.27    0.87 o
   4   0  -6    2.38    1.57    0.67 <
   4   0  -4   48.97   52.85    1.43 o
   4   0  -2  593.68  596.08   10.15 o
   4   0   0  194.82  209.14    1.89 o
   4   0   2  367.75  375.74    5.98 o
   4   0   4   11.23    8.96    0.71 o
   4   0   6    0.02   -0.45    0.45 <
   4   0   8    0.05   -0.67    0.45 <
   4   1  -9    2.18    4.25    0.66 o
   4   1  -8   10.95   12.54    0.87 o
   4   1  -7   19.10   19.93    0.65 o
   4   1  -6    5.19    4.93    0.45 o
   4   1  -5    4.91    4.48    0.45 o
   4   1  -4   38.09   35.83    0.79 o
   4   1  -3   23.99   21.72    0.75 o
   4   1  -2  153.07  167.27    0.30 o
   4   1  -1  339.93  355.58    1.06 o
   4   1   0   26.77   26.20    0.48 o
   4   1   1    0.65    0.45    0.22 <
   4   1   2    7.64    7.17    0.24 o
   4   1   3    6.76    6.05    0.24 o
   4   1   4  134.68  129.87    2.14 o
   4   1   5   31.21   25.97    0.87 o
   4   1   6   17.65   15.23    0.73 o
   4   1   7    1.13    0.90    0.22 o
   4   1   8    0.02   -0.22    0.45 <
   4   1   9    2.12    2.02    0.90 <
   4   2  -9    1.26    2.69    0.67 o
   4   2  -8   11.01   10.52    0.90 o
   4   2  -7    1.37    2.46    0.44 o
   4   2  -6    4.77    5.15    0.44 o
   4   2  -5    2.06    2.24    0.22 o
   4   2  -4    7.74    7.39    0.45 o
   4   2  -3   23.55   23.06    0.69 o
   4   2  -2  103.58   96.73    1.64 o
   4   2  -1   55.72   62.47    2.49 o
   4   2   0  174.20  180.48    1.29 o
   4   2   1    0.00    0.00    0.22 <
   4   2   2  341.49  352.45    3.45 o
   4   2   3  131.81  137.49    1.25 o
   4   2   4    7.12    5.15    0.47 o
   4   2   5    1.36    1.12    0.45 <
   4   2   6    1.91    1.79    0.45 o
   4   2   7    8.41    8.73    0.44 o
   4   2   8    0.85    0.90    0.45 <
   4   2   9    1.17    0.22    0.90 <
   4   3  -9    2.48    5.37    0.88 o
   4   3  -8    0.08    2.02    0.67 <
   4   3  -7    8.55    9.63    0.66 o
   4   3  -6    0.01    0.00    0.45 <
   4   3  -5    2.98    2.24    0.45 o
   4   3  -4    4.47    4.25    0.45 o
   4   3  -3   37.01   40.53    0.39 o
   4   3  -2   32.07   27.77    0.68 o
   4   3  -1    3.09    2.91    0.23 o
   4   3   0   87.41   81.73    1.68 o
   4   3   1  129.89  132.11    2.10 o
   4   3   2  102.54   82.40    2.51 o
   4   3   3  154.94  152.04    2.65 o
   4   3   4   27.01   26.87    0.68 o
   4   3   5  232.65  227.28    3.14 o
   4   3   6   12.68   13.88    0.65 o
   4   3   7   11.21   11.87    0.66 o
   4   3   8    8.77    8.29    0.68 o
   4   3   9    1.77    0.67    0.90 <
   4   4  -9    2.59    4.70    0.89 o
   4   4  -8    0.35    1.34    0.67 <
   4   4  -7    0.00    1.57    0.67 <
   4   4  -6    1.17    1.12    0.67 <
   4   4  -5    1.29    0.90    0.45 <
   4   4  -4   20.38   16.35    0.59 o
   4   4  -3    0.41    0.45    0.22 <
   4   4  -2   95.09   89.57    1.53 o
   4   4  -1  146.99  146.22    2.07 o
   4   4   0   26.34   24.86    0.73 o
   4   4   1  335.43  336.78    4.83 o
   4   4   2   62.40   59.11    1.49 o
   4   4   3  429.74  432.84    6.04 o
   4   4   4   22.51   24.86    0.58 o
   4   4   5  189.22  187.42    2.40 o
   4   4   6   15.11   17.91    0.59 o
   4   4   7    0.03   -0.22    0.45 <
   4   4   8    2.08    0.90    0.45 <
   4   4   9    1.57    0.67    0.67 <
   4   5  -9    0.49    2.02    0.89 <
   4   5  -8    0.50    1.12    0.67 <
   4   5  -7   17.11   16.12    0.91 o
   4   5  -6    2.87    2.24    0.67 o
   4   5  -5    2.76    3.58    0.44 o
   4   5  -4    0.77    0.67    0.22 o
   4   5  -3   56.09   52.17    1.12 o
   4   5  -2    2.04    1.57    0.23 o
   4   5  -1    0.35    0.22    0.22 <
   4   5   0    0.01    0.22    0.22 <
   4   5   1   15.08   14.78    0.68 o
   4   5   2   13.54   15.00    0.64 o
   4   5   3  283.35  291.32    3.63 o
   4   5   4  401.22  407.09    4.38 o
   4   5   5    0.06    0.00    0.22 <
   4   5   6    0.79    1.12    0.45 <
   4   5   7    9.20    8.51    0.68 o
   4   5   8    9.32    8.29    0.69 o
   4   6  -9    0.98    1.79    1.12 <
   4   6  -8    0.02    0.00    0.67 <
   4   6  -7    3.47    3.13    0.67 o
   4   6  -6    0.73    0.00    0.45 <
   4   6  -5   50.77   45.01    1.35 o
   4   6  -4    0.81    0.45    0.22 <
   4   6  -3    5.48    5.60    0.45 o
   4   6  -2  110.14  112.41    1.38 o
   4   6  -1    1.27    1.12    0.22 o
   4   6   0  106.95  110.39    1.29 o
   4   6   1   65.72   65.16    1.37 o
   4   6   2  651.84  644.44    9.51 o
   4   6   3   37.50   36.95    0.92 o
   4   6   4   88.46   86.21    1.90 o
   4   6   5   39.35   38.51    0.93 o
   4   6   6   22.05   22.17    0.89 o
   4   6   7    0.49    0.00    0.45 <
   4   6   8    0.83    0.22    0.45 <
   4   7  -9    0.13   -0.22    0.90 <
   4   7  -8    0.62   -0.45    0.67 <
   4   7  -7    0.83   -0.45    0.67 <
   4   7  -6    0.89    0.00    0.67 <
   4   7  -5    4.86    4.48    0.45 o
   4   7  -4   38.66   39.86    0.84 o
   4   7  -3   10.51    9.40    0.47 o
   4   7  -2    1.19    1.34    0.45 o
   4   7  -1    7.08    6.94    0.23 o
   4   7   0   32.41   30.23    0.77 o
   4   7   1  382.33  379.99    5.55 o
   4   7   2  382.69  390.96    5.20 o
   4   7   3    3.34    2.02    0.46 o
   4   7   4    9.83    9.40    0.68 o
   4   7   5   31.87   33.36    0.84 o
   4   7   6    0.12   -0.22    0.45 <
   4   7   7    5.02    4.25    0.68 o
   4   7   8    0.11   -0.90    0.45 <
   4   8  -9    0.14    0.90    0.90 <
   4   8  -8    0.36   -0.45    0.67 <
   4   8  -7    0.92    1.57    0.67 <
   4   8  -6    8.79    6.72    0.70 o
   4   8  -5    5.68    5.15    0.45 o
   4   8  -4  101.64   96.96    2.05 o
   4   8  -3    1.44    0.45    0.45 <
   4   8  -2    7.58    7.84    0.44 o
   4   8  -1    1.04    0.67    0.23 o
   4   8   0  408.59  404.18    4.89 o
   4   8   1  134.16  125.39    2.54 o
   4   8   2  449.51  435.97    7.21 o
   4   8   3  306.14  313.94    4.12 o
   4   8   4    3.37    4.48    0.44 o
   4   8   5    0.05   -0.67    0.45 <
   4   8   6    0.01   -0.67    0.45 <
   4   8   7    0.00    0.22    0.45 <
   4   8   8    2.82    1.79    0.68 <
   4   9  -8    0.13    0.00    0.67 <
   4   9  -7    1.21    0.45    0.67 <
   4   9  -6    0.56   -0.22    0.67 <
   4   9  -5    1.76    1.34    0.45 o
   4   9  -4    7.63    8.51    0.66 o
   4   9  -3   13.47   13.66    0.67 o
   4   9  -2   47.91   46.13    1.20 o
   4   9  -1   60.75   58.44    1.45 o
   4   9   0   15.69   13.21    0.52 o
   4   9   1    1.05    0.45    0.45 <
   4   9   2  246.46  249.00    3.63 o
   4   9   3    8.87    8.29    0.68 o
   4   9   4   30.89   26.87    1.02 o
   4   9   5    0.14    0.00    0.45 <
   4   9   6    6.30    5.82    0.68 o
   4   9   7    6.48    5.37    0.68 o
   4   9   8    0.38    0.00    0.67 <
   4  10  -8    0.35   -0.22    0.67 <
   4  10  -7    0.30    0.00    0.67 <
   4  10  -6    0.90   -0.22    0.67 <
   4  10  -5    0.23   -0.67    0.45 <
   4  10  -4    3.18    2.91    0.45 o
   4  10  -3   11.01   10.75    0.68 o
   4  10  -2   17.70   17.47    0.68 o
   4  10  -1   61.33   60.46    1.82 o
   4  10   0   95.42   95.84    1.77 o
   4  10   1  151.40  143.31    3.32 o
   4  10   2  156.80  161.89    2.34 o
   4  10   3    0.45    0.00    0.45 <
   4  10   4    3.25    2.91    0.45 o
   4  10   5   14.07   14.55    0.66 o
   4  10   6    7.78    8.51    0.66 o
   4  10   7   14.58   12.54    0.93 o
   4  10   8    0.08    0.00    0.67 <
   4  11  -8    0.08   -0.22    0.67 <
   4  11  -7    0.14    0.22    0.67 <
   4  11  -6    0.04   -0.67    0.67 <
   4  11  -5    3.97    2.91    0.46 o
   4  11  -4    0.98    1.57    0.45 o
   4  11  -3    0.24   -0.67    0.45 <
   4  11  -2    2.42    1.12    0.45 <
   4  11  -1   24.32   21.50    1.18 o
   4  11   0   41.89   39.63    1.20 o
   4  11   1   30.36   30.45    0.89 o
   4  11   2   86.54   87.55    1.74 o
   4  11   3   38.96   40.98    1.04 o
   4  11   4   57.43   60.01    1.22 o
   4  11   5    3.53    3.81    0.45 o
   4  11   6    3.22    3.58    0.67 o
   4  11   7    5.48    6.27    0.66 o
   4  12  -8    1.42    1.34    0.90 <
   4  12  -7    0.06    0.00    0.67 <
   4  12  -6    0.01    1.34    0.67 <
   4  12  -5    0.00    0.00    0.67 <
   4  12  -4   11.25    9.40    0.70 o
   4  12  -3    1.33    0.90    0.45 <
   4  12  -2    1.15    0.67    0.45 <
   4  12  -1    9.76    8.51    0.91 o
   4  12   0  237.47  228.85    4.14 o
   4  12   1    1.92    1.57    0.45 o
   4  12   2   27.87   26.20    0.95 o
   4  12   3    0.02   -0.67    0.45 <
   4  12   4   20.84   21.27    0.88 o
   4  12   5    3.31    3.13    0.45 o
   4  12   6    6.54    5.82    0.68 o
   4  12   7    0.23    0.45    0.67 <
   4  13  -7    0.13    1.34    0.67 <
   4  13  -6   14.29   15.00    1.11 o
   4  13  -5    0.28    0.22    0.45 <
   4  13  -4   11.09   13.66    0.86 o
   4  13  -3   19.54   21.27    0.85 o
   4  13  -2   13.43   14.33    1.11 o
   4  13  -1    0.00   -0.45    0.45 <
   4  13   0   38.62   35.38    1.43 o
   4  13   1    0.22    0.00    0.45 <
   4  13   2   23.16   25.08    0.84 o
   4  13   3    0.45   -0.22    0.45 <
   4  13   4    5.43    4.70    0.68 o
   4  13   5    0.20   -0.22    0.45 <
   4  13   6   12.51   12.09    0.90 o
   4  13   7    0.11   -0.67    0.45 <
   4  14  -7    0.43    0.90    0.67 <
   4  14  -6    5.32    8.06    0.87 o
   4  14  -5    0.05    0.45    0.45 <
   4  14  -4    7.63    7.39    0.67 o
   4  14  -3    0.05   -0.22    0.45 <
   4  14  -2    4.38    3.81    0.68 o
   4  14  -1    5.48    4.03    0.68 o
   4  14   0   17.43   17.91    1.11 o
   4  14   1    0.41    0.00    0.45 <
   4  14   2    0.63   -0.22    0.45 <
   4  14   3    0.14   -0.22    0.45 <
   4  14   4    0.01   -0.45    0.45 <
   4  14   5   13.60   13.66    1.12 o
   4  14   6    0.11   -0.45    0.45 <
   4  15  -7    9.77    9.40    1.12 o
   4  15  -6    1.57    2.02    0.67 <
   4  15  -5    8.33    8.51    0.89 o
   4  15  -4    9.16   10.30    0.88 o
   4  15  -3    9.61   10.30    0.89 o
   4  15  -2    2.85    2.91    0.67 o
   4  15  -1   26.60   27.32    1.33 o
   4  15   0    6.53    4.48    0.69 o
   4  15   1    1.41    1.34    0.67 <
   4  15   2    1.01    0.90    0.67 <
   4  15   3    9.45   11.20    0.64 o
   4  15   4    5.61    3.81    0.68 o
   4  15   5    0.81   -0.22    0.45 <
   4  15   6    2.00    1.12    0.67 <
   4  16  -6    3.79    2.24    0.90 <
   4  16  -5    1.84    0.90    0.67 <
   4  16  -4    2.03    1.34    0.67 <
   4  16  -3    0.03   -0.45    0.67 <
   4  16  -2    6.33    7.17    0.89 o
   4  16  -1    0.40    0.45    0.67 <
   4  16   0    0.10   -0.45    0.45 <
   4  16   1    0.37   -0.22    0.67 <
   4  16   2    6.49    6.72    0.89 o
   4  16   3   32.34   30.90    1.60 o
   4  16   4    7.45    5.82    0.69 o
   4  16   5   10.89   10.30    0.90 o
   4  17  -5    1.45   -0.45    0.67 <
   4  17  -4    0.45   -0.67    0.67 <
   4  17  -3    1.65    1.34    0.67 <
   4  17  -2    2.40    2.46    0.67 o
   4  17  -1    0.01    0.00    0.45 <
   4  17   0    5.12    6.27    0.89 o
   4  17   1    5.76    3.36    0.91 o
   4  17   2    0.28   -0.45    0.67 <
   4  17   3    2.69    1.34    0.68 <
   4  17   4    3.14    3.36    0.89 o
   4  17   5   17.80   25.08    2.16 o
   4  18  -5    0.08   -1.34    0.67 <
   4  18  -4    0.09   -1.34    0.67 <
   4  18  -3    0.05   -0.90    0.45 <
   4  18  -2    1.18   -0.22    0.67 <
   4  18  -1    6.26    4.48    0.91 o
   4  18   0   24.03   25.08    1.55 o
   4  18   1   13.58   12.54    1.13 o
   4  18   2    1.91    0.90    0.67 <
   4  18   3    5.35    4.48    0.90 o
   4  18   4   29.09   31.80    1.74 o
   4  19  -4    0.73   -0.45    0.67 <
   4  19  -3    0.78    0.45    0.67 <
   4  19  -2    1.18    0.45    0.67 <
   4  19  -1    9.16    8.29    0.90 o
   4  19   0    0.04   -1.12    0.67 <
   4  19   1    4.83    4.48    0.90 o
   4  19   2    0.15   -0.90    0.67 <
   4  19   3    8.12    7.84    0.90 o
   4  20  -3   11.81   11.87    1.79 o
   4  20  -2    5.07    4.03    0.90 o
   4  20  -1    3.28    5.37    0.88 o
   4  20   0    2.10    4.03    0.89 o
   4  20   1    1.63    1.12    0.90 <
   4  20   2    1.49   -1.34    0.67 <
   4  21   0   23.01   28.89    1.46 o
   5   0  -8    0.06    1.79    1.34 <
   5   0  -6    5.43    5.15    0.90 o
   5   0  -4   20.20   20.60    0.89 o
   5   0  -2   54.19   46.13    1.63 o
   5   0   0  103.36   97.85    2.49 o
   5   0   2   62.92   61.13    1.64 o
   5   0   4    9.28    9.40    0.67 o
   5   0   6    2.23    2.02    0.67 <
   5   0   8   18.26   17.47    1.35 o
   5   1  -9    1.71    4.03    1.11 o
   5   1  -8    2.95    4.48    1.11 o
   5   1  -7    1.33    2.24    0.44 o
   5   1  -6    3.11    3.36    0.45 o
   5   1  -5    3.13    2.46    0.45 o
   5   1  -4   88.49   88.00    1.38 o
   5   1  -3   42.12   40.75    0.96 o
   5   1  -2   23.24   20.82    0.75 o
   5   1  -1    0.84    0.90    0.22 o
   5   1   0  129.96  124.95    2.14 o
   5   1   1   33.67   32.69    0.72 o
   5   1   2   48.02   41.87    1.01 o
   5   1   3   86.78   75.24    1.79 o
   5   1   4   31.88   28.44    0.82 o
   5   1   5   11.16   10.30    0.69 o
   5   1   6    0.46   -0.22    0.45 <
   5   1   7    9.57   10.08    0.66 o
   5   1   8    1.45    1.57    0.45 o
   5   2  -9    0.43    2.69    1.12 <
   5   2  -8    0.29    1.79    0.89 <
   5   2  -7    0.20    0.45    0.67 <
   5   2  -6    0.45    0.90    0.45 <
   5   2  -5    4.68    4.93    0.45 o
   5   2  -4    1.09    1.79    0.45 o
   5   2  -3    5.53    5.60    0.45 o
   5   2  -2   47.49   50.61    0.69 o
   5   2  -1    0.69    0.45    0.22 <
   5   2   0  124.88  120.92    2.87 o
   5   2   1   77.54   79.94    1.91 o
   5   2   2    2.22    1.12    0.45 <
   5   2   3    0.24   -1.12    0.45 <
   5   2   4   22.16   19.70    0.75 o
   5   2   5   40.64   40.75    1.12 o
   5   2   6    0.03   -0.22    0.45 <
   5   2   7    5.33    4.25    0.46 o
   5   2   8   21.90   20.82    0.92 o
   5   3  -9    1.38    2.24    1.12 <
   5   3  -8    0.05    0.90    0.90 <
   5   3  -7    1.59    1.34    0.67 <
   5   3  -6    1.50    2.02    0.67 <
   5   3  -5    3.92    3.81    0.45 o
   5   3  -4   14.39   13.44    0.69 o
   5   3  -3    1.84    1.79    0.45 o
   5   3  -2    5.16    4.25    0.46 o
   5   3  -1  119.29  117.33    1.72 o
   5   3   0    2.49    2.02    0.45 o
   5   3   1    1.01   -0.22    0.45 <
   5   3   2    6.71    4.93    0.47 o
   5   3   3  107.51  100.54    2.36 o
   5   3   4   20.59   21.05    0.66 o
   5   3   5    3.65    4.25    0.44 o
   5   3   6   23.21   22.84    0.91 o
   5   3   7    0.75    0.00    0.45 <
   5   3   8    0.45    0.90    0.45 <
   5   4  -9    0.87    2.69    1.12 <
   5   4  -8    0.30    0.45    0.90 <
   5   4  -7    0.02    0.67    0.67 <
   5   4  -6    0.11    0.22    0.67 <
   5   4  -5    1.98    2.46    0.45 o
   5   4  -4   16.55   15.67    0.69 o
   5   4  -3   15.52   15.67    0.67 o
   5   4  -2   13.83   12.54    0.70 o
   5   4  -1   25.79   24.18    0.73 o
   5   4   0   20.91   16.57    1.19 o
   5   4   1  236.74  230.86    3.97 o
   5   4   2   17.68   17.47    0.90 o
   5   4   3  347.89  354.47    4.89 o
   5   4   4   29.82   30.45    0.87 o
   5   4   5    0.07    0.45    0.45 <
   5   4   6   23.98   23.74    1.13 o
   5   4   7    3.60    2.69    0.68 o
   5   4   8    3.70    3.58    0.67 o
   5   5  -8    0.10    0.00    0.67 <
   5   5  -7    0.97    1.34    0.67 <
   5   5  -6    0.09   -0.90    0.45 <
   5   5  -5    7.08    6.72    0.45 o
   5   5  -4    1.47    1.57    0.45 o
   5   5  -3    0.07   -0.45    0.45 <
   5   5  -2    0.51    0.22    0.22 <
   5   5  -1   17.64   13.44    0.76 o
   5   5   0   55.05   52.17    1.26 o
   5   5   1  708.09  721.47    9.00 o
   5   5   2  258.81  273.41    3.12 o
   5   5   3   55.16   52.62    1.45 o
   5   5   4    0.00    0.45    0.45 <
   5   5   5   18.07   20.38    0.84 o
   5   5   6   14.38   15.00    0.88 o
   5   5   7    4.97    4.25    0.68 o
   5   5   8    1.90    0.22    0.67 <
   5   6  -8    0.36    0.45    0.67 <
   5   6  -7    4.28    3.13    0.68 o
   5   6  -6    0.17   -0.22    0.67 <
   5   6  -5    4.95    5.60    0.44 o
   5   6  -4    9.01    8.73    0.68 o
   5   6  -3    9.95    8.51    0.69 o
   5   6  -2    8.03    8.06    0.45 o
   5   6  -1  121.00  128.31    1.12 o
   5   6   0  192.01  193.91    3.01 o
   5   6   1    0.25    0.22    0.45 <
   5   6   2  154.10  155.40    2.61 o
   5   6   3   58.89   56.88    1.43 o
   5   6   4   36.57   37.39    1.09 o
   5   6   5    0.34    0.67    0.45 <
   5   6   6   14.75   13.88    0.91 o
   5   6   7    0.71   -0.22    0.45 <
   5   6   8    1.02    0.22    0.67 <
   5   7  -8    0.37    0.00    0.67 <
   5   7  -7    0.42    0.45    0.67 <
   5   7  -6    0.16    0.45    0.67 <
   5   7  -5    0.05   -0.22    0.45 <
   5   7  -4    0.11    0.00    0.45 <
   5   7  -3    7.89    8.73    0.66 o
   5   7  -2   56.70   61.58    0.79 o
   5   7  -1  205.08  207.80    2.21 o
   5   7   0  157.09  161.67    2.38 o
   5   7   1   56.97   51.95    1.54 o
   5   7   2    7.34    7.17    0.67 o
   5   7   3    2.68    2.46    0.45 o
   5   7   4    4.62    4.03    0.45 o
   5   7   5   14.80   16.12    0.64 o
   5   7   6    0.07   -0.22    0.45 <
   5   7   7    0.06   -0.45    0.45 <
   5   8  -8    1.22    1.57    0.67 <
   5   8  -7    0.16   -0.67    0.67 <
   5   8  -6   15.96   15.45    0.91 o
   5   8  -5    3.16    3.13    0.45 o
   5   8  -4    0.22    0.00    0.45 <
   5   8  -3   14.13   13.66    0.68 o
   5   8  -2  181.94  185.18    2.44 o
   5   8  -1    8.74   11.20    0.63 o
   5   8   0  510.80  506.28    7.50 o
   5   8   1  144.66  148.91    2.43 o
   5   8   2    0.21   -0.22    0.45 <
   5   8   3    0.05   -0.45    0.45 <
   5   8   4    0.00   -0.45    0.45 <
   5   8   5    0.23    0.22    0.45 <
   5   8   6    6.21    3.81    0.69 o
   5   8   7    0.34   -0.67    0.45 <
   5   9  -8    0.28   -0.22    0.67 <
   5   9  -7    0.53   -0.67    0.67 <
   5   9  -6    0.01    0.45    0.67 <
   5   9  -5    0.62    0.67    0.45 <
   5   9  -4    0.91    0.45    0.45 <
   5   9  -3   18.82   17.69    0.92 o
   5   9  -2   19.73   20.38    0.88 o
   5   9  -1   31.43   28.21    1.00 o
   5   9   0  100.28  100.09    2.02 o
   5   9   1   15.86   15.45    0.90 o
   5   9   2   16.27   14.11    0.72 o
   5   9   3    8.09    8.29    0.67 o
   5   9   4    0.03    0.00    0.45 <
   5   9   5    4.65    4.25    0.45 o
   5   9   6    0.15    0.22    0.45 <
   5   9   7   12.91   11.64    0.91 o
   5  10  -8    0.03    0.45    0.90 <
   5  10  -7    0.42    0.90    0.67 <
   5  10  -6    1.48    2.02    0.67 <
   5  10  -5    1.48    1.57    0.45 o
   5  10  -4    6.40    6.72    0.67 o
   5  10  -3    3.81    2.69    0.46 o
   5  10  -2   40.94   40.75    1.13 o
   5  10  -1   38.80   34.04    1.27 o
   5  10   0   12.50   11.20    0.70 o
   5  10   1    2.78    2.02    0.45 o
   5  10   2    5.22    5.60    0.67 o
   5  10   3   42.38   44.34    1.27 o
   5  10   4   27.89   29.11    1.09 o
   5  10   5   49.81   50.61    1.08 o
   5  10   6    0.50    0.90    0.45 <
   5  10   7    0.82    0.22    0.67 <
   5  11  -7    1.67    2.02    0.89 <
   5  11  -6    0.96    1.34    0.67 <
   5  11  -5    2.20    1.34    0.45 o
   5  11  -4    2.92    2.24    0.45 o
   5  11  -3    6.95    6.49    0.68 o
   5  11  -2    1.80    1.34    0.45 o
   5  11  -1    3.20    2.69    0.67 o
   5  11   0   13.94   14.11    1.12 o
   5  11   1   17.71   15.90    0.93 o
   5  11   2   95.37  101.21    1.68 o
   5  11   3    2.31    2.46    0.45 o
   5  11   4    6.21    4.93    0.68 o
   5  11   5    7.16    5.60    0.91 o
   5  11   6   10.43   11.42    0.88 o
   5  12  -7    0.40    0.22    0.67 <
   5  12  -6    0.73    0.67    0.67 <
   5  12  -5    1.32    1.12    0.45 <
   5  12  -4    0.07   -0.22    0.45 <
   5  12  -3    0.06   -0.45    0.45 <
   5  12  -2   48.55   51.73    1.21 o
   5  12  -1    2.62    2.24    0.67 o
   5  12   0   32.36   31.57    1.36 o
   5  12   1    0.70   -0.22    0.67 <
   5  12   2   10.15    8.51    0.69 o
   5  12   3    0.61    0.45    0.45 <
   5  12   4    5.42    3.58    0.68 o
   5  12   5    0.05    0.45    0.67 <
   5  12   6   39.61   42.54    1.24 o
   5  13  -7    0.01    0.45    0.90 <
   5  13  -6    5.15    6.27    0.89 o
   5  13  -5    0.75    0.45    0.45 <
   5  13  -4    5.89    6.72    0.66 o
   5  13  -3    0.31   -0.22    0.45 <
   5  13  -2   42.69   48.14    1.63 o
   5  13  -1    0.59    0.45    0.67 <
   5  13   0    1.83    2.24    0.67 o
   5  13   1    1.58    0.45    0.67 <
   5  13   2    0.32   -0.67    0.45 <
   5  13   3    4.75    4.03    0.68 o
   5  13   4   23.68   22.39    1.15 o
   5  13   5    0.07    0.45    0.67 <
   5  13   6    1.09    1.12    0.67 <
   5  14  -6    0.03   -0.45    0.67 <
   5  14  -5    0.74    0.90    0.67 <
   5  14  -4    0.07   -0.67    0.45 <
   5  14  -3    0.14   -0.22    0.45 <
   5  14  -2    0.33   -0.22    0.45 <
   5  14  -1    1.32    0.67    0.67 <
   5  14   0    0.30    0.45    0.67 <
   5  14   1    2.59    2.69    0.67 o
   5  14   2    1.34    0.22    0.67 <
   5  14   3    7.75    7.39    0.90 o
   5  14   4    5.32    5.15    0.67 o
   5  14   5    0.13   -0.22    0.67 <
   5  15  -6    2.04    2.02    0.67 <
   5  15  -5    0.96    0.45    0.67 <
   5  15  -4    0.26   -0.45    0.67 <
   5  15  -3    5.47    4.25    0.90 o
   5  15  -2    7.86    8.06    0.89 o
   5  15  -1    0.10   -0.22    0.67 <
   5  15   0    2.70    1.79    0.90 <
   5  15   1   26.82   25.97    1.58 o
   5  15   2   15.98   17.02    1.33 o
   5  15   3   16.26   12.99    1.16 o
   5  15   4    4.05    2.02    0.90 <
   5  15   5    0.06   -2.02    0.89 <
   5  16  -5    0.43    0.00    0.90 <
   5  16  -4    1.91    2.02    0.90 <
   5  16  -3    0.15   -0.22    0.67 <
   5  16  -2    1.92    1.79    0.67 <
   5  16  -1    0.45    0.00    0.67 <
   5  16   0    2.52    2.02    0.67 <
   5  16   1   16.24   13.21    1.16 o
   5  16   2    3.84    2.91    0.90 o
   5  16   3   10.89   10.08    1.13 o
   5  16   4    1.21    1.34    0.90 <
   5  17  -4    0.14   -0.90    0.67 <
   5  17  -3    0.93   -0.45    0.67 <
   5  17  -2    1.40    1.34    0.67 <
   5  17  -1   10.60    8.96    1.13 o
   5  17   0    0.17   -0.67    0.67 <
   5  17   1    0.01   -0.67    0.67 <
   5  17   2    0.00   -0.90    0.67 <
   5  17   3    4.64    5.60    0.89 o
   5  18  -3    0.02   -0.90    0.67 <
   5  18  -2    1.67    0.45    0.67 <
   5  18  -1    3.25    2.02    0.68 <
   5  18   0    1.84    0.90    0.67 <
   5  18   1    2.19    0.45    0.67 <
   5  18   2   35.89   42.77    1.86 o
   5  18   3    6.46   10.75    1.08 o
   5  19  -2    0.00   -1.12    0.67 <
   5  19  -1    0.02   -1.34    0.67 <
   5  19   0    0.48   -1.12    0.67 <
   5  19   1   10.08   10.52    1.12 o
   6   0  -8    1.23    3.13    1.56 <
   6   0  -6    1.31    3.81    0.89 o
   6   0  -4    1.25    1.34    0.45 o
   6   0  -2    0.05    0.22    0.45 <
   6   0   0   12.66    9.18    1.37 o
   6   0   2   28.56   27.54    1.81 o
   6   0   4    8.07    8.06    1.12 o
   6   0   6   30.52   33.36    1.50 o
   6   1  -8    0.40    1.34    0.89 <
   6   1  -7    0.25    1.79    0.44 o
   6   1  -6   14.95   16.57    0.86 o
   6   1  -5    4.88    3.36    0.46 o
   6   1  -4   18.29   17.91    0.68 o
   6   1  -3    0.00   -0.45    0.22 <
   6   1  -2   44.49   42.99    0.97 o
   6   1  -1   23.84   22.62    0.72 o
   6   1   0    3.27    0.00    0.68 <
   6   1   1   74.49   67.62    2.26 o
   6   1   2   12.25   10.97    0.69 o
   6   1   3   16.17   15.90    0.68 o
   6   1   4    0.95    0.67    0.45 <
   6   1   5   22.36   22.17    1.12 o
   6   1   6    9.56   10.75    0.65 o
   6   1   7    2.28    2.46    0.67 o
   6   2  -8    0.14    2.24    1.12 <
   6   2  -7    1.09    1.57    0.67 <
   6   2  -6    2.03    4.03    0.66 o
   6   2  -5    0.14    1.12    0.45 <
   6   2  -4    2.06    2.46    0.45 o
   6   2  -3    5.02    4.03    0.46 o
   6   2  -2    3.80    3.13    0.45 o
   6   2  -1    1.50    0.22    0.23 <
   6   2   0    0.11   -0.90    0.67 <
   6   2   1    0.98    0.22    0.45 <
   6   2   2   70.04   67.18    1.70 o
   6   2   3   49.02   49.26    1.33 o
   6   2   4    2.56    2.69    0.45 o
   6   2   5   10.25    9.63    0.68 o
   6   2   6   46.70   48.37    1.51 o
   6   2   7    0.60    0.67    0.45 <
   6   3  -8    0.04    0.90    1.12 <
   6   3  -7    0.33    1.12    0.67 <
   6   3  -6    2.62    3.81    0.67 o
   6   3  -5    0.09    0.45    0.45 <
   6   3  -4    0.29    0.45    0.45 <
   6   3  -3   18.08   18.59    0.66 o
   6   3  -2    8.83    7.84    0.47 o
   6   3  -1   12.32    9.18    0.72 o
   6   3   0    0.01   -0.45    0.67 <
   6   3   1    7.43    5.60    0.69 o
   6   3   2   12.00   12.32    0.67 o
   6   3   3    0.35    0.67    0.45 <
   6   3   4   13.37   14.11    0.66 o
   6   3   5    0.00    0.22    0.45 <
   6   3   6    6.52    6.72    0.67 o
   6   3   7   10.16   10.52    0.67 o
   6   4  -8    0.08    1.12    0.89 <
   6   4  -7    0.56    1.12    0.67 <
   6   4  -6    1.70    2.02    0.67 <
   6   4  -5    0.13    0.22    0.45 <
   6   4  -4    4.26    4.25    0.45 o
   6   4  -3    9.24    8.96    0.68 o
   6   4  -2    0.31   -0.45    0.45 <
   6   4  -1    9.48    7.84    0.69 o
   6   4   0   43.39   44.34    1.54 o
   6   4   1  146.16  153.16    2.23 o
   6   4   2   21.30   23.51    0.83 o
   6   4   3    1.49    1.34    0.45 o
   6   4   4   69.78   69.64    1.35 o
   6   4   5    4.66    4.25    0.45 o
   6   4   6    3.40    3.81    0.67 o
   6   4   7   26.93   28.44    1.31 o
   6   5  -8    0.01    1.12    0.89 <
   6   5  -7    0.20    1.34    0.67 <
   6   5  -6    1.05    2.24    0.67 o
   6   5  -5    1.38    1.57    0.45 o
   6   5  -4    0.07    0.45    0.45 <
   6   5  -3    4.84    6.49    0.42 o
   6   5  -2   23.37   26.65    0.79 o
   6   5  -1  372.20  382.68    6.55 o
   6   5   0   25.24   26.20    0.87 o
   6   5   1   93.24   92.26    1.84 o
   6   5   2    1.60    0.90    0.45 <
   6   5   3   19.00   21.05    0.84 o
   6   5   4    2.21    2.24    0.45 o
   6   5   5   13.14   12.76    0.68 o
   6   5   6    5.53    4.25    0.68 o
   6   5   7    6.80    7.84    0.89 o
   6   6  -7    0.92    2.91    0.66 o
   6   6  -6    1.12    1.79    0.67 <
   6   6  -5    9.71   11.87    0.63 o
   6   6  -4    0.40    1.57    0.44 o
   6   6  -3  109.54  115.10    1.65 o
   6   6  -2   15.41   16.57    0.64 o
   6   6  -1   65.50   65.38    1.57 o
   6   6   0   92.41   97.41    1.74 o
   6   6   1    7.02    6.49    0.68 o
   6   6   2   14.06   13.88    0.90 o
   6   6   3    1.46    2.24    0.44 o
   6   6   4   48.98   50.16    1.30 o
   6   6   5    1.60    1.34    0.45 o
   6   6   6    2.46    0.22    0.68 <
   6   7  -7    0.61    1.79    0.67 <
   6   7  -6    0.38    1.12    0.67 <
   6   7  -5    0.01    0.67    0.45 <
   6   7  -4   22.41   27.54    0.72 o
   6   7  -3   21.36   27.77    0.67 o
   6   7  -2   20.25   23.96    1.04 o
   6   7  -1   36.43   36.95    1.10 o
   6   7   0    0.26   -0.22    0.45 <
   6   7   1    5.76    4.70    0.46 o
   6   7   2    6.63    5.15    0.68 o
   6   7   3   16.16   20.15    0.80 o
   6   7   4    0.51    0.45    0.45 <
   6   7   5    5.37    5.82    0.67 o
   6   7   6    0.47    0.00    0.67 <
   6   8  -7    0.63    0.67    0.67 <
   6   8  -6    0.02    0.67    0.67 <
   6   8  -5    8.36    8.29    0.67 o
   6   8  -4   26.50   27.99    0.85 o
   6   8  -3    7.25    8.96    0.65 o
   6   8  -2  186.90  192.57    3.00 o
   6   8  -1    1.47    1.57    0.67 <
   6   8   0    6.85    6.94    0.67 o
   6   8   1    5.96    6.27    0.67 o
   6   8   2    0.70    1.34    0.45 o
   6   8   3    0.49    0.22    0.45 <
   6   8   4    4.66    3.13    0.68 o
   6   8   5    0.51    0.22    0.45 <
   6   8   6    0.02   -1.34    0.44 <
   6   9  -7    0.02    0.45    0.67 <
   6   9  -6    0.50    1.12    0.67 <
   6   9  -5    1.09    1.79    0.45 o
   6   9  -4   20.68   24.63    0.78 o
   6   9  -3   10.65    9.85    0.68 o
   6   9  -2   12.61   14.33    0.87 o
   6   9  -1   26.53   25.30    1.37 o
   6   9   0    9.41    7.84    0.91 o
   6   9   1   22.03   21.72    0.90 o
   6   9   2    5.16    4.48    0.68 o
   6   9   3    0.02    0.00    0.45 <
   6   9   4    2.17    1.79    0.45 o
   6   9   5   16.46   14.55    0.93 o
   6   9   6    4.08    3.58    0.67 o
   6  10  -7    0.00    0.00    0.67 <
   6  10  -6    0.32    0.45    0.67 <
   6  10  -5    0.02    0.00    0.67 <
   6  10  -4    3.22    3.13    0.67 o
   6  10  -3    3.20    2.69    0.67 o
   6  10  -2    0.07   -0.45    0.45 <
   6  10  -1    1.59    2.02    0.67 <
   6  10   0   10.54   10.97    1.12 o
   6  10   1   29.67   31.80    1.52 o
   6  10   2   20.47   23.29    0.82 o
   6  10   3   74.14   72.33    1.87 o
   6  10   4    4.59    4.48    0.67 o
   6  10   5   18.51   19.03    1.11 o
   6  10   6    0.44    0.67    0.67 <
   6  11  -6    1.21    0.67    0.67 <
   6  11  -5    0.72    0.90    0.90 <
   6  11  -4    5.53    6.49    0.89 o
   6  11  -3    0.01   -1.12    0.67 <
   6  11  -2    0.15   -0.67    0.67 <
   6  11  -1    3.72    2.69    0.68 o
   6  11   0   30.78   34.04    1.49 o
   6  11   1    0.08   -0.22    0.45 <
   6  11   2    5.47    5.60    0.89 o
   6  11   3    0.07    0.22    0.45 <
   6  11   4    1.78    2.91    0.67 o
   6  11   5    9.75    8.73    0.91 o
   6  12  -6    0.29    1.79    1.12 <
   6  12  -5    0.00   -0.45    0.90 <
   6  12  -4    1.15    0.90    0.67 <
   6  12  -3    2.84    3.36    0.67 o
   6  12  -2    7.63    7.17    0.90 o
   6  12  -1    1.58    1.79    0.67 <
   6  12   0    0.17   -1.12    0.45 <
   6  12   1    0.28   -1.12    0.67 <
   6  12   2    5.47    3.13    0.91 o
   6  12   3    2.82    2.02    0.67 <
   6  12   4   74.26   83.97    2.10 o
   6  12   5    1.15    0.90    0.67 <
   6  13  -5    0.21   -1.79    0.89 <
   6  13  -4   10.51   10.97    0.89 o
   6  13  -3    0.15   -1.34    0.67 <
   6  13  -2    0.01   -0.45    0.67 <
   6  13  -1    0.54   -0.67    0.67 <
   6  13   0    0.15   -0.45    0.67 <
   6  13   1    1.60    1.12    0.90 <
   6  13   2   16.77   17.02    1.34 o
   6  13   3    0.00   -0.45    0.67 <
   6  13   4    0.78   -0.45    0.67 <
   6  14  -5    0.07   -0.90    0.89 <
   6  14  -4    1.01    0.67    0.67 <
   6  14  -3    3.46    2.46    0.90 <
   6  14  -2    0.55    0.00    0.67 <
   6  14  -1    5.72    6.49    0.89 o
   6  14   0    4.62    2.02    0.68 <
   6  14   1    0.02   -0.67    0.67 <
   6  14   2   12.25    9.40    1.15 o
   6  14   3    1.14   -0.45    0.67 <
   6  14   4    0.03    0.22    1.12 <
   6  15  -4    0.69   -0.22    0.90 <
   6  15  -3    0.10   -1.12    0.67 <
   6  15  -2    0.74    0.22    0.67 <
   6  15  -1   18.52   17.47    1.36 o
   6  15   0   12.88   12.54    1.12 o
   6  15   1   17.67   19.03    1.55 o
   6  15   2    6.49    5.37    0.90 o
   6  15   3    0.10   -1.57    0.89 <
   6  16  -3    0.34   -0.45    0.67 <
   6  16  -2    0.04   -0.45    0.67 <
   6  16  -1    0.59   -0.45    0.67 <
   6  16   0    0.03   -0.22    0.90 <
   6  16   1    3.27    3.13    0.90 o
   6  16   2    0.83   -0.67    0.90 <
   6  17  -2    0.37   -0.90    0.90 <
   6  17  -1    0.42   -0.67    0.67 <
   6  17   0    1.81    0.90    0.90 <
   6  17   1    0.06    1.12    1.12 <
   7   0  -6    0.25    2.02    0.67 <
   7   0  -4    1.39    1.57    0.45 o
   7   0  -2    0.39    0.00    0.67 <
   7   0   0   17.19   19.26    1.99 o
   7   0   2    9.24    9.40    0.89 o
   7   0   4    4.04    3.81    0.90 o
   7   0   6    1.99    1.34    0.67 <
   7   1  -7    0.58    2.02    0.67 <
   7   1  -6    3.14    4.03    0.67 o
   7   1  -5    0.40    0.45    0.45 <
   7   1  -4    1.20    0.67    0.45 <
   7   1  -3    4.60    5.15    0.44 o
   7   1  -2    4.57    3.58    0.46 o
   7   1  -1   21.40   22.39    1.10 o
   7   1   0    1.02    2.46    0.67 o
   7   1   1    4.61    6.05    0.66 o
   7   1   2    0.36    0.45    0.45 <
   7   1   3   17.72   19.26    0.86 o
   7   1   4   49.47   53.29    1.43 o
   7   1   5    4.35    4.03    0.45 o
   7   1   6    0.00    0.67    0.45 <
   7   2  -7    0.17    2.02    0.67 <
   7   2  -6    0.00    1.34    0.67 <
   7   2  -5    1.57    1.79    0.45 o
   7   2  -4    0.00    0.00    0.45 <
   7   2  -3    2.22    1.79    0.45 o
   7   2  -2    2.00    0.67    0.45 <
   7   2  -1    0.49    0.67    0.45 <
   7   2   0   59.13   63.59    1.37 o
   7   2   1   23.23   23.74    0.88 o
   7   2   2    6.84    6.27    0.68 o
   7   2   3   10.23   10.30    0.67 o
   7   2   4   18.21   20.38    0.84 o
   7   2   5    0.46    0.45    0.67 <
   7   2   6   27.99   32.47    0.98 o
   7   3  -7    0.42    1.57    0.67 <
   7   3  -6    0.46    1.79    0.67 <
   7   3  -5    0.01    0.90    0.67 <
   7   3  -4    0.34    0.22    0.45 <
   7   3  -3    2.66    2.69    0.45 o
   7   3  -2    0.48    0.00    0.45 <
   7   3  -1    0.42    0.90    0.45 <
   7   3   0    0.67    1.79    0.67 <
   7   3   1    3.08    4.03    0.67 o
   7   3   2    0.01    0.90    0.45 <
   7   3   3    1.35    1.57    0.45 o
   7   3   4   29.17   30.23    1.09 o
   7   3   5    5.00    4.70    0.67 o
   7   4  -7    0.07    2.02    0.67 <
   7   4  -6    0.94    2.69    0.67 o
   7   4  -5    7.03    9.40    0.87 o
   7   4  -4    0.00    0.67    0.67 <
   7   4  -3    4.47    6.27    0.66 o
   7   4  -2   15.20   14.55    0.91 o
   7   4  -1   16.63   17.91    1.33 o
   7   4   0    5.75    5.82    0.67 o
   7   4   1    0.87    0.45    0.45 <
   7   4   2   57.85   58.89    1.53 o
   7   4   3    8.42    7.17    0.69 o
   7   4   4    0.36    0.67    0.45 <
   7   4   5   79.97   86.21    1.71 o
   7   5  -6    0.02    1.79    0.67 <
   7   5  -5    1.46    4.93    0.88 o
   7   5  -4    3.14    4.70    0.66 o
   7   5  -3   46.86   53.52    1.31 o
   7   5  -2    0.74    1.79    0.67 <
   7   5  -1   26.18   26.65    1.11 o
   7   5   0    2.54    2.02    0.45 o
   7   5   1   12.09   12.32    0.67 o
   7   5   2    6.11    5.82    0.67 o
   7   5   3   15.08   14.33    0.91 o
   7   5   4    2.47    2.24    0.45 o
   7   5   5    8.89   11.64    0.86 o
   7   6  -6    0.66    2.46    0.89 <
   7   6  -5   29.94   36.72    1.65 o
   7   6  -4    0.06    1.34    0.67 <
   7   6  -3   56.31   59.11    1.45 o
   7   6  -2   16.35   15.67    0.91 o
   7   6  -1    2.40    2.02    0.67 <
   7   6   0    1.95    2.02    0.45 o
   7   6   1    3.18    2.91    0.45 o
   7   6   2   32.62   36.95    0.96 o
   7   6   3    0.38    0.45    0.45 <
   7   6   4    4.77    3.13    0.46 o
   7   6   5    2.05    2.02    0.67 <
   7   7  -6    3.79    4.93    1.11 o
   7   7  -5    0.74    2.46    1.12 <
   7   7  -4    0.47    2.91    0.66 o
   7   7  -3    0.66    4.48    0.88 o
   7   7  -2    4.76    4.25    0.90 o
   7   7  -1    2.34    2.02    0.67 <
   7   7   0    1.61    1.12    0.67 <
   7   7   1    5.06    6.49    0.66 o
   7   7   2    8.14    6.49    0.69 o
   7   7   3    6.87    6.49    0.68 o
   7   7   4    0.00   -0.45    0.45 <
   7   7   5   13.97   14.33    1.11 o
   7   8  -6    1.47    2.46    0.89 <
   7   8  -5    5.52    7.84    1.10 o
   7   8  -4   36.05   38.74    1.26 o
   7   8  -3    7.87    8.73    0.89 o
   7   8  -2    1.38    1.79    0.89 <
   7   8  -1   12.51   12.99    1.11 o
   7   8   0    0.06   -0.22    0.45 <
   7   8   1    0.02    0.00    0.45 <
   7   8   2    7.46    5.37    0.69 o
   7   8   3    5.53    4.93    0.68 o
   7   8   4    0.00   -0.22    0.45 <
   7   8   5    0.09   -1.57    0.67 <
   7   9  -5    0.23    1.57    0.89 <
   7   9  -4    0.18    1.79    0.67 <
   7   9  -3    4.36    4.70    0.89 o
   7   9  -2    7.33    7.17    0.90 o
   7   9  -1   12.19   12.54    1.12 o
   7   9   0    2.43    2.24    0.67 o
   7   9   1    5.65    5.82    0.89 o
   7   9   2    9.04    8.51    1.12 o
   7   9   3    2.78    3.36    0.89 o
   7   9   4    6.11    5.60    0.68 o
   7  10  -5    0.18    0.00    0.90 <
   7  10  -4    1.50    1.12    0.67 <
   7  10  -3    0.09   -0.45    0.67 <
   7  10  -2    1.89    1.34    0.90 <
   7  10  -1    3.92    2.46    0.68 o
   7  10   0    7.58    7.17    0.90 o
   7  10   1   37.34   36.28    1.81 o
   7  10   2    2.06    3.13    0.89 o
   7  10   3   43.58   45.23    1.75 o
   7  10   4    0.27    0.45    0.67 <
   7  11  -5    0.10    0.22    0.90 <
   7  11  -4    0.01   -0.22    0.67 <
   7  11  -3    0.58   -1.34    0.67 <
   7  11  -2    0.19    0.45    0.67 <
   7  11  -1    1.57    0.45    0.90 <
   7  11   0    4.57    4.03    0.90 o
   7  11   1    9.65   10.52    1.11 o
   7  11   2    2.65    2.69    0.90 o
   7  11   3    0.31    0.67    0.67 <
   7  12  -4    1.21    0.67    0.67 <
   7  12  -3    1.06    0.90    0.67 <
   7  12  -2    1.32   -0.45    0.67 <
   7  12  -1    0.00   -0.45    0.67 <
   7  12   0    2.90    1.79    0.90 <
   7  12   1    0.87   -0.22    0.90 <
   7  12   2   37.44   42.99    2.59 o
   7  12   3    3.42    3.36    0.90 o
   7  13  -3    0.00   -0.45    0.90 <
   7  13  -2    1.51    0.45    0.67 <
   7  13  -1    0.00   -0.90    0.67 <
   7  13   0    6.15    5.15    1.12 o
   7  13   1    1.16    0.45    0.90 <
   7  13   2    4.65    4.70    0.90 o
   7  14  -2    2.21    2.24    0.90 <
   7  14  -1    0.40    0.67    0.90 <
   7  14   0    7.97    6.72    1.13 o
   7  14   1    1.05    0.22    0.67 <
   8   0  -4    1.27    2.69    0.67 o
   8   0  -2    0.91    2.02    0.67 <
   8   0   0    5.18    5.37    0.89 o
   8   0   2    6.79    6.72    0.90 o
   8   0   4   10.35   10.97    1.11 o
   8   1  -5    0.34    2.46    0.89 <
   8   1  -4    3.41    4.25    0.67 o
   8   1  -3    2.86    3.36    0.67 o
   8   1  -2    6.74    8.51    0.65 o
   8   1  -1    0.31    1.34    0.67 <
   8   1   0    0.01    0.90    0.45 <
   8   1   1    2.68    4.03    0.66 o
   8   1   2   34.99   40.98    1.14 o
   8   1   3    6.80    5.82    0.68 o
   8   1   4    0.27    0.90    0.45 <
   8   2  -5    0.90    1.34    1.12 <
   8   2  -4    0.00    0.45    0.45 <
   8   2  -3    0.01    0.45    0.45 <
   8   2  -2   11.13   14.11    1.08 o
   8   2  -1    5.43    6.94    0.66 o
   8   2   0    4.44    4.03    0.90 o
   8   2   1    3.54    3.58    0.67 o
   8   2   2    0.03    0.67    0.45 <
   8   2   3    0.09    0.45    0.45 <
   8   2   4   29.42   35.38    1.17 o
   8   3  -5    0.04    1.12    0.89 <
   8   3  -4    0.42    0.90    0.67 <
   8   3  -3    1.48    2.24    0.67 o
   8   3  -2    0.33    0.45    0.67 <
   8   3  -1    3.72    5.37    0.89 o
   8   3   0    2.97    4.25    0.66 o
   8   3   1    6.89    6.49    0.68 o
   8   3   2   18.19   20.60    1.07 o
   8   3   3    1.03    3.13    0.66 o
   8   3   4    7.87    8.06    0.89 o
   8   4  -5    2.60    5.60    1.11 o
   8   4  -4    3.44    3.81    0.89 o
   8   4  -3    0.77    1.57    0.67 <
   8   4  -2    1.66    2.02    0.67 <
   8   4  -1    0.01    0.67    0.67 <
   8   4   0   13.56   13.66    1.12 o
   8   4   1    7.58    8.51    0.66 o
   8   4   2    4.75    5.37    0.67 o
   8   4   3   94.56  107.71    1.08 o
   8   5  -4    2.11    5.60    0.88 o
   8   5  -3    1.85    2.69    0.89 o
   8   5  -2    0.93    1.34    0.67 <
   8   5  -1    3.39    3.36    0.67 o
   8   5   0   12.11   13.88    1.10 o
   8   5   1   14.17   14.55    1.34 o
   8   5   2    0.41    0.67    0.45 <
   8   5   3    0.08    0.90    0.67 <
   8   6  -4    0.73    0.90    0.67 <
   8   6  -3    2.45    2.69    0.67 o
   8   6  -2    0.18    0.45    0.67 <
   8   6  -1    1.81    1.12    0.67 <
   8   6   0    2.74    4.25    0.89 o
   8   6   1    0.04    0.67    0.67 <
   8   6   2    2.44    3.13    0.89 o
   8   6   3   13.58   14.33    1.11 o
   8   7  -4    1.67    2.69    0.67 o
   8   7  -3    0.03    0.90    0.67 <
   8   7  -2    0.49    0.00    0.67 <
   8   7  -1    0.35    1.12    0.67 <
   8   7   0    5.88    6.27    0.89 o
   8   7   1    0.40    0.45    0.67 <
   8   7   2    0.77    0.45    0.67 <
   8   7   3    2.59    2.02    0.90 <
   8   8  -3    5.01    4.48    0.90 o
   8   8  -2    0.42    0.22    0.67 <
   8   8  -1    0.19    0.22    0.67 <
   8   8   0   13.44   14.11    1.34 o
   8   8   1    4.07    2.69    0.90 o
   8   8   2    0.99    0.45    0.67 <
   8   9  -3    1.71    1.34    0.67 <
   8   9  -2    0.88    0.45    0.67 <
   8   9  -1    5.12    4.03    0.90 o
   8   9   0    3.49    4.25    0.89 o
   8   9   1    1.32    0.67    0.90 <
   8   9   2    1.96    4.03    1.34 <
   8  10  -2    2.73    3.13    0.89 o
   8  10  -1    4.84    4.70    0.90 o
   8  10   0    0.19    0.45    0.90 <
   8  10   1   22.02   23.29    1.55 o
