# Supplementary material for: From space group to space groupoid: the partial symmetry of low-temperature E-vanillyl oxime
Source: Acta Crystallogr B Struct Sci Cryst Eng Mater. 2019 Jul 23;75(Pt 4):733–41. doi: 10.1107/S2052520619008461 (PMC6690132; doi:10.1107/S2052520619008461)
Supplement: Supplementary file 4 [file b-75-00733-ht_r4_convsup4.hkl]

#
# h,k,l, Fc-squared, Fo-squared, sigma(Fo-squared) and status flag
#
data_ht_r4_conv
_shelx_title                             '   '
_shelx_refln_list_code                   4
_shelx_F_calc_maximum                    66.84
_exptl_crystal_F_000                     352
_reflns_d_resolution_high                0.7084

loop_
 _symmetry_equiv_pos_as_xyz
 'x, y, z'
 '-x, y+1/2, -z+1/2'
 '-x, -y, -z'
 'x, -y+1/2, z+1/2'

_cell_length_a                           6.3704(3)
_cell_length_b                           16.6534(9)
_cell_length_c                           7.5759(4)
_cell_angle_alpha                        90
_cell_angle_beta                         93.9516(16)
_cell_angle_gamma                        90

_shelx_F_squared_multiplier              1.000

loop_
 _refln_index_h
 _refln_index_k
 _refln_index_l
 _refln_F_squared_calc
 _refln_F_squared_meas
 _refln_F_squared_sigma
 _refln_observed_status
   0   0   2 2014.21 1855.99   27.77 o
   0   0   4   92.66   82.14    1.42 o
   0   0   6   71.23   70.20    1.25 o
   0   0   8    0.12   -0.82    0.62 <
   0   0  10    1.10    1.24    0.82 <
   0   1   1  130.62  129.07    1.28 o
   0   1   2 4767.54 4467.05   43.75 o
   0   1   3    3.77    3.50    0.21 o
   0   1   4   12.71   11.53    0.42 o
   0   1   5    3.51    3.09    0.21 o
   0   1   6   55.34   52.29    0.68 o
   0   1   7    0.12   -0.62    0.41 <
   0   1   8    0.01   -1.03    0.41 <
   0   1   9    0.04   -0.82    0.62 <
   0   1  10    1.39    1.44    0.62 <
   0   2   0  214.06  184.86    3.54 o
   0   2   1 1087.67  953.93   11.51 o
   0   2   2    0.23   -0.21    0.21 <
   0   2   3   14.79   16.06    0.18 o
   0   2   4  289.56  284.29    2.82 o
   0   2   5    4.35    4.94    0.20 o
   0   2   6   26.37   24.70    0.44 o
   0   2   7   15.69   14.41    0.63 o
   0   2   8    9.37    9.47    0.62 o
   0   2   9    0.10    0.21    0.41 <
   0   2  10    0.98    1.24    0.62 <
   0   3   1 1561.48 1426.37   15.46 o
   0   3   2  143.29  149.04    1.27 o
   0   3   3  131.59  132.37    1.21 o
   0   3   4  100.90   99.22    1.07 o
   0   3   5   45.16   47.96    0.56 o
   0   3   6   16.33   17.29    0.40 o
   0   3   7    6.95    6.38    0.41 o
   0   3   8    7.08    6.59    0.62 o
   0   3   9    1.38    2.06    0.62 o
   0   3  10    0.43    0.82    0.62 <
   0   4   0 3571.39 3364.08   48.92 o
   0   4   1  374.45  351.19    3.57 o
   0   4   2   56.67   53.93    0.68 o
   0   4   3  728.18  753.43    5.30 o
   0   4   5    1.74    1.65    0.21 o
   0   4   6   87.11   86.46    1.04 o
   0   4   7    0.01    0.00    0.21 <
   0   4   8    2.33    2.06    0.41 o
   0   4   9    4.93    4.53    0.62 o
   0   4  10    3.18    3.91    0.62 o
   0   5   1    5.91    6.59    0.20 o
   0   5   2 1059.16 1046.36    9.05 o
   0   5   3   44.50   46.52    0.58 o
   0   5   4   41.69   37.67    0.50 o
   0   5   5    6.12    5.35    0.21 o
   0   5   6   53.13   51.88    0.65 o
   0   5   7    1.18    1.03    0.21 o
   0   5   8    0.70    0.00    0.41 <
   0   5   9    0.43    1.24    0.62 <
   0   5  10    1.09    1.85    0.62 <
   0   6   0  292.39  303.84    3.45 o
   0   6   1  405.92  404.92    3.53 o
   0   6   2  886.69  929.02    6.11 o
   0   6   3   99.81  106.43    1.08 o
   0   6   4  133.81  132.16    1.28 o
   0   6   5   98.03  102.72    0.90 o
   0   6   6    6.93    8.23    0.41 o
   0   6   7    3.25    2.88    0.41 o
   0   6   8    2.92    2.88    0.62 o
   0   6   9    3.46    3.91    0.62 o
   0   6  10    0.37    0.21    0.62 <
   0   7   1    0.88    0.41    0.21 <
   0   7   2   10.64   11.32    0.41 o
   0   7   3  360.19  395.24    3.39 o
   0   7   4  159.37  159.74    1.64 o
   0   7   5    1.96    2.06    0.21 o
   0   7   6   21.94   21.61    0.42 o
   0   7   7    0.71    0.21    0.21 <
   0   7   8    4.32    4.73    0.62 o
   0   7   9    3.54    4.12    0.62 o
   0   7  10    0.41    0.00    0.62 <
   0   8   0    1.55    1.24    0.21 o
   0   8   1  578.04  577.22    6.81 o
   0   8   2  205.30  212.44    2.52 o
   0   8   3   26.00   27.17    0.60 o
   0   8   4   12.44   12.76    0.41 o
   0   8   5   24.59   24.29    0.42 o
   0   8   6    1.26    1.03    0.21 o
   0   8   7    1.43    0.82    0.41 <
   0   8   8    4.19    4.53    0.62 o
   0   8   9    2.66    2.88    0.62 o
   0   8  10    1.23    2.06    0.62 o
   0   9   1   90.97   91.81    1.84 o
   0   9   2  104.68  106.43    1.41 o
   0   9   3  320.33  333.48    4.48 o
   0   9   4    0.77    1.65    0.20 o
   0   9   5   12.51   11.94    0.42 o
   0   9   6    1.37    0.82    0.21 o
   0   9   7    0.02   -0.41    0.21 <
   0   9   8    4.11    5.15    0.62 o
   0   9   9    2.07    3.71    0.62 o
   0  10   0  308.28  314.55    5.46 o
   0  10   1  104.14  107.87    1.58 o
   0  10   2   33.16   34.58    0.60 o
   0  10   3   89.64   90.99    1.42 o
   0  10   4  151.32  146.57    1.76 o
   0  10   5   12.83   12.35    0.42 o
   0  10   6    1.45    1.65    0.21 o
   0  10   7    0.38    0.62    0.41 <
   0  10   8   10.16   10.50    0.82 o
   0  10   9    0.52    1.24    0.62 <
   0  11   1   60.43   53.52    1.51 o
   0  11   2   39.29   38.08    0.84 o
   0  11   3    7.30    7.82    0.41 o
   0  11   4   49.06   49.82    0.81 o
   0  11   5    7.41    8.03    0.41 o
   0  11   6    2.79    2.26    0.41 o
   0  11   7    0.68    0.41    0.41 <
   0  11   8    1.60    1.65    0.62 <
   0  11   9    0.05    0.82    0.62 <
   0  12   0    0.00   -0.21    0.41 <
   0  12   1   14.55   10.91    0.84 o
   0  12   2  435.44  428.38    7.52 o
   0  12   3  193.60  193.30    2.27 o
   0  12   4    4.68    4.53    0.41 o
   0  12   5    7.55    8.03    0.41 o
   0  12   6    0.14    0.00    0.21 <
   0  12   7    7.00    7.41    0.41 o
   0  12   8    1.51    2.68    0.82 o
   0  12   9    6.07    6.18    1.03 o
   0  13   1  604.01  619.62   10.46 o
   0  13   2    0.77    1.85    0.62 <
   0  13   3  115.43  115.49    1.44 o
   0  13   4   75.84   74.52    1.05 o
   0  13   5    3.03    3.29    0.41 o
   0  13   6    0.04    0.00    0.41 <
   0  13   7    7.04    5.35    0.62 o
   0  13   8    0.00    0.41    0.82 <
   0  14   0  267.34  296.23    7.54 o
   0  14   1  357.36  348.72    6.31 o
   0  14   2  279.69  283.05    4.26 o
   0  14   3   18.01   19.76    0.60 o
   0  14   4    5.90    5.35    0.41 o
   0  14   5    0.01    0.00    0.21 <
   0  14   6    2.18    1.65    0.41 o
   0  14   7    0.03   -0.21    0.41 <
   0  14   8    0.01    0.21    0.82 <
   0  15   1    2.62    3.91    0.41 o
   0  15   2    0.17   -0.21    0.41 <
   0  15   3    4.72    4.12    0.41 o
   0  15   4   20.47   22.03    0.60 o
   0  15   5   16.13   17.29    0.61 o
   0  15   6    1.15    0.82    0.41 <
   0  15   7    2.01    1.85    0.41 o
   0  15   8    0.00   -0.21    0.82 <
   0  16   0  172.42  176.21    3.66 o
   0  16   1   27.96   28.82    0.82 o
   0  16   2    5.42    4.53    0.41 o
   0  16   3   25.11   24.91    1.03 o
   0  16   4    0.04    0.00    0.21 <
   0  16   5    0.45    0.82    0.41 <
   0  16   6    7.75    6.79    0.62 o
   0  16   7    0.80    1.03    0.41 <
   0  17   1    0.30    0.00    0.41 <
   0  17   2   12.09   11.53    0.62 o
   0  17   3    7.31    7.20    0.62 o
   0  17   4   20.82   21.20    1.03 o
   0  17   5    3.23    2.47    0.41 o
   0  17   6    0.01   -0.41    0.41 <
   0  17   7    0.47    1.24    0.62 <
   0  18   0    0.26   -0.41    0.41 <
   0  18   1    4.21    4.53    0.41 o
   0  18   2   16.19   15.85    0.83 o
   0  18   3    5.05    4.12    0.62 o
   0  18   4   11.20   10.29    0.83 o
   0  18   5    4.38    3.50    0.62 o
   0  18   6    2.18    2.06    0.41 o
   0  19   1    6.35    6.18    0.62 o
   0  19   2    1.24    0.41    0.41 <
   0  19   3    0.96    0.82    0.41 <
   0  19   4    6.92    7.41    0.62 o
   0  19   5    2.35    2.26    0.62 o
   0  19   6    0.99    0.41    0.62 <
   0  20   0   45.19   51.88    1.80 o
   0  20   1   11.90   11.73    0.62 o
   0  20   2    4.80    2.88    0.42 o
   0  20   3    5.04    4.32    0.62 o
   0  20   4    0.06    0.21    0.62 <
   0  20   5    0.61    0.41    0.62 <
   0  21   1    0.43    0.41    0.41 <
   0  21   2    4.70    4.12    0.62 o
   0  21   3    1.19    1.65    0.62 <
   0  21   4    1.39    1.65    0.62 <
   0  22   0    0.09    0.00    0.62 <
   0  22   1    7.64    8.44    0.61 o
   0  22   2    2.61    1.85    0.62 <
   0  22   3    0.36   -0.41    0.41 <
   0  23   1    8.40    6.79    0.62 o
   0  23   2    0.16   -0.21    0.62 <
   1   0 -10    0.30   -0.21    0.82 <
   1   0  -8    2.88    1.85    0.62 <
   1   0  -6    0.65   -0.41    0.41 <
   1   0  -4    0.40   -0.41    0.41 <
   1   0   0 3426.36 3048.92   43.34 o
   1   0   2   46.79   47.55    0.81 o
   1   0   4  835.21  840.51   11.22 o
   1   0   6    7.10    7.62    0.41 o
   1   0   8   14.80   14.20    1.03 o
   1   0  10    0.50    0.21    0.82 <
   1   1 -10    0.00   -0.21    0.62 <
   1   1  -9    0.97    1.03    0.62 <
   1   1  -8    4.32    4.12    0.62 o
   1   1  -7    2.16    2.06    0.41 o
   1   1  -6   10.77   10.91    0.41 o
   1   1  -5    0.28    0.41    0.21 <
   1   1  -4 1308.80 1283.51   11.30 o
   1   1  -3    1.97    1.85    0.21 o
   1   1  -2 4119.12 4004.91   30.14 o
   1   1  -1  600.61  580.92    4.46 o
   1   1   0 1448.28 1376.96   13.47 o
   1   1   1  141.95  132.16    1.49 o
   1   1   2 1657.41 1617.20   15.20 o
   1   1   3    0.04    0.00    0.21 <
   1   1   4  284.81  286.96    2.82 o
   1   1   5   38.14   37.26    0.63 o
   1   1   6    8.07    7.82    0.41 o
   1   1   7    0.58    0.21    0.21 <
   1   1   8    0.11   -0.21    0.41 <
   1   1   9    0.16   -0.62    0.41 <
   1   1  10    6.97    6.18    0.62 o
   1   2 -10    0.69    1.24    0.62 <
   1   2  -9    1.10    1.24    0.62 <
   1   2  -8    6.67    7.00    0.62 o
   1   2  -7    5.09    5.15    0.41 o
   1   2  -6    6.46    6.79    0.41 o
   1   2  -5    4.27    4.53    0.20 o
   1   2  -4  292.14  283.26    2.73 o
   1   2  -3  229.91  229.94    1.65 o
   1   2  -2   62.61   54.35    0.65 o
   1   2  -1 2172.01 2005.85   19.46 o
   1   2   0  234.83  229.12    2.22 o
   1   2   1  271.83  242.29    2.87 o
   1   2   2  829.97  852.86    6.68 o
   1   2   3    0.35    0.62    0.21 o
   1   2   4   10.49   10.50    0.41 o
   1   2   5  138.45  138.95    1.64 o
   1   2   6   60.81   57.64    0.88 o
   1   2   7    5.66    4.94    0.41 o
   1   2   8    7.72    7.00    0.62 o
   1   2   9    0.97    0.41    0.62 <
   1   2  10    0.93    1.85    0.62 <
   1   3 -10    1.74    1.65    0.62 <
   1   3  -9    0.65    0.41    0.41 <
   1   3  -8    0.10    0.21    0.41 <
   1   3  -7    6.94    7.00    0.41 o
   1   3  -6    8.78    9.06    0.41 o
   1   3  -5    5.60    7.82    0.40 o
   1   3  -4   10.83   10.09    0.22 o
   1   3  -3  188.32  189.59    1.40 o
   1   3  -2  971.13  999.84    5.31 o
   1   3  -1 2088.53 2029.32   18.33 o
   1   3   0  857.17  818.68    7.78 o
   1   3   1 1058.69  982.34   10.27 o
   1   3   2   75.74   76.17    0.81 o
   1   3   3  113.45  115.28    1.19 o
   1   3   4  180.20  181.77    2.02 o
   1   3   5   25.81   26.56    0.61 o
   1   3   6    5.57    5.97    0.20 o
   1   3   7   13.53   13.79    0.41 o
   1   3   8    2.57    2.88    0.41 o
   1   3   9    9.98    9.88    0.82 o
   1   3  10    3.58    4.94    0.61 o
   1   4 -10    0.19   -0.21    0.62 <
   1   4  -9    0.20   -0.21    0.62 <
   1   4  -8   17.75   15.85    0.83 o
   1   4  -7    0.42    0.41    0.41 <
   1   4  -6   11.76    8.44    0.43 o
   1   4  -5   77.78   84.19    0.63 o
   1   4  -4   23.73   21.20    0.45 o
   1   4  -3    2.17    3.09    0.20 o
   1   4  -2  925.90  937.26    6.14 o
   1   4  -1   39.21   39.11    0.41 o
   1   4   0  327.09  314.34    3.05 o
   1   4   1  925.72  909.88    7.92 o
   1   4   2   15.21   14.62    0.22 o
   1   4   3    8.91    8.23    0.21 o
   1   4   4  113.12  120.43    1.27 o
   1   4   5    0.83    0.82    0.21 o
   1   4   6   12.69   13.17    0.41 o
   1   4   7   15.48   14.00    0.43 o
   1   4   8   13.77   16.06    0.81 o
   1   4   9    1.42    1.85    0.62 <
   1   4  10    7.40    8.03    0.82 o
   1   5 -10    0.34    0.21    0.62 <
   1   5  -9    0.01    0.00    0.62 <
   1   5  -8    0.43    0.21    0.41 <
   1   5  -7    5.53    5.56    0.41 o
   1   5  -6    8.41    8.03    0.41 o
   1   5  -5   39.98   44.46    0.53 o
   1   5  -4   67.97   73.70    0.68 o
   1   5  -3   84.99   87.08    0.76 o
   1   5  -2   72.62   77.61    0.42 o
   1   5  -1  174.22  170.45    1.56 o
   1   5   0 1642.79 1653.84   13.01 o
   1   5   1   51.46   57.43    0.45 o
   1   5   2    9.20    9.88    0.20 o
   1   5   3   18.58   19.35    0.40 o
   1   5   4  514.42  535.43    5.23 o
   1   5   5    0.28   -0.21    0.21 <
   1   5   6    0.24    0.41    0.21 <
   1   5   7    0.99    1.24    0.41 o
   1   5   8   11.98   14.00    0.81 o
   1   5   9    1.88    2.88    0.62 o
   1   5  10    0.93    2.26    0.62 o
   1   6 -10    0.09    0.41    0.62 <
   1   6  -9    2.93    2.68    0.62 o
   1   6  -8    5.01    5.15    0.62 o
   1   6  -7   12.69   11.53    0.62 o
   1   6  -6   14.51   12.97    0.42 o
   1   6  -5   20.69   21.41    0.40 o
   1   6  -4  201.17  201.53    1.64 o
   1   6  -3   23.73   21.61    0.44 o
   1   6  -2   64.15   65.46    0.58 o
   1   6  -1   36.38   34.17    0.46 o
   1   6   0  700.28  718.43    5.36 o
   1   6   1    1.96    2.68    0.20 o
   1   6   2  579.42  634.45    3.58 o
   1   6   3  346.75  355.72    3.69 o
   1   6   4   37.90   42.41    0.53 o
   1   6   5    0.00    0.00    0.21 <
   1   6   6   31.41   31.08    0.62 o
   1   6   7    0.26    0.62    0.41 <
   1   6   8   14.55   14.20    0.83 o
   1   6   9    1.12    1.44    0.62 <
   1   6  10    0.00    0.41    0.62 <
   1   7 -10    0.43    0.82    0.62 <
   1   7  -9    0.01    0.21    0.62 <
   1   7  -8    0.20    0.41    0.41 <
   1   7  -7    0.66    0.62    0.41 <
   1   7  -6    9.13    8.85    0.41 o
   1   7  -5   15.55   15.65    0.41 o
   1   7  -4   67.99   70.20    0.77 o
   1   7  -3   54.93   54.55    0.63 o
   1   7  -2    0.41    0.21    0.21 <
   1   7  -1  353.66  349.54    3.81 o
   1   7   0   36.95   39.11    0.58 o
   1   7   1 2122.74 2052.58   22.96 o
   1   7   2  929.01  961.76    9.23 o
   1   7   3   74.19   81.72    1.10 o
   1   7   4  181.79  193.30    1.99 o
   1   7   5    1.77    1.44    0.21 o
   1   7   6   12.25   12.35    0.41 o
   1   7   7   36.34   36.02    0.83 o
   1   7   8    0.29    1.03    0.41 <
   1   7   9    0.00   -0.21    0.41 <
   1   7  10    0.61    1.85    0.62 <
   1   8 -10    2.11    2.26    0.82 <
   1   8  -9    1.37    1.24    0.62 <
   1   8  -8    0.37   -0.21    0.41 <
   1   8  -7    4.09    3.09    0.41 o
   1   8  -6   11.56   11.12    0.41 o
   1   8  -5    1.98    2.47    0.20 o
   1   8  -4   14.87   13.59    0.42 o
   1   8  -3   60.31   59.90    0.83 o
   1   8  -2    2.22    1.65    0.21 o
   1   8  -1  228.57  227.26    2.50 o
   1   8   0  263.46  284.29    2.54 o
   1   8   1   26.49   27.38    0.40 o
   1   8   2    2.47    3.09    0.20 o
   1   8   3  127.59  131.34    1.78 o
   1   8   4    6.61    7.41    0.41 o
   1   8   5    0.24    0.00    0.21 <
   1   8   6    0.40    0.21    0.21 <
   1   8   7    5.06    4.73    0.41 o
   1   8   8    5.41    7.41    0.61 o
   1   8   9    1.39    1.85    0.62 <
   1   9  -9    0.02    0.62    0.62 <
   1   9  -8    0.11   -0.21    0.41 <
   1   9  -7    1.29    0.41    0.41 <
   1   9  -6    1.22    1.65    0.41 o
   1   9  -5   70.55   69.37    1.05 o
   1   9  -4  119.37  117.96    1.47 o
   1   9  -3  131.84  134.22    1.38 o
   1   9  -2    4.14    4.53    0.41 o
   1   9  -1    5.60    6.38    0.20 o
   1   9   0    0.01    0.21    0.21 <
   1   9   1  269.09  280.38    3.25 o
   1   9   2    0.00   -0.21    0.21 <
   1   9   3   22.19   20.17    0.64 o
   1   9   4    1.40    1.44    0.21 o
   1   9   5    0.15    0.21    0.21 <
   1   9   6   50.35   50.85    0.82 o
   1   9   7   15.78   17.50    0.60 o
   1   9   8    1.30    3.71    0.61 o
   1   9   9    2.15    2.88    0.62 o
   1  10  -9    0.02   -0.41    0.62 <
   1  10  -8    0.00    0.21    0.62 <
   1  10  -7    1.36    1.44    0.41 o
   1  10  -6   59.40   57.02    1.06 o
   1  10  -5    0.72    1.44    0.20 o
   1  10  -4    0.27    0.41    0.21 <
   1  10  -3    0.34    0.62    0.21 o
   1  10  -2  126.33  123.72    1.90 o
   1  10  -1  105.41  108.49    1.38 o
   1  10   0   12.38   10.91    0.42 o
   1  10   1  341.70  342.95    4.09 o
   1  10   2  220.77  226.24    3.19 o
   1  10   3   26.26   25.73    0.62 o
   1  10   4    3.37    2.88    0.41 o
   1  10   5    0.59   -0.21    0.21 <
   1  10   6   27.26   28.41    0.60 o
   1  10   7    0.22    0.82    0.41 <
   1  10   8   60.12   58.05    1.46 o
   1  10   9    4.50    4.32    0.62 o
   1  11  -9    0.04    0.21    0.62 <
   1  11  -8    0.18    0.82    0.62 <
   1  11  -7    0.75    0.82    0.41 <
   1  11  -6    3.67    4.32    0.41 o
   1  11  -5   20.41   21.61    0.61 o
   1  11  -4   96.44   97.58    1.21 o
   1  11  -3    3.96    3.91    0.21 o
   1  11  -2   39.88   38.70    0.64 o
   1  11  -1  179.22  173.54    2.38 o
   1  11   0   13.76   13.79    0.41 o
   1  11   1    4.52    4.12    0.41 o
   1  11   2  162.01  152.54    2.62 o
   1  11   3   58.91   60.73    1.00 o
   1  11   4   19.11   18.53    0.62 o
   1  11   5   11.68   11.53    0.41 o
   1  11   6   31.20   32.11    0.81 o
   1  11   7    3.50    3.50    0.41 o
   1  11   8    2.70    3.50    0.62 o
   1  11   9    0.01    1.03    0.62 <
   1  12  -9    1.79    1.24    0.82 <
   1  12  -8    0.00    0.21    0.62 <
   1  12  -7    4.21    4.73    0.62 o
   1  12  -6    0.82    1.24    0.21 o
   1  12  -5   95.53   99.63    1.36 o
   1  12  -4   40.06   43.44    0.78 o
   1  12  -3   56.74   58.05    1.01 o
   1  12  -2    3.03    3.91    0.41 o
   1  12  -1    0.09    0.21    0.21 <
   1  12   0  582.06  592.04    6.98 o
   1  12   1  118.63  107.25    2.03 o
   1  12   2   39.38   39.73    0.82 o
   1  12   3    3.29    3.71    0.41 o
   1  12   4    9.56    8.23    0.42 o
   1  12   5    2.86    2.47    0.41 o
   1  12   6    0.13    0.00    0.41 <
   1  12   7   16.60   16.47    0.62 o
   1  12   8    2.34    3.50    0.62 o
   1  12   9    2.05    2.26    0.82 <
   1  13  -8    0.53    0.21    0.82 <
   1  13  -7    4.14    4.12    0.62 o
   1  13  -6   26.79   25.32    0.84 o
   1  13  -5   12.70   12.76    0.62 o
   1  13  -4   64.80   62.58    1.07 o
   1  13  -3  255.88  264.32    2.89 o
   1  13  -2   57.71   55.79    1.06 o
   1  13  -1  396.58  406.56    4.93 o
   1  13   0  168.76  171.48    2.63 o
   1  13   1  174.28  163.86    2.84 o
   1  13   2   73.72   69.17    1.50 o
   1  13   3    3.99    3.71    0.41 o
   1  13   4    2.31    2.06    0.41 o
   1  13   5   56.26   54.14    1.06 o
   1  13   6    0.85    1.24    0.41 o
   1  13   7    8.35    7.41    0.62 o
   1  13   8    1.01    1.24    0.62 <
   1  14  -8    0.11    0.21    0.82 <
   1  14  -7    0.19    0.41    0.62 <
   1  14  -6    0.59    0.41    0.41 <
   1  14  -5   12.48   13.59    0.82 o
   1  14  -4   92.35   89.55    1.49 o
   1  14  -3  112.84  113.01    1.85 o
   1  14  -2  119.05  124.54    2.18 o
   1  14  -1  407.75  411.09    5.91 o
   1  14   0  181.48  180.54    2.90 o
   1  14   1    0.24    1.03    0.41 <
   1  14   2   67.85   63.82    1.49 o
   1  14   3   18.70   18.73    0.82 o
   1  14   4   13.11   12.76    0.62 o
   1  14   5    6.52    6.18    0.41 o
   1  14   6    0.01   -0.21    0.41 <
   1  14   7    0.93    1.24    0.41 o
   1  14   8    1.95    1.44    0.62 <
   1  15  -8    0.02    0.41    0.82 <
   1  15  -7    1.53    1.44    0.62 <
   1  15  -6    6.33    5.97    0.62 o
   1  15  -5    0.07    0.21    0.41 <
   1  15  -4    8.15    8.44    0.62 o
   1  15  -3    1.88    1.24    0.41 o
   1  15  -2    0.37    1.03    0.41 <
   1  15  -1   30.26   32.11    1.01 o
   1  15   0   54.35   53.93    1.24 o
   1  15   1    4.61    4.53    0.62 o
   1  15   2   12.61   11.94    0.83 o
   1  15   3   32.29   33.35    1.02 o
   1  15   4   13.92   14.82    0.61 o
   1  15   5    4.17    3.91    0.41 o
   1  15   6    4.36    4.32    0.41 o
   1  15   7    0.06   -0.21    0.41 <
   1  15   8    0.60    0.21    1.03 <
   1  16  -7    0.48    1.24    0.62 <
   1  16  -6    1.25    1.85    0.41 o
   1  16  -5    2.02    2.06    0.41 o
   1  16  -4    0.10   -0.62    0.41 <
   1  16  -3   20.45   18.53    0.84 o
   1  16  -2  123.61  126.81    2.22 o
   1  16  -1    5.41    6.18    0.62 o
   1  16   0    4.10    3.29    0.41 o
   1  16   1  101.73  107.46    2.40 o
   1  16   2   20.82   21.82    1.02 o
   1  16   3    2.27    2.26    0.41 o
   1  16   4   10.40   12.97    0.81 o
   1  16   5    0.26   -0.21    0.41 <
   1  16   6    6.92    6.79    0.62 o
   1  16   7    0.91    0.62    0.41 <
   1  17  -7    0.02    0.21    0.62 <
   1  17  -6    0.92    0.00    0.62 <
   1  17  -5    1.11    1.03    0.41 <
   1  17  -4    3.00    2.47    0.62 o
   1  17  -3    1.02    0.62    0.41 <
   1  17  -2    0.69    0.21    0.41 <
   1  17  -1    0.01    0.00    0.41 <
   1  17   0   33.55   32.94    1.03 o
   1  17   1   12.28   13.38    1.03 o
   1  17   2   54.81   57.85    1.62 o
   1  17   3    9.81    9.26    0.83 o
   1  17   4    0.01   -0.21    0.41 <
   1  17   5    0.51    0.82    0.41 <
   1  17   6    0.29    0.62    0.41 <
   1  17   7    0.14    0.00    0.41 <
   1  18  -6    5.68    4.94    0.62 o
   1  18  -5    0.99    0.21    0.41 <
   1  18  -4    5.18    4.32    0.41 o
   1  18  -3    4.04    2.68    0.62 o
   1  18  -2    0.02   -0.62    0.41 <
   1  18  -1    6.07    6.79    0.62 o
   1  18   0   21.45   21.82    1.03 o
   1  18   1    4.56    3.09    0.62 o
   1  18   2    1.69    1.44    0.62 <
   1  18   3    1.59    1.65    0.62 <
   1  18   4    0.11    0.00    0.41 <
   1  18   5    6.33    6.18    0.62 o
   1  18   6    1.39    1.03    0.41 <
   1  19  -6    0.10   -0.82    0.62 <
   1  19  -5    0.90    0.21    0.62 <
   1  19  -4    0.00   -0.21    0.41 <
   1  19  -3    0.10    0.21    0.41 <
   1  19  -2    8.26    7.82    0.62 o
   1  19  -1   12.97   13.38    0.82 o
   1  19   0    1.05    1.03    0.62 <
   1  19   1    0.19   -0.62    0.41 <
   1  19   2   16.81   19.76    1.22 o
   1  19   3    5.73    4.32    0.62 o
   1  19   4    5.21    5.56    0.62 o
   1  19   5    4.48    5.15    0.82 o
   1  19   6   11.82   10.91    0.83 o
   1  20  -5    0.65    0.00    0.41 <
   1  20  -4    1.31    1.03    0.62 <
   1  20  -3    4.70    4.53    0.62 o
   1  20  -2   29.59   31.70    1.01 o
   1  20  -1    8.01    7.41    0.62 o
   1  20   0    4.65    3.71    0.82 o
   1  20   1    8.35    7.82    0.82 o
   1  20   2    8.23    6.38    0.62 o
   1  20   3    6.89    6.38    0.62 o
   1  20   4    2.97    2.47    0.62 o
   1  20   5    1.70    0.62    0.62 <
   1  21  -4    3.37    2.68    0.62 o
   1  21  -3    3.12    3.09    0.62 o
   1  21  -2    2.29    1.85    0.41 o
   1  21  -1    2.04    1.85    0.62 <
   1  21   0    8.33    8.44    0.62 o
   1  21   1    0.11   -0.21    0.41 <
   1  21   2    1.45    2.26    0.62 o
   1  21   3    0.37    0.41    0.41 <
   1  21   4    0.68    1.24    0.62 <
   1  22  -3    1.79    1.44    0.62 <
   1  22  -2    0.46   -1.03    0.62 <
   1  22  -1    8.13    8.44    0.82 o
   1  22   0    2.05    2.06    0.62 o
   1  22   1    0.89    0.41    0.41 <
   1  22   2    3.33    3.29    0.62 o
   1  22   3    7.29    5.97    0.62 o
   1  23  -1    4.49    3.29    0.62 o
   1  23   0    0.18   -0.21    0.62 <
   1  23   1    3.32    3.29    0.62 o
   2   0 -10    0.02    0.62    0.82 <
   2   0  -8    1.22    1.85    0.62 <
   2   0  -6   28.95   29.64    0.82 o
   2   0  -4 1688.35 1548.85   18.23 o
   2   0  -2  419.12  441.97    4.14 o
   2   0   0  293.81  302.40    3.30 o
   2   0   2 3068.02 3040.68   40.89 o
   2   0   4   41.65   39.94    0.85 o
   2   0   6   22.18   21.00    0.83 o
   2   0   8   16.01   16.67    1.03 o
   2   0  10    2.13    2.68    0.82 o
   2   1 -10    0.20    0.82    0.62 <
   2   1  -9    0.75    1.03    0.41 <
   2   1  -8    2.09    2.26    0.41 o
   2   1  -7    0.16    0.21    0.41 <
   2   1  -6   98.54   94.28    1.13 o
   2   1  -5   30.51   27.58    0.46 o
   2   1  -4 1169.70 1177.90    8.77 o
   2   1  -3  398.69  415.21    2.43 o
   2   1  -2   76.38   71.23    0.76 o
   2   1  -1   32.56   30.47    0.45 o
   2   1   0 2239.26 2218.09   18.80 o
   2   1   1   79.13   79.87    1.01 o
   2   1   2  477.60  516.70    4.26 o
   2   1   3  543.62  578.04    4.53 o
   2   1   4  198.83  198.65    2.06 o
   2   1   5    6.34    5.97    0.21 o
   2   1   6   19.74   17.70    0.44 o
   2   1   7    0.29   -0.62    0.21 <
   2   1   8    2.69    2.68    0.41 o
   2   1   9    0.43    0.62    0.41 <
   2   1  10    2.00    2.88    0.62 o
   2   2 -10    0.74    0.82    0.62 <
   2   2  -9    1.07    1.03    0.62 <
   2   2  -8    0.52    1.03    0.41 <
   2   2  -7    0.17    0.00    0.21 <
   2   2  -6  117.01  116.93    1.44 o
   2   2  -5   27.97   26.56    0.44 o
   2   2  -4  186.90  179.51    1.67 o
   2   2  -3  695.76  706.70    4.51 o
   2   2  -2  115.99  118.16    0.96 o
   2   2  -1  447.17  424.47    4.18 o
   2   2   0  115.02  124.75    0.66 o
   2   2   1   12.46   12.56    0.20 o
   2   2   2   79.95   78.84    0.85 o
   2   2   3  520.87  537.69    4.20 o
   2   2   4   93.69   92.84    1.05 o
   2   2   5   38.71   36.64    0.65 o
   2   2   6    4.97    5.56    0.41 o
   2   2   7    0.25    0.41    0.41 <
   2   2   8   20.62   19.56    0.83 o
   2   2   9    4.94    5.76    0.62 o
   2   2  10    0.15    0.00    0.41 <
   2   3 -10    0.64    0.82    0.62 <
   2   3  -9    0.47    0.82    0.62 <
   2   3  -8    0.01    0.21    0.41 <
   2   3  -7    1.55    1.65    0.41 o
   2   3  -6    7.76    9.68    0.61 o
   2   3  -5   58.76   58.05    0.84 o
   2   3  -4  263.71  273.79    1.92 o
   2   3  -3  170.01  181.77    0.98 o
   2   3  -2  158.30  161.18    1.35 o
   2   3  -1  345.35  343.57    3.14 o
   2   3   0   20.57   21.00    0.19 o
   2   3   1  299.30  284.29    3.44 o
   2   3   2  337.75  322.58    3.49 o
   2   3   3   10.63   11.73    0.19 o
   2   3   4   29.38   30.26    0.39 o
   2   3   5   26.77   28.41    0.38 o
   2   3   6   85.31   88.11    1.18 o
   2   3   7   64.17   64.43    1.02 o
   2   3   8    2.13    4.12    0.61 o
   2   3   9   26.62   28.61    1.01 o
   2   3  10    1.05    1.85    0.62 <
   2   4 -10    1.84    1.85    0.62 <
   2   4  -9    0.00    0.21    0.41 <
   2   4  -8    3.34    3.09    0.62 o
   2   4  -7    7.38    6.79    0.41 o
   2   4  -6    9.47   11.12    0.40 o
   2   4  -5    3.86    3.71    0.21 o
   2   4  -4   25.17   21.41    0.46 o
   2   4  -3   39.51   37.47    0.46 o
   2   4  -2  122.87  116.31    1.21 o
   2   4  -1   51.71   52.49    0.60 o
   2   4   0   69.03   70.61    0.57 o
   2   4   1  130.95  131.75    1.21 o
   2   4   2    1.83    2.26    0.20 o
   2   4   3    4.47    3.71    0.21 o
   2   4   4   14.97   15.44    0.41 o
   2   4   5   57.90   58.05    0.82 o
   2   4   6   14.83   15.65    0.61 o
   2   4   7   16.76   17.50    0.61 o
   2   4   8   44.78   46.52    1.22 o
   2   4   9    0.15    1.24    0.62 <
   2   4  10    0.24    1.03    0.62 <
   2   5 -10    0.32    1.65    0.62 <
   2   5  -9    1.89    0.82    0.62 <
   2   5  -8    0.57    0.21    0.41 <
   2   5  -7    8.35    8.03    0.41 o
   2   5  -6    0.29    0.21    0.21 <
   2   5  -5    1.40    1.03    0.21 o
   2   5  -4   16.30   16.88    0.19 o
   2   5  -3    5.82    5.56    0.21 o
   2   5  -2  442.93  457.82    4.56 o
   2   5  -1   44.39   44.26    0.62 o
   2   5   0   24.87   23.26    0.44 o
   2   5   1  158.76  152.74    1.60 o
   2   5   2 1060.12 1126.23    7.66 o
   2   5   3   20.58   22.03    0.39 o
   2   5   4    1.37    1.44    0.21 o
   2   5   5   36.17   36.02    0.62 o
   2   5   6   42.74   45.29    1.00 o
   2   5   7    0.80    1.44    0.41 o
   2   5   8   19.70   22.23    0.81 o
   2   5   9    2.59    2.88    0.62 o
   2   6 -10    0.65    1.03    0.62 <
   2   6  -9    0.91    0.62    0.41 <
   2   6  -8    1.36    1.44    0.41 o
   2   6  -7    3.73    2.47    0.41 o
   2   6  -6    6.58    5.56    0.42 o
   2   6  -5    1.73    2.47    0.20 o
   2   6  -4    0.07   -0.21    0.21 <
   2   6  -3   75.52   82.55    0.61 o
   2   6  -2   47.21   52.08    0.74 o
   2   6  -1  233.69  231.79    3.53 o
   2   6   0  536.08  571.45    7.12 o
   2   6   1  241.51  248.05    2.51 o
   2   6   2  590.76  650.50    5.10 o
   2   6   3    0.01    0.00    0.21 <
   2   6   4  143.66  141.63    1.69 o
   2   6   5   38.62   43.02    0.76 o
   2   6   6  143.82  146.98    2.00 o
   2   6   7    2.30    1.65    0.41 o
   2   6   8    1.43    1.65    0.62 <
   2   6   9    0.06    1.03    0.62 <
   2   7 -10    0.02    0.21    0.62 <
   2   7  -9    1.37    1.65    0.62 <
   2   7  -8    0.10    0.00    0.41 <
   2   7  -7    0.08    0.21    0.41 <
   2   7  -6   21.36   20.79    0.62 o
   2   7  -5    2.96    2.47    0.21 o
   2   7  -4    0.11   -0.21    0.21 <
   2   7  -3  156.71  163.65    1.68 o
   2   7  -2   40.48   39.11    0.84 o
   2   7  -1 1585.54 1599.91   21.12 o
   2   7   0 1276.31 1352.47   13.82 o
   2   7   1  195.76  206.27    2.00 o
   2   7   2  250.67  253.20    3.03 o
   2   7   3   54.44   55.99    0.79 o
   2   7   4    7.39    8.44    0.41 o
   2   7   5  106.70  106.84    1.44 o
   2   7   6   31.74   30.67    0.83 o
   2   7   7    0.23   -0.41    0.41 <
   2   7   8    1.31    1.03    0.41 <
   2   7   9    3.16    2.26    0.62 o
   2   8  -9    0.76    1.44    0.82 <
   2   8  -8    3.41    3.29    0.62 o
   2   8  -7    0.60    0.82    0.41 <
   2   8  -6    6.63    6.59    0.41 o
   2   8  -5    0.32    0.21    0.21 <
   2   8  -4    5.35    5.35    0.21 o
   2   8  -3    0.42    0.62    0.21 o
   2   8  -2   67.30   62.99    1.29 o
   2   8  -1    2.84    2.68    0.41 o
   2   8   0  118.52  129.07    1.42 o
   2   8   1  172.07  175.59    1.98 o
   2   8   2  121.08  122.07    1.63 o
   2   8   3    2.50    2.68    0.21 o
   2   8   4   29.27   27.58    0.64 o
   2   8   5   18.69   18.94    0.62 o
   2   8   6    0.71    0.41    0.41 <
   2   8   7   11.71   11.73    0.62 o
   2   8   8    0.00    0.41    0.41 <
   2   8   9    0.21   -0.41    0.62 <
   2   9  -9    0.18    0.00    0.62 <
   2   9  -8    3.05    3.09    0.82 o
   2   9  -7    4.98    3.91    0.62 o
   2   9  -6   20.27   19.14    0.63 o
   2   9  -5   16.92   16.26    0.62 o
   2   9  -4    3.46    3.50    0.21 o
   2   9  -3    6.70    5.56    0.42 o
   2   9  -2   24.23   24.70    0.61 o
   2   9  -1   44.76   44.88    1.03 o
   2   9   0   11.79   12.97    0.40 o
   2   9   1    0.20    0.00    0.21 <
   2   9   2   18.13   17.70    0.42 o
   2   9   3    0.17    0.21    0.21 <
   2   9   4  190.18  197.21    2.54 o
   2   9   5   70.89   70.61    1.03 o
   2   9   6   12.09   14.82    0.60 o
   2   9   7   17.84   19.35    0.81 o
   2   9   8    0.44    1.03    0.41 <
   2   9   9    0.00   -0.62    0.62 <
   2  10  -9    0.00    0.21    0.62 <
   2  10  -8   14.63   13.79    1.03 o
   2  10  -7    0.16    2.26    0.62 o
   2  10  -6   17.33   17.09    0.82 o
   2  10  -5    4.30    3.50    0.41 o
   2  10  -4    5.52    4.73    0.41 o
   2  10  -3   14.38   15.85    0.61 o
   2  10  -2   12.70   11.32    0.62 o
   2  10  -1  168.22  166.54    2.50 o
   2  10   0  103.46  105.40    1.61 o
   2  10   1   19.86   22.44    0.37 o
   2  10   2    1.63    1.65    0.21 o
   2  10   3   55.31   55.58    1.03 o
   2  10   4   11.42   10.91    0.42 o
   2  10   5   10.54   11.12    0.61 o
   2  10   6  241.21  241.26    3.29 o
   2  10   7   17.48   19.14    0.60 o
   2  10   8    7.89    8.65    0.82 o
   2  10   9    0.02    0.00    0.62 <
   2  11  -9    1.11    1.44    0.82 <
   2  11  -8    0.26    0.82    0.62 <
   2  11  -7   13.97   14.41    0.82 o
   2  11  -6   25.77   28.41    1.01 o
   2  11  -5    1.64    1.44    0.41 o
   2  11  -4   21.46   20.79    0.62 o
   2  11  -3   75.00   74.52    1.45 o
   2  11  -2   25.62   26.56    0.82 o
   2  11  -1    1.79    2.26    0.20 o
   2  11   0  158.20  149.86    2.60 o
   2  11   1   41.91   38.70    0.86 o
   2  11   2   28.93   30.05    0.81 o
   2  11   3   16.05   12.35    0.64 o
   2  11   4  157.88  159.74    2.23 o
   2  11   5   40.14   39.11    0.84 o
   2  11   6    3.99    5.97    0.40 o
   2  11   7    3.63    3.71    0.41 o
   2  11   8    5.36    4.73    0.82 o
   2  12  -9    0.17    0.62    0.62 <
   2  12  -8    1.99    2.26    0.62 o
   2  12  -7   15.22   16.88    0.81 o
   2  12  -6    2.62    3.50    0.62 o
   2  12  -5   30.77   31.08    0.82 o
   2  12  -4   11.31   10.91    0.62 o
   2  12  -3    0.45    1.65    0.41 o
   2  12  -2  140.02  143.07    2.42 o
   2  12  -1   19.31   16.67    0.64 o
   2  12   0   56.92   53.52    1.08 o
   2  12   1   47.75   50.02    1.00 o
   2  12   2   38.47   38.49    1.03 o
   2  12   3   11.12    9.47    0.62 o
   2  12   4   33.92   32.32    0.84 o
   2  12   5   13.66   12.56    0.62 o
   2  12   6    6.15    5.56    0.41 o
   2  12   7    4.98    5.76    0.41 o
   2  12   8    0.26    1.24    0.62 <
   2  13  -8    3.52    2.88    0.62 o
   2  13  -7    0.00    1.03    0.62 <
   2  13  -6   32.31   31.29    1.24 o
   2  13  -5   42.01   44.46    1.21 o
   2  13  -4   45.99   46.11    1.23 o
   2  13  -3   71.05   78.43    1.55 o
   2  13  -2  255.57  270.29    4.94 o
   2  13  -1   59.01   55.79    1.27 o
   2  13   0   12.08   10.50    0.63 o
   2  13   1   30.07   26.14    0.86 o
   2  13   2   10.17    9.47    0.62 o
   2  13   3  100.85   99.43    1.87 o
   2  13   4    3.85    3.71    0.41 o
   2  13   5   16.49   15.23    0.63 o
   2  13   6    2.16    2.06    0.41 o
   2  13   7    0.55    0.41    0.41 <
   2  13   8    0.54    0.62    0.62 <
   2  14  -8    1.40    0.62    0.82 <
   2  14  -7    1.98    2.26    0.62 o
   2  14  -6    7.57    8.44    1.03 o
   2  14  -5   15.82   15.85    0.82 o
   2  14  -4    9.91   10.70    0.82 o
   2  14  -3  174.90  187.74    2.88 o
   2  14  -2    8.38   11.53    0.81 o
   2  14  -1    8.39    6.38    0.62 o
   2  14   0  121.91  111.78    2.59 o
   2  14   1   63.90   62.37    1.66 o
   2  14   2   28.96   29.23    0.82 o
   2  14   3   39.88   40.76    1.02 o
   2  14   4    3.97    3.91    0.41 o
   2  14   5    0.01   -0.82    0.21 <
   2  14   6    8.00    7.00    0.42 o
   2  14   7    0.63    0.82    0.41 <
   2  14   8    0.69    1.03    0.62 <
   2  15  -8    0.69   -0.41    1.03 <
   2  15  -7    0.00   -0.41    0.82 <
   2  15  -6    4.25    3.29    0.82 o
   2  15  -5    6.95    8.44    0.61 o
   2  15  -4    2.07    3.50    0.62 o
   2  15  -3   51.75   57.43    1.38 o
   2  15  -2   82.89   81.72    2.07 o
   2  15  -1    2.81    2.88    0.62 o
   2  15   0    0.88    1.24    0.62 <
   2  15   1    3.32    2.26    0.62 o
   2  15   2   28.98   30.05    0.81 o
   2  15   3    0.19    0.21    0.41 <
   2  15   4   16.85   16.26    0.83 o
   2  15   5    0.02   -0.41    0.41 <
   2  15   6    0.07    0.00    0.41 <
   2  15   7    0.26    0.21    0.41 <
   2  16  -7    0.06   -0.82    0.82 <
   2  16  -6    0.15   -0.62    0.62 <
   2  16  -5    3.95    3.50    0.62 o
   2  16  -4   42.77   40.55    1.25 o
   2  16  -3    0.39    0.62    0.41 <
   2  16  -2    1.66    1.85    0.62 <
   2  16  -1  109.42  116.31    2.60 o
   2  16   0   55.00   58.46    1.82 o
   2  16   1   13.31   13.17    1.03 o
   2  16   2    5.31    5.76    0.82 o
   2  16   3    9.97   10.29    0.62 o
   2  16   4    1.08    1.44    0.41 o
   2  16   5    4.69    3.71    0.41 o
   2  16   6    0.03   -0.41    0.41 <
   2  16   7    1.33    0.82    0.41 <
   2  17  -7    0.34   -0.41    0.82 <
   2  17  -6    0.80    0.41    0.62 <
   2  17  -5    0.00    0.00    0.62 <
   2  17  -4    2.03    2.26    0.62 o
   2  17  -3    0.31    0.21    0.41 <
   2  17  -2   29.55   31.50    1.43 o
   2  17  -1    2.23    2.06    0.62 o
   2  17   0   22.20   24.70    1.22 o
   2  17   1    2.41    2.47    0.62 o
   2  17   2    2.75    3.09    0.62 o
   2  17   3    1.72    2.26    0.41 o
   2  17   4    1.30    1.44    0.41 o
   2  17   5    0.10   -0.82    0.41 <
   2  17   6    0.74    0.21    0.41 <
   2  18  -6    2.34    1.85    0.82 <
   2  18  -5    2.97    2.06    0.62 o
   2  18  -4    1.16    0.62    0.62 <
   2  18  -3    6.04    5.76    0.82 o
   2  18  -2    4.15    3.71    0.62 o
   2  18  -1    0.45    0.00    0.41 <
   2  18   0    1.09    1.65    0.62 <
   2  18   1    0.02   -0.21    0.41 <
   2  18   2    3.59    2.88    0.62 o
   2  18   3   12.91   13.17    1.03 o
   2  18   4   24.89   26.14    1.02 o
   2  18   5    1.50    2.06    0.62 o
   2  18   6    0.28    0.00    0.41 <
   2  19  -5    0.15   -0.41    0.62 <
   2  19  -4   12.33   12.15    1.03 o
   2  19  -3    4.58    4.53    0.82 o
   2  19  -2    0.08   -0.62    0.41 <
   2  19  -1    0.00   -0.62    0.41 <
   2  19   0    3.41    2.88    0.62 o
   2  19   1    6.57    5.56    0.83 o
   2  19   2    1.12    1.44    0.62 <
   2  19   3   13.19   13.59    1.23 o
   2  19   4   18.03   17.50    1.24 o
   2  19   5    9.99   11.53    0.82 o
   2  20  -5    0.27   -0.41    0.82 <
   2  20  -4    7.00    5.97    0.83 o
   2  20  -3    0.84    1.65    0.62 <
   2  20  -2    3.70    3.29    0.82 o
   2  20  -1    2.24    2.88    0.82 o
   2  20   0   21.33   23.06    1.23 o
   2  20   1   17.06   16.67    1.24 o
   2  20   2    5.87    5.76    0.82 o
   2  20   3    0.73    0.41    0.62 <
   2  20   4    0.16    0.21    0.62 <
   2  21  -4    2.16    1.44    0.82 <
   2  21  -3    6.16    5.15    0.83 o
   2  21  -2   10.57   10.09    1.03 o
   2  21  -1    0.92    0.62    0.62 <
   2  21   0    3.95    4.53    0.82 o
   2  21   1    0.10    0.00    0.62 <
   2  21   2    3.24    4.32    0.82 o
   2  21   3    5.17    5.35    0.82 o
   2  22  -3    2.59    1.03    0.62 <
   2  22  -2    0.29   -0.41    0.62 <
   2  22  -1    3.32    3.09    0.82 o
   2  22   0    1.35    1.03    0.62 <
   2  22   1   13.96   15.85    1.23 o
   2  22   2    0.20   -0.21    0.62 <
   3   0 -10    0.61    1.44    0.82 <
   3   0  -8   11.95   11.73    1.03 o
   3   0  -6   12.41   14.41    0.81 o
   3   0  -4   30.20   30.67    0.61 o
   3   0  -2  192.51  207.71    2.35 o
   3   0   0 3106.63 3199.81   50.55 o
   3   0   2   31.56   43.02    1.57 o
   3   0   4   41.73   43.02    1.01 o
   3   0   6   19.72   17.70    0.84 o
   3   0   8    1.13    1.03    0.62 <
   3   1 -10    0.00    0.62    0.62 <
   3   1  -9    0.16    0.41    0.62 <
   3   1  -8    2.55    3.91    0.62 o
   3   1  -7   12.67   12.97    0.62 o
   3   1  -6  132.31  125.37    1.60 o
   3   1  -5   96.37   96.75    1.02 o
   3   1  -4    1.35    2.06    0.20 o
   3   1  -3    1.40    0.82    0.21 o
   3   1  -2  502.72  495.29    4.74 o
   3   1  -1   94.53   99.63    0.89 o
   3   1   0    7.84    8.44    0.20 o
   3   1   1 1008.51 1108.94   10.52 o
   3   1   2  437.82  471.20    5.93 o
   3   1   3   13.63   12.76    0.42 o
   3   1   4   68.48   68.34    1.03 o
   3   1   5    0.08   -0.62    0.21 <
   3   1   6   28.35   28.61    0.61 o
   3   1   7    4.22    3.50    0.41 o
   3   1   8    5.97    6.38    0.62 o
   3   1   9    0.01    0.41    0.41 <
   3   2 -10    0.33   -0.21    0.62 <
   3   2  -9    0.12    1.03    0.62 <
   3   2  -8   20.74   19.35    0.83 o
   3   2  -7    0.06    1.03    0.41 <
   3   2  -6   61.86   63.40    1.00 o
   3   2  -5   71.90   74.11    0.77 o
   3   2  -4   23.97   24.08    0.41 o
   3   2  -3   65.30   69.78    0.72 o
   3   2  -2    2.19    1.85    0.21 o
   3   2  -1   58.45   57.43    0.64 o
   3   2   0  428.40  451.65    3.63 o
   3   2   1  356.06  363.33    5.01 o
   3   2   2   24.17   22.85    0.63 o
   3   2   3   25.00   29.03    0.57 o
   3   2   4   67.10   67.11    0.82 o
   3   2   5   17.97   17.29    0.42 o
   3   2   6   47.16   46.73    0.83 o
   3   2   7    5.48    5.56    0.41 o
   3   2   8    0.04   -0.21    0.41 <
   3   2   9    0.04    0.62    0.41 <
   3   3 -10    0.52    0.82    0.62 <
   3   3  -9    0.27    0.62    0.62 <
   3   3  -8    4.05    4.32    0.62 o
   3   3  -7   19.87   19.14    0.62 o
   3   3  -6   17.64   19.56    0.60 o
   3   3  -5    1.92    1.65    0.21 o
   3   3  -4    5.47    4.73    0.21 o
   3   3  -3    6.11    7.82    0.40 o
   3   3  -2    0.42    0.41    0.21 <
   3   3  -1  200.49  206.68    2.11 o
   3   3   0   14.20   11.94    0.43 o
   3   3   1    0.22    0.41    0.21 <
   3   3   2  204.92  212.44    2.95 o
   3   3   3   35.41   35.82    0.61 o
   3   3   4  293.67  286.55    3.46 o
   3   3   5  208.46  207.30    2.29 o
   3   3   6    5.33    6.18    0.41 o
   3   3   7  120.88  124.95    1.56 o
   3   3   8    4.53    4.32    0.41 o
   3   3   9    5.86    5.56    0.82 o
   3   4 -10    0.49    1.03    0.62 <
   3   4  -9    1.30    1.65    0.62 <
   3   4  -8    1.11    2.06    0.41 o
   3   4  -7    0.36    0.62    0.41 <
   3   4  -6    1.00    0.82    0.41 <
   3   4  -5   14.69   13.59    0.42 o
   3   4  -4   10.47    8.85    0.42 o
   3   4  -3    2.57    1.85    0.21 o
   3   4  -2   69.04   63.61    0.93 o
   3   4  -1   21.16   19.97    0.63 o
   3   4   0  219.88  228.71    2.02 o
   3   4   1  163.36  166.33    2.21 o
   3   4   2    7.53    7.41    0.41 o
   3   4   3  272.90  284.70    3.24 o
   3   4   4    5.12    5.35    0.41 o
   3   4   5  136.68  135.66    1.47 o
   3   4   6   87.35   86.46    1.46 o
   3   4   7   15.43   17.09    0.61 o
   3   4   8    2.81    3.09    0.41 o
   3   4   9    0.49    0.82    0.62 <
   3   5 -10    0.01    2.26    0.62 o
   3   5  -9    1.70    1.24    0.62 <
   3   5  -8    1.40    1.65    0.41 o
   3   5  -7    2.71    2.68    0.41 o
   3   5  -6    0.08   -0.41    0.21 <
   3   5  -5   21.38   22.03    0.40 o
   3   5  -4   31.03   32.53    0.60 o
   3   5  -3    0.58    0.41    0.21 <
   3   5  -2   38.87   39.11    0.61 o
   3   5  -1  164.21  167.15    1.78 o
   3   5   0  246.35  247.85    3.06 o
   3   5   1   36.76   38.08    0.81 o
   3   5   2    1.23    1.03    0.21 o
   3   5   3  133.57  135.66    1.81 o
   3   5   4   26.08   24.50    0.63 o
   3   5   5   10.50   11.12    0.41 o
   3   5   6  147.03  151.71    2.18 o
   3   5   7    6.83    7.62    0.62 o
   3   5   8    1.28    1.65    0.41 o
   3   5   9    2.30    2.68    0.62 o
   3   6  -9    0.80    1.85    0.62 <
   3   6  -8    0.08    0.62    0.62 <
   3   6  -7    0.01   -0.21    0.41 <
   3   6  -6    1.18    1.44    0.41 o
   3   6  -5   47.67   47.96    0.61 o
   3   6  -4    0.06   -0.41    0.21 <
   3   6  -3  196.81  204.83    2.06 o
   3   6  -2   70.65   62.99    1.15 o
   3   6  -1   18.87   17.29    0.43 o
   3   6   0  648.81  699.29    8.44 o
   3   6   1   16.42   18.53    0.60 o
   3   6   2  197.97  207.30    2.92 o
   3   6   3   63.41   60.32    1.08 o
   3   6   4  546.80  544.28    6.64 o
   3   6   5   16.28   15.85    0.62 o
   3   6   6   18.03   16.88    0.63 o
   3   6   7    2.90    2.88    0.41 o
   3   6   8    3.92    3.91    0.62 o
   3   6   9    0.67    0.41    0.62 <
   3   7  -9    0.18    1.03    0.62 <
   3   7  -8    1.00    0.62    0.62 <
   3   7  -7    0.60    0.21    0.41 <
   3   7  -6    0.32    0.41    0.21 <
   3   7  -5    6.65    6.79    0.41 o
   3   7  -4    3.04    2.06    0.41 o
   3   7  -3  238.10  240.44    3.04 o
   3   7  -2  440.34  467.91    6.05 o
   3   7  -1  104.73  108.28    1.80 o
   3   7   0   17.41   16.26    0.63 o
   3   7   1   25.60   25.73    0.62 o
   3   7   2    0.67    0.21    0.21 <
   3   7   3  219.00  210.80    3.43 o
   3   7   4  213.08  207.71    2.79 o
   3   7   5    2.90    2.47    0.41 o
   3   7   6    2.99    3.29    0.41 o
   3   7   7   19.77   20.59    0.82 o
   3   7   8    0.04   -0.41    0.41 <
   3   7   9    0.86    0.21    0.62 <
   3   8  -9    0.33    0.21    0.62 <
   3   8  -8    6.11    5.15    0.62 o
   3   8  -7    0.44   -0.21    0.41 <
   3   8  -6    1.92    2.06    0.41 o
   3   8  -5   11.48   11.73    0.62 o
   3   8  -4   17.09   13.17    0.64 o
   3   8  -3   17.84   19.97    0.60 o
   3   8  -2  188.48  185.27    2.94 o
   3   8  -1   34.20   32.32    0.84 o
   3   8   0  122.18  124.13    2.03 o
   3   8   1   11.90   11.32    0.42 o
   3   8   2  218.73  219.03    2.88 o
   3   8   3  108.88  109.72    1.63 o
   3   8   4   63.42   61.96    1.05 o
   3   8   5  103.98  103.75    1.45 o
   3   8   6    0.91    1.85    0.41 o
   3   8   7    0.30    0.41    0.41 <
   3   8   8    0.37    0.41    0.62 <
   3   8   9    0.01    0.00    0.62 <
   3   9  -9    0.14    1.44    0.62 <
   3   9  -8    0.02    0.62    0.62 <
   3   9  -7    0.05    0.21    0.41 <
   3   9  -6    0.30    0.00    0.41 <
   3   9  -5    0.25    0.00    0.41 <
   3   9  -4    3.38    2.88    0.41 o
   3   9  -3    2.28    2.06    0.41 o
   3   9  -2   28.83   29.44    0.82 o
   3   9  -1   26.68   25.73    1.04 o
   3   9   0  105.19  100.87    1.52 o
   3   9   1   21.36   20.38    0.63 o
   3   9   2  185.18  188.56    2.40 o
   3   9   3   66.74   61.76    1.11 o
   3   9   4  130.92  134.22    1.79 o
   3   9   5   45.01   46.11    0.81 o
   3   9   6   13.62   12.97    0.62 o
   3   9   7    0.01   -0.21    0.41 <
   3   9   8    4.15    2.88    0.82 o
   3  10  -9    0.00    1.65    0.82 <
   3  10  -8    8.47    6.79    0.83 o
   3  10  -7    1.07    0.82    0.41 <
   3  10  -6    0.18   -0.21    0.41 <
   3  10  -5    0.38    1.03    0.41 <
   3  10  -4   12.60   11.94    0.62 o
   3  10  -3   10.80   11.12    0.62 o
   3  10  -2    4.26    4.12    0.41 o
   3  10  -1   12.51   11.94    0.83 o
   3  10   0    5.84    5.35    0.41 o
   3  10   1  169.52  164.68    2.36 o
   3  10   2   18.06   16.88    0.63 o
   3  10   3  113.03  109.51    2.11 o
   3  10   4  344.75  354.69    4.96 o
   3  10   5   16.13   15.85    0.62 o
   3  10   6    9.13    7.20    0.62 o
   3  10   7    0.50    0.82    0.41 <
   3  10   8    0.16    0.00    0.62 <
   3  11  -8    0.83    1.65    0.62 <
   3  11  -7    1.29    0.62    0.62 <
   3  11  -6    1.62    1.44    0.41 o
   3  11  -5    9.40    9.68    0.62 o
   3  11  -4    1.16    0.82    0.41 <
   3  11  -3    0.07   -0.21    0.41 <
   3  11  -2   43.36   43.85    1.23 o
   3  11  -1    0.40   -0.62    0.41 <
   3  11   0    7.33    7.41    0.41 o
   3  11   1    2.15    1.24    0.21 o
   3  11   2  200.28  194.53    3.18 o
   3  11   3   74.86   78.02    1.61 o
   3  11   4   66.76   68.76    1.42 o
   3  11   5   27.23   25.94    0.63 o
   3  11   6   13.49   14.41    0.82 o
   3  11   7    0.86    1.03    0.62 <
   3  11   8    0.31   -0.41    0.62 <
   3  12  -8    4.94    3.09    0.83 o
   3  12  -7    7.08    8.23    0.82 o
   3  12  -6    6.38    5.15    0.62 o
   3  12  -5    0.20    1.03    0.41 <
   3  12  -4    6.11    8.44    0.61 o
   3  12  -3    1.12    0.82    0.41 <
   3  12  -2   33.35   29.23    1.06 o
   3  12  -1   15.19   14.00    0.83 o
   3  12   0   21.35   20.38    1.03 o
   3  12   1   43.17   41.99    1.04 o
   3  12   2  213.23  205.44    3.42 o
   3  12   3    0.26    0.21    0.41 <
   3  12   4    0.01   -0.21    0.41 <
   3  12   5    2.84    3.09    0.41 o
   3  12   6    5.32    5.15    0.62 o
   3  12   7    1.09    1.65    0.62 <
   3  12   8    3.68    4.53    0.82 o
   3  13  -8    4.44    2.88    0.83 o
   3  13  -7    4.12    4.73    0.82 o
   3  13  -6    9.82    9.88    0.82 o
   3  13  -5    1.44    2.26    0.62 o
   3  13  -4   85.43   95.93    1.71 o
   3  13  -3    4.05    3.71    0.62 o
   3  13  -2    2.78    2.88    0.41 o
   3  13  -1   59.37   58.26    1.66 o
   3  13   0   14.98   13.79    1.03 o
   3  13   1   26.17   27.79    0.81 o
   3  13   2    0.86    0.41    0.41 <
   3  13   3    5.18    7.00    0.61 o
   3  13   4   24.86   25.73    0.82 o
   3  13   5    0.01   -0.41    0.41 <
   3  13   6    6.18    4.53    0.62 o
   3  13   7    2.21    1.24    0.41 o
   3  14  -8    0.01   -1.24    0.82 <
   3  14  -7    0.14    0.00    0.82 <
   3  14  -6    0.01    0.00    0.62 <
   3  14  -5   25.84   28.61    1.01 o
   3  14  -4    6.99    7.41    0.62 o
   3  14  -3    3.07    3.29    0.62 o
   3  14  -2   56.56   57.43    1.64 o
   3  14  -1   20.79   20.59    1.03 o
   3  14   0   19.49   21.41    1.02 o
   3  14   1   38.74   38.49    1.03 o
   3  14   2   24.19   24.70    0.82 o
   3  14   3    0.98    0.62    0.41 <
   3  14   4    2.89    2.26    0.41 o
   3  14   5    0.40   -0.62    0.41 <
   3  14   6    0.38    0.21    0.41 <
   3  14   7    2.15    2.68    0.62 o
   3  15  -7    5.19    3.91    0.83 o
   3  15  -6    1.92    2.88    0.82 o
   3  15  -5   37.09   40.55    1.42 o
   3  15  -4   23.80   25.11    1.02 o
   3  15  -3   18.11   19.35    1.02 o
   3  15  -2   14.04   15.23    1.02 o
   3  15  -1   10.96    9.68    0.83 o
   3  15   0   15.67   17.29    1.02 o
   3  15   1   21.51   22.85    1.23 o
   3  15   2    3.41    3.29    0.41 o
   3  15   3    1.23    1.65    0.41 o
   3  15   4    0.06    0.21    0.41 <
   3  15   5    0.37    0.62    0.41 <
   3  15   6    0.58   -0.21    0.41 <
   3  15   7    2.21    1.65    0.62 <
   3  16  -7    1.26    0.82    0.82 <
   3  16  -6    6.28    5.56    1.03 o
   3  16  -5    0.27    1.24    0.62 <
   3  16  -4    8.52    7.62    0.83 o
   3  16  -3   31.72   31.29    1.44 o
   3  16  -2   24.96   26.97    1.22 o
   3  16  -1    6.07    5.15    0.62 o
   3  16   0    5.15    4.94    0.62 o
   3  16   1   10.96    9.47    0.83 o
   3  16   2    1.56    1.03    0.41 <
   3  16   3    2.40    2.88    0.41 o
   3  16   4    1.47    1.85    0.41 o
   3  16   5   13.69   12.15    0.83 o
   3  16   6    2.35    2.06    0.62 o
   3  17  -6    1.84    1.85    0.82 <
   3  17  -5    2.21    1.24    0.62 <
   3  17  -4    6.62    6.59    0.82 o
   3  17  -3    1.15    1.44    0.62 <
   3  17  -2    0.17    0.41    0.41 <
   3  17  -1    1.06    0.82    0.62 <
   3  17   0   10.07    7.82    0.83 o
   3  17   1    2.03    3.09    0.62 o
   3  17   2    0.41    0.41    0.62 <
   3  17   3    0.41    0.82    0.41 <
   3  17   4    1.57    2.26    0.62 o
   3  17   5    6.16    6.18    0.82 o
   3  17   6    7.75    9.06    0.82 o
   3  18  -6    1.40    1.65    1.03 <
   3  18  -5    1.42    0.00    0.62 <
   3  18  -4    0.41   -0.41    0.62 <
   3  18  -3    0.00   -0.21    0.41 <
   3  18  -2    0.33    0.21    0.41 <
   3  18  -1    0.14   -0.62    0.41 <
   3  18   0    4.24    3.91    0.82 o
   3  18   1   13.27   14.41    1.03 o
   3  18   2   52.64   56.40    1.82 o
   3  18   3    7.92    8.65    0.82 o
   3  18   4    0.62    0.41    0.41 <
   3  18   5    3.37    4.12    0.82 o
   3  19  -5    0.03   -1.03    0.62 <
   3  19  -4    0.12   -0.82    0.62 <
   3  19  -3    0.11   -0.41    0.41 <
   3  19  -2    0.82    0.00    0.62 <
   3  19  -1    2.88    2.06    0.62 o
   3  19   0    1.43   -0.21    0.62 <
   3  19   1   15.52   15.65    1.23 o
   3  19   2    4.56    3.71    0.82 o
   3  19   3   15.06   16.26    1.23 o
   3  19   4    0.64   -0.41    0.62 <
   3  20  -4    2.74    0.82    0.62 <
   3  20  -3    0.09   -0.82    0.62 <
   3  20  -2    8.11    7.20    0.83 o
   3  20  -1   19.91   19.35    1.24 o
   3  20   0    0.06    0.00    0.62 <
   3  20   1    0.25    0.41    0.62 <
   3  20   2    0.11    0.41    0.62 <
   3  20   3    0.98    2.68    0.82 o
   3  20   4    2.22   -0.21    0.62 <
   3  21  -3    1.06    0.82    0.62 <
   3  21  -2    3.95    3.09    0.82 o
   3  21  -1    0.02    0.00    0.82 <
   3  21   0    4.36    4.53    0.82 o
   3  21   1   17.25   22.85    1.42 o
   3  21   2   20.47   24.50    1.42 o
   3  22  -1    5.33    6.79    1.03 o
   3  22   0    5.52    4.53    0.82 o
   4   0  -8    2.67    5.76    0.82 o
   4   0  -6    2.07    1.44    0.62 <
   4   0  -4   43.53   48.58    1.40 o
   4   0  -2  549.94  547.99    9.50 o
   4   0   0  181.62  192.27    2.69 o
   4   0   2  328.27  345.42    5.70 o
   4   0   4   10.23    8.23    0.63 o
   4   0   6    0.05   -0.41    0.41 <
   4   0   8    0.10   -0.62    0.41 <
   4   1  -9    1.79    3.91    0.61 o
   4   1  -8    9.93   11.53    0.82 o
   4   1  -7   16.89   18.32    0.61 o
   4   1  -6    4.18    4.53    0.41 o
   4   1  -5    4.64    4.12    0.41 o
   4   1  -4   35.24   32.94    0.65 o
   4   1  -3   20.58   19.97    0.62 o
   4   1  -2  139.91  153.77    1.77 o
   4   1  -1  310.60  326.90    2.84 o
   4   1   0   23.79   24.08    0.41 o
   4   1   1    0.55    0.41    0.21 <
   4   1   2    6.57    6.59    0.21 o
   4   1   3    5.95    5.56    0.21 o
   4   1   4  121.47  119.40    1.69 o
   4   1   5   26.67   23.88    0.65 o
   4   1   6   15.34   14.00    0.63 o
   4   1   7    0.91    0.82    0.21 o
   4   1   8    0.00   -0.21    0.41 <
   4   1   9    2.51    1.85    0.82 <
   4   2  -9    1.27    2.47    0.62 o
   4   2  -8    9.89    9.68    0.82 o
   4   2  -7    0.97    2.26    0.41 o
   4   2  -6    4.71    4.73    0.41 o
   4   2  -5    2.12    2.06    0.21 o
   4   2  -4    7.33    6.79    0.41 o
   4   2  -3   20.23   21.20    0.61 o
   4   2  -2   88.79   88.93    1.03 o
   4   2  -1   56.44   57.43    0.80 o
   4   2   0  156.68  165.92    1.62 o
   4   2   1    0.00    0.00    0.21 <
   4   2   2  317.68  324.02    3.98 o
   4   2   3  121.52  126.39    1.55 o
   4   2   4    6.15    4.73    0.42 o
   4   2   5    1.07    1.03    0.41 <
   4   2   6    1.79    1.65    0.41 o
   4   2   7    8.14    8.03    0.41 o
   4   2   8    0.45    0.82    0.41 <
   4   2   9    0.98    0.21    0.82 <
   4   3  -9    2.74    4.94    0.82 o
   4   3  -8    0.15    1.85    0.62 <
   4   3  -7    8.44    8.85    0.62 o
   4   3  -6    0.05    0.00    0.41 <
   4   3  -5    2.66    2.06    0.41 o
   4   3  -4    4.24    3.91    0.41 o
   4   3  -3   33.63   37.26    0.56 o
   4   3  -2   27.85   25.53    0.45 o
   4   3  -1    2.75    2.68    0.21 o
   4   3   0   75.23   75.14    1.24 o
   4   3   1  120.32  121.45    2.04 o
   4   3   2   90.17   75.75    1.64 o
   4   3   3  140.07  139.78    2.27 o
   4   3   4   24.66   24.70    0.62 o
   4   3   5  207.70  208.94    2.44 o
   4   3   6   12.29   12.76    0.61 o
   4   3   7   10.73   10.91    0.62 o
   4   3   8    8.69    7.62    0.62 o
   4   3   9    1.77    0.62    0.82 <
   4   4  -9    2.27    4.32    0.82 o
   4   4  -8    0.31    1.24    0.62 <
   4   4  -7    0.02    1.44    0.62 <
   4   4  -6    1.39    1.03    0.62 <
   4   4  -5    1.16    0.82    0.41 <
   4   4  -4   16.75   15.03    0.43 o
   4   4  -3    0.44    0.41    0.21 <
   4   4  -2   84.70   82.34    1.08 o
   4   4  -1  131.55  134.42    1.80 o
   4   4   0   24.61   22.85    0.64 o
   4   4   1  291.83  309.61    4.20 o
   4   4   2   56.36   54.35    1.26 o
   4   4   3  390.92  397.92    5.63 o
   4   4   4   19.59   22.85    0.59 o
   4   4   5  170.95  172.30    2.03 o
   4   4   6   14.11   16.47    0.60 o
   4   4   7    0.00   -0.21    0.41 <
   4   4   8    2.14    0.82    0.41 <
   4   4   9    1.53    0.62    0.62 <
   4   5  -9    0.61    1.85    0.82 <
   4   5  -8    0.45    1.03    0.62 <
   4   5  -7   15.45   14.82    0.83 o
   4   5  -6    2.82    2.06    0.62 o
   4   5  -5    2.39    3.29    0.41 o
   4   5  -4    0.72    0.62    0.21 o
   4   5  -3   49.26   47.96    0.84 o
   4   5  -2    1.62    1.44    0.21 o
   4   5  -1    0.40    0.21    0.21 <
   4   5   0    0.16    0.21    0.21 <
   4   5   1   14.91   13.59    0.63 o
   4   5   2   12.31   13.79    0.61 o
   4   5   3  258.88  267.82    3.75 o
   4   5   4  356.11  374.24    4.12 o
   4   5   5    0.02    0.00    0.21 <
   4   5   6    0.85    1.03    0.41 <
   4   5   7    9.37    7.82    0.62 o
   4   5   8    8.74    7.62    0.62 o
   4   6  -9    0.82    1.65    1.03 <
   4   6  -8    0.04    0.00    0.62 <
   4   6  -7    3.37    2.88    0.62 o
   4   6  -6    0.66    0.00    0.41 <
   4   6  -5   44.04   41.38    1.06 o
   4   6  -4    0.55    0.41    0.21 <
   4   6  -3    4.59    5.15    0.41 o
   4   6  -2  100.65  103.34    1.39 o
   4   6  -1    1.31    1.03    0.21 o
   4   6   0   95.33  101.49    1.32 o
   4   6   1   60.31   59.90    1.24 o
   4   6   2  603.01  592.45    8.44 o
   4   6   3   35.60   33.97    0.84 o
   4   6   4   82.29   79.25    1.69 o
   4   6   5   36.02   35.41    0.83 o
   4   6   6   19.65   20.38    0.82 o
   4   6   7    0.56    0.00    0.41 <
   4   6   8    0.52    0.21    0.41 <
   4   7  -9    0.14   -0.21    0.82 <
   4   7  -8    0.24   -0.41    0.62 <
   4   7  -7    0.63   -0.41    0.62 <
   4   7  -6    0.59    0.00    0.62 <
   4   7  -5    4.40    4.12    0.41 o
   4   7  -4   35.22   36.64    0.81 o
   4   7  -3    9.50    8.65    0.42 o
   4   7  -2    1.09    1.24    0.41 o
   4   7  -1    6.55    6.38    0.21 o
   4   7   0   27.60   27.79    0.62 o
   4   7   1  346.83  349.34    4.89 o
   4   7   2  361.05  359.42    5.38 o
   4   7   3    3.24    1.85    0.41 o
   4   7   4    8.38    8.65    0.62 o
   4   7   5   30.06   30.67    0.82 o
   4   7   6    0.12   -0.21    0.41 <
   4   7   7    4.72    3.91    0.62 o
   4   7   8    0.02   -0.82    0.41 <
   4   8  -9    0.08    0.82    0.82 <
   4   8  -8    0.30   -0.41    0.62 <
   4   8  -7    0.95    1.44    0.62 <
   4   8  -6    6.64    6.18    0.62 o
   4   8  -5    5.08    4.73    0.41 o
   4   8  -4   87.93   89.14    1.63 o
   4   8  -3    0.95    0.41    0.41 <
   4   8  -2    6.49    7.20    0.41 o
   4   8  -1    0.79    0.62    0.21 o
   4   8   0  369.48  371.57    4.07 o
   4   8   1  118.31  115.28    1.90 o
   4   8   2  406.34  400.80    5.87 o
   4   8   3  274.61  288.61    4.07 o
   4   8   4    3.24    4.12    0.41 o
   4   8   5    0.03   -0.62    0.41 <
   4   8   6    0.00   -0.62    0.41 <
   4   8   7    0.09    0.21    0.41 <
   4   8   8    2.67    1.65    0.62 <
   4   9  -8    0.00    0.00    0.62 <
   4   9  -7    1.32    0.41    0.62 <
   4   9  -6    0.17   -0.21    0.62 <
   4   9  -5    1.90    1.24    0.41 o
   4   9  -4    6.59    7.82    0.61 o
   4   9  -3   11.56   12.56    0.61 o
   4   9  -2   41.71   42.41    1.02 o
   4   9  -1   56.31   53.73    1.27 o
   4   9   0   12.98   12.15    0.42 o
   4   9   1    0.47    0.41    0.41 <
   4   9   2  218.83  228.91    3.32 o
   4   9   3    7.75    7.62    0.62 o
   4   9   4   26.86   24.70    0.84 o
   4   9   5    0.25    0.00    0.41 <
   4   9   6    5.44    5.35    0.62 o
   4   9   7    5.16    4.94    0.62 o
   4   9   8    0.46    0.00    0.62 <
   4  10  -8    0.16   -0.21    0.62 <
   4  10  -7    0.18    0.00    0.62 <
   4  10  -6    0.82   -0.21    0.62 <
   4  10  -5    0.11   -0.62    0.41 <
   4  10  -4    2.93    2.68    0.41 o
   4  10  -3   10.90    9.88    0.62 o
   4  10  -2   16.41   16.06    0.62 o
   4  10  -1   56.17   55.58    1.65 o
   4  10   0   85.40   88.11    1.61 o
   4  10   1  132.18  131.75    2.68 o
   4  10   2  138.40  148.83    2.30 o
   4  10   3    0.49    0.00    0.41 <
   4  10   4    2.85    2.68    0.41 o
   4  10   5   12.06   13.38    0.61 o
   4  10   6    8.78    7.82    0.62 o
   4  10   7   13.15   11.53    0.83 o
   4  10   8    0.06    0.00    0.62 <
   4  11  -8    0.02   -0.21    0.62 <
   4  11  -7    0.29    0.21    0.62 <
   4  11  -6    0.00   -0.62    0.62 <
   4  11  -5    3.28    2.68    0.41 o
   4  11  -4    1.45    1.44    0.41 o
   4  11  -3    0.09   -0.62    0.41 <
   4  11  -2    1.74    1.03    0.41 <
   4  11  -1   21.51   19.76    1.04 o
   4  11   0   37.65   36.44    1.04 o
   4  11   1   26.94   28.00    0.81 o
   4  11   2   81.36   80.49    1.66 o
   4  11   3   35.97   37.67    1.01 o
   4  11   4   54.21   55.17    1.22 o
   4  11   5    3.10    3.50    0.41 o
   4  11   6    3.79    3.29    0.62 o
   4  11   7    6.40    5.76    0.62 o
   4  12  -8    1.45    1.24    0.82 <
   4  12  -7    0.04    0.00    0.62 <
   4  12  -6    0.00    1.24    0.62 <
   4  12  -5    0.01    0.00    0.62 <
   4  12  -4    9.98    8.65    0.62 o
   4  12  -3    1.03    0.82    0.41 <
   4  12  -2    1.30    0.62    0.41 <
   4  12  -1    8.56    7.82    0.83 o
   4  12   0  211.82  210.38    3.32 o
   4  12   1    1.56    1.44    0.41 o
   4  12   2   21.15   24.08    0.80 o
   4  12   3    0.00   -0.62    0.41 <
   4  12   4   19.86   19.56    0.83 o
   4  12   5    3.53    2.88    0.41 o
   4  12   6    5.14    5.35    0.62 o
   4  12   7    0.17    0.41    0.62 <
   4  13  -7    0.23    1.24    0.62 <
   4  13  -6   12.87   13.79    1.03 o
   4  13  -5    0.23    0.21    0.41 <
   4  13  -4   10.05   12.56    0.81 o
   4  13  -3   18.20   19.56    0.81 o
   4  13  -2   12.20   13.17    1.03 o
   4  13  -1    0.02   -0.41    0.41 <
   4  13   0   34.64   32.53    1.25 o
   4  13   1    0.03    0.00    0.41 <
   4  13   2   22.16   23.06    0.82 o
   4  13   3    0.64   -0.21    0.41 <
   4  13   4    4.83    4.32    0.62 o
   4  13   5    0.01   -0.21    0.41 <
   4  13   6   12.13   11.12    0.83 o
   4  13   7    0.08   -0.62    0.41 <
   4  14  -7    0.44    0.82    0.62 <
   4  14  -6    6.57    7.41    0.82 o
   4  14  -5    0.02    0.41    0.41 <
   4  14  -4    7.07    6.79    0.62 o
   4  14  -3    0.15   -0.21    0.41 <
   4  14  -2    3.47    3.50    0.62 o
   4  14  -1    3.94    3.71    0.62 o
   4  14   0   16.46   16.47    1.03 o
   4  14   1    0.35    0.00    0.41 <
   4  14   2    0.44   -0.21    0.41 <
   4  14   3    0.03   -0.21    0.41 <
   4  14   4    0.00   -0.41    0.41 <
   4  14   5   12.36   12.56    1.03 o
   4  14   6    0.11   -0.41    0.41 <
   4  15  -7   10.90    8.65    1.03 o
   4  15  -6    1.51    1.85    0.62 <
   4  15  -5    9.23    7.82    0.83 o
   4  15  -4    9.33    9.47    0.82 o
   4  15  -3   11.17    9.47    0.83 o
   4  15  -2    3.51    2.68    0.62 o
   4  15  -1   24.24   25.11    1.23 o
   4  15   0    4.82    4.12    0.62 o
   4  15   1    0.80    1.24    0.62 <
   4  15   2    0.11    0.82    0.62 <
   4  15   3    9.09   10.29    0.61 o
   4  15   4    4.91    3.50    0.62 o
   4  15   5    0.37   -0.21    0.41 <
   4  15   6    1.44    1.03    0.62 <
   4  16  -6    3.84    2.06    0.82 <
   4  16  -5    1.47    0.82    0.62 <
   4  16  -4    2.48    1.24    0.62 <
   4  16  -3    0.00   -0.41    0.62 <
   4  16  -2    6.29    6.59    0.82 o
   4  16  -1    0.68    0.41    0.62 <
   4  16   0    0.22   -0.41    0.41 <
   4  16   1    0.11   -0.21    0.62 <
   4  16   2    4.01    6.18    0.82 o
   4  16   3   28.51   28.41    1.44 o
   4  16   4    6.01    5.35    0.62 o
   4  16   5   11.29    9.47    0.83 o
   4  17  -5    2.30   -0.41    0.62 <
   4  17  -4    0.42   -0.62    0.62 <
   4  17  -3    2.03    1.24    0.62 <
   4  17  -2    2.54    2.26    0.62 o
   4  17  -1    0.00    0.00    0.41 <
   4  17   0    5.21    5.76    0.82 o
   4  17   1    3.92    3.09    0.82 o
   4  17   2    0.73   -0.41    0.62 <
   4  17   3    2.12    1.24    0.62 <
   4  17   4    3.59    3.09    0.82 o
   4  17   5   18.04   23.06    2.04 o
   4  18  -5    0.11   -1.24    0.62 <
   4  18  -4    0.10   -1.24    0.62 <
   4  18  -3    0.00   -0.82    0.41 <
   4  18  -2    0.64   -0.21    0.62 <
   4  18  -1    5.18    4.12    0.82 o
   4  18   0   22.81   23.06    1.44 o
   4  18   1   11.36   11.53    1.03 o
   4  18   2    1.09    0.82    0.62 <
   4  18   3    4.26    4.12    0.82 o
   4  18   4   26.93   29.23    1.64 o
   4  19  -4    1.01   -0.41    0.62 <
   4  19  -3    0.20    0.41    0.62 <
   4  19  -2    0.91    0.41    0.62 <
   4  19  -1    6.76    7.62    0.82 o
   4  19   0    0.01   -1.03    0.62 <
   4  19   1    5.31    4.12    0.83 o
   4  19   2    0.02   -0.82    0.62 <
   4  19   3    9.19    7.20    0.83 o
   4  20  -3   11.35   10.91    1.65 o
   4  20  -2    4.33    3.71    0.82 o
   4  20  -1    4.25    4.94    0.82 o
   4  20   0    1.25    3.71    0.82 o
   4  20   1    0.05    1.03    0.82 <
   4  20   2    0.65   -1.24    0.62 <
   4  21   0   22.12   26.56    1.42 o
   5   0  -8    0.02    1.65    1.23 <
   5   0  -6    5.37    4.73    0.82 o
   5   0  -4   19.58   18.94    0.83 o
   5   0  -2   48.50   42.41    1.29 o
   5   0   0   91.70   89.96    2.08 o
   5   0   2   59.19   56.20    1.47 o
   5   0   4    8.54    8.65    0.62 o
   5   0   6    2.11    1.85    0.62 <
   5   0   8   15.95   16.06    1.23 o
   5   1  -9    1.71    3.71    1.03 o
   5   1  -8    2.83    4.12    1.03 o
   5   1  -7    1.31    2.06    0.41 o
   5   1  -6    2.64    3.09    0.41 o
   5   1  -5    2.59    2.26    0.41 o
   5   1  -4   80.78   80.90    1.23 o
   5   1  -3   37.52   37.47    0.82 o
   5   1  -2   20.17   19.14    0.63 o
   5   1  -1    0.96    0.82    0.21 o
   5   1   0  114.26  114.87    1.64 o
   5   1   1   30.01   30.05    0.62 o
   5   1   2   43.18   38.49    0.69 o
   5   1   3   74.60   69.17    1.12 o
   5   1   4   28.53   26.14    0.64 o
   5   1   5    9.61    9.47    0.62 o
   5   1   6    0.24   -0.21    0.41 <
   5   1   7    9.28    9.26    0.62 o
   5   1   8    1.76    1.44    0.41 o
   5   2  -9    0.60    2.47    1.03 <
   5   2  -8    0.50    1.65    0.82 <
   5   2  -7    0.21    0.41    0.62 <
   5   2  -6    0.56    0.82    0.41 <
   5   2  -5    4.72    4.53    0.41 o
   5   2  -4    1.02    1.65    0.41 o
   5   2  -3    5.38    5.15    0.41 o
   5   2  -2   42.85   46.52    0.77 o
   5   2  -1    0.53    0.41    0.21 <
   5   2   0  112.98  111.16    2.49 o
   5   2   1   70.74   73.49    1.82 o
   5   2   2    2.28    1.03    0.41 <
   5   2   3    0.17   -1.03    0.41 <
   5   2   4   18.58   18.12    0.62 o
   5   2   5   35.23   37.47    1.01 o
   5   2   6    0.01   -0.21    0.41 <
   5   2   7    4.81    3.91    0.41 o
   5   2   8   20.51   19.14    0.83 o
   5   3  -9    1.62    2.06    1.03 <
   5   3  -8    0.04    0.82    0.82 <
   5   3  -7    1.53    1.24    0.62 <
   5   3  -6    1.54    1.85    0.62 <
   5   3  -5    3.54    3.50    0.41 o
   5   3  -4   13.47   12.35    0.62 o
   5   3  -3    1.41    1.65    0.41 o
   5   3  -2    3.94    3.91    0.41 o
   5   3  -1  107.89  107.87    1.44 o
   5   3   0    2.37    1.85    0.41 o
   5   3   1    1.12   -0.21    0.41 <
   5   3   2    5.37    4.53    0.41 o
   5   3   3   95.94   92.43    1.90 o
   5   3   4   18.44   19.35    0.61 o
   5   3   5    3.49    3.91    0.41 o
   5   3   6   21.84   21.00    0.83 o
   5   3   7    0.68    0.00    0.41 <
   5   3   8    0.36    0.82    0.41 <
   5   4  -9    0.86    2.47    1.03 <
   5   4  -8    0.50    0.41    0.82 <
   5   4  -7    0.04    0.62    0.62 <
   5   4  -6    0.11    0.21    0.62 <
   5   4  -5    2.06    2.26    0.41 o
   5   4  -4   14.94   14.41    0.62 o
   5   4  -3   14.30   14.41    0.62 o
   5   4  -2   11.44   11.53    0.62 o
   5   4  -1   22.32   22.23    0.62 o
   5   4   0   17.21   15.23    1.04 o
   5   4   1  215.14  212.24    3.34 o
   5   4   2   16.01   16.06    0.82 o
   5   4   3  317.59  325.87    4.79 o
   5   4   4   26.68   28.00    0.81 o
   5   4   5    0.01    0.41    0.41 <
   5   4   6   21.24   21.82    1.03 o
   5   4   7    2.88    2.47    0.62 o
   5   4   8    3.92    3.29    0.62 o
   5   5  -8    0.16    0.00    0.62 <
   5   5  -7    0.87    1.24    0.62 <
   5   5  -6    0.09   -0.82    0.41 <
   5   5  -5    6.23    6.18    0.41 o
   5   5  -4    1.48    1.44    0.41 o
   5   5  -3    0.12   -0.41    0.41 <
   5   5  -2    0.26    0.21    0.21 <
   5   5  -1   14.65   12.35    0.63 o
   5   5   0   50.42   47.96    1.06 o
   5   5   1  647.83  663.27    8.97 o
   5   5   2  230.28  251.35    3.54 o
   5   5   3   48.13   48.38    1.23 o
   5   5   4    0.00    0.41    0.41 <
   5   5   5   17.02   18.73    0.81 o
   5   5   6   12.84   13.79    0.82 o
   5   5   7    5.20    3.91    0.62 o
   5   5   8    1.29    0.21    0.62 <
   5   6  -8    0.32    0.41    0.62 <
   5   6  -7    3.83    2.88    0.62 o
   5   6  -6    0.03   -0.21    0.62 <
   5   6  -5    4.30    5.15    0.41 o
   5   6  -4    8.94    8.03    0.62 o
   5   6  -3    8.59    7.82    0.62 o
   5   6  -2    6.85    7.41    0.41 o
   5   6  -1  111.14  117.96    1.51 o
   5   6   0  175.74  178.27    2.84 o
   5   6   1    0.24    0.21    0.41 <
   5   6   2  139.18  142.86    2.41 o
   5   6   3   51.18   52.29    1.22 o
   5   6   4   32.14   34.38    1.01 o
   5   6   5    0.48    0.62    0.41 <
   5   6   6   12.63   12.76    0.82 o
   5   6   7    0.49   -0.21    0.41 <
   5   6   8    0.71    0.21    0.62 <
   5   7  -8    0.28    0.00    0.62 <
   5   7  -7    0.26    0.41    0.62 <
   5   7  -6    0.20    0.41    0.62 <
   5   7  -5    0.01   -0.21    0.41 <
   5   7  -4    0.02    0.00    0.41 <
   5   7  -3    6.98    8.03    0.61 o
   5   7  -2   51.40   56.61    0.95 o
   5   7  -1  183.89  191.03    2.10 o
   5   7   0  144.27  148.63    2.40 o
   5   7   1   50.32   47.76    1.26 o
   5   7   2    6.87    6.59    0.62 o
   5   7   3    2.62    2.26    0.41 o
   5   7   4    4.05    3.71    0.41 o
   5   7   5   15.66   14.82    0.62 o
   5   7   6    0.34   -0.21    0.41 <
   5   7   7    0.05   -0.41    0.41 <
   5   8  -8    1.29    1.44    0.62 <
   5   8  -7    0.17   -0.62    0.62 <
   5   8  -6   15.92   14.20    0.83 o
   5   8  -5    2.45    2.88    0.41 o
   5   8  -4    0.26    0.00    0.41 <
   5   8  -3   12.84   12.56    0.62 o
   5   8  -2  164.95  170.24    2.37 o
   5   8  -1    8.17   10.29    0.61 o
   5   8   0  462.08  465.44    6.52 o
   5   8   1  128.20  136.89    2.34 o
   5   8   2    0.12   -0.21    0.41 <
   5   8   3    0.02   -0.41    0.41 <
   5   8   4    0.00   -0.41    0.41 <
   5   8   5    0.50    0.21    0.41 <
   5   8   6    5.02    3.50    0.62 o
   5   8   7    0.07   -0.62    0.41 <
   5   9  -8    0.16   -0.21    0.62 <
   5   9  -7    0.63   -0.62    0.62 <
   5   9  -6    0.01    0.41    0.62 <
   5   9  -5    0.42    0.62    0.41 <
   5   9  -4    0.75    0.41    0.41 <
   5   9  -3   16.89   16.26    0.83 o
   5   9  -2   18.56   18.73    0.82 o
   5   9  -1   27.05   25.94    0.83 o
   5   9   0   90.04   92.02    1.83 o
   5   9   1   13.93   14.20    0.82 o
   5   9   2   13.06   12.97    0.62 o
   5   9   3    7.45    7.62    0.62 o
   5   9   4    0.01    0.00    0.41 <
   5   9   5    3.88    3.91    0.41 o
   5   9   6    0.26    0.21    0.41 <
   5   9   7   11.86   10.70    0.83 o
   5  10  -8    0.00    0.41    0.82 <
   5  10  -7    0.38    0.82    0.62 <
   5  10  -6    1.91    1.85    0.62 <
   5  10  -5    1.82    1.44    0.41 o
   5  10  -4    6.59    6.18    0.62 o
   5  10  -3    3.08    2.47    0.41 o
   5  10  -2   37.04   37.47    1.03 o
   5  10  -1   33.28   31.29    1.05 o
   5  10   0   11.78   10.29    0.62 o
   5  10   1    2.14    1.85    0.41 o
   5  10   2    5.47    5.15    0.62 o
   5  10   3   38.61   40.76    1.22 o
   5  10   4   27.04   26.76    1.03 o
   5  10   5   44.66   46.52    1.01 o
   5  10   6    0.45    0.82    0.41 <
   5  10   7    0.50    0.21    0.62 <
   5  11  -7    1.76    1.85    0.82 <
   5  11  -6    0.77    1.24    0.62 <
   5  11  -5    2.07    1.24    0.41 o
   5  11  -4    2.57    2.06    0.41 o
   5  11  -3    6.45    5.97    0.62 o
   5  11  -2    1.68    1.24    0.41 o
   5  11  -1    3.44    2.47    0.62 o
   5  11   0   13.32   12.97    1.03 o
   5  11   1   15.42   14.62    0.83 o
   5  11   2   90.82   93.05    1.82 o
   5  11   3    2.43    2.26    0.41 o
   5  11   4    4.94    4.53    0.62 o
   5  11   5    7.05    5.15    0.83 o
   5  11   6   10.39   10.50    0.82 o
   5  12  -7    0.38    0.21    0.62 <
   5  12  -6    0.76    0.62    0.62 <
   5  12  -5    1.45    1.03    0.41 <
   5  12  -4    0.06   -0.21    0.41 <
   5  12  -3    0.09   -0.41    0.41 <
   5  12  -2   46.47   47.55    1.22 o
   5  12  -1    2.06    2.06    0.62 o
   5  12   0   27.49   29.03    1.23 o
   5  12   1    1.11   -0.21    0.62 <
   5  12   2    8.60    7.82    0.62 o
   5  12   3    0.98    0.41    0.41 <
   5  12   4    3.83    3.29    0.62 o
   5  12   5    0.29    0.41    0.62 <
   5  12   6   40.02   39.11    1.24 o
   5  13  -7    0.05    0.41    0.82 <
   5  13  -6    5.58    5.76    0.82 o
   5  13  -5    0.70    0.41    0.41 <
   5  13  -4    5.93    6.18    0.62 o
   5  13  -3    0.13   -0.21    0.41 <
   5  13  -2   40.42   44.26    1.62 o
   5  13  -1    0.30    0.41    0.62 <
   5  13   0    2.67    2.06    0.62 o
   5  13   1    1.54    0.41    0.62 <
   5  13   2    0.16   -0.62    0.41 <
   5  13   3    3.60    3.71    0.62 o
   5  13   4   23.26   20.59    1.04 o
   5  13   5    0.00    0.41    0.62 <
   5  13   6    0.94    1.03    0.62 <
   5  14  -6    0.01   -0.41    0.62 <
   5  14  -5    1.61    0.82    0.62 <
   5  14  -4    0.10   -0.62    0.41 <
   5  14  -3    0.01   -0.21    0.41 <
   5  14  -2    0.45   -0.21    0.41 <
   5  14  -1    0.76    0.62    0.62 <
   5  14   0    0.56    0.41    0.62 <
   5  14   1    2.12    2.47    0.62 o
   5  14   2    0.60    0.21    0.62 <
   5  14   3    7.14    6.79    0.82 o
   5  14   4    5.75    4.73    0.62 o
   5  14   5    0.05   -0.21    0.62 <
   5  15  -6    2.58    1.85    0.62 <
   5  15  -5    1.60    0.41    0.62 <
   5  15  -4    0.51   -0.41    0.62 <
   5  15  -3    5.92    3.91    0.83 o
   5  15  -2    6.99    7.41    0.82 o
   5  15  -1    0.18   -0.21    0.62 <
   5  15   0    0.94    1.65    0.82 <
   5  15   1   24.28   23.88    1.44 o
   5  15   2   15.10   15.65    1.23 o
   5  15   3   12.54   11.94    1.03 o
   5  15   4    2.24    1.85    0.82 <
   5  15   5    0.01   -1.85    0.82 <
   5  16  -5    0.79    0.00    0.82 <
   5  16  -4    1.84    1.85    0.82 <
   5  16  -3    0.08   -0.21    0.62 <
   5  16  -2    1.09    1.65    0.62 <
   5  16  -1    0.16    0.00    0.62 <
   5  16   0    2.65    1.85    0.62 <
   5  16   1   13.66   12.15    1.03 o
   5  16   2    2.86    2.68    0.82 o
   5  16   3   12.05    9.26    1.04 o
   5  16   4    0.73    1.24    0.82 <
   5  17  -4    0.10   -0.82    0.62 <
   5  17  -3    0.87   -0.41    0.62 <
   5  17  -2    1.94    1.24    0.62 <
   5  17  -1    7.75    8.23    1.03 o
   5  17   0    0.05   -0.62    0.62 <
   5  17   1    0.05   -0.62    0.62 <
   5  17   2    0.02   -0.82    0.62 <
   5  17   3    2.75    5.15    0.82 o
   5  18  -3    0.14   -0.82    0.62 <
   5  18  -2    2.11    0.41    0.62 <
   5  18  -1    3.30    1.85    0.62 <
   5  18   0    0.55    0.82    0.62 <
   5  18   1    0.90    0.41    0.62 <
   5  18   2   35.13   39.32    1.83 o
   5  18   3    6.40    9.88    1.02 o
   5  19  -2    0.03   -1.03    0.62 <
   5  19  -1    0.10   -1.24    0.62 <
   5  19   0    0.07   -1.03    0.62 <
   5  19   1   10.00    9.68    1.03 o
   6   0  -8    1.46    2.88    1.44 <
   6   0  -6    1.44    3.50    0.82 o
   6   0  -4    1.01    1.24    0.41 o
   6   0  -2    0.13    0.21    0.41 <
   6   0   0   12.51    8.44    1.24 o
   6   0   2   25.62   25.32    1.65 o
   6   0   4    8.29    7.41    1.03 o
   6   0   6   29.37   30.67    1.43 o
   6   1  -8    0.33    1.24    0.82 <
   6   1  -7    0.15    1.65    0.41 o
   6   1  -6   15.64   15.23    0.83 o
   6   1  -5    4.28    3.09    0.41 o
   6   1  -4   16.66   16.47    0.62 o
   6   1  -3    0.04   -0.41    0.21 <
   6   1  -2   40.03   39.52    0.83 o
   6   1  -1   21.64   20.79    0.63 o
   6   1   0    2.67    0.00    0.62 <
   6   1   1   68.28   62.17    1.91 o
   6   1   2   11.83   10.09    0.63 o
   6   1   3   14.53   14.62    0.62 o
   6   1   4    0.64    0.62    0.41 <
   6   1   5   20.16   20.38    1.03 o
   6   1   6    9.04    9.88    0.61 o
   6   1   7    1.73    2.26    0.62 o
   6   2  -8    0.18    2.06    1.03 <
   6   2  -7    1.37    1.44    0.62 <
   6   2  -6    1.94    3.71    0.62 o
   6   2  -5    0.08    1.03    0.41 <
   6   2  -4    2.33    2.26    0.41 o
   6   2  -3    4.41    3.71    0.41 o
   6   2  -2    3.63    2.88    0.41 o
   6   2  -1    1.57    0.21    0.21 <
   6   2   0    0.15   -0.82    0.62 <
   6   2   1    1.13    0.21    0.41 <
   6   2   2   61.66   61.76    1.44 o
   6   2   3   42.59   45.29    1.21 o
   6   2   4    2.89    2.47    0.41 o
   6   2   5    9.67    8.85    0.62 o
   6   2   6   44.19   44.46    1.44 o
   6   2   7    0.58    0.62    0.41 <
   6   3  -8    0.05    0.82    1.03 <
   6   3  -7    0.21    1.03    0.62 <
   6   3  -6    3.23    3.50    0.62 o
   6   3  -5    0.08    0.41    0.41 <
   6   3  -4    0.36    0.41    0.41 <
   6   3  -3   17.34   17.09    0.62 o
   6   3  -2    7.61    7.20    0.41 o
   6   3  -1   10.39    8.44    0.63 o
   6   3   0    0.01   -0.41    0.62 <
   6   3   1    6.84    5.15    0.62 o
   6   3   2   10.60   11.32    0.61 o
   6   3   3    0.22    0.62    0.41 <
   6   3   4   12.51   12.97    0.61 o
   6   3   5    0.00    0.21    0.41 <
   6   3   6    6.31    6.18    0.62 o
   6   3   7    9.68    9.68    0.62 o
   6   4  -8    0.10    1.03    0.82 <
   6   4  -7    0.59    1.03    0.62 <
   6   4  -6    1.88    1.85    0.62 <
   6   4  -5    0.15    0.21    0.41 <
   6   4  -4    3.91    3.91    0.41 o
   6   4  -3    8.82    8.23    0.62 o
   6   4  -2    0.21   -0.41    0.41 <
   6   4  -1    8.21    7.20    0.62 o
   6   4   0   38.68   40.76    1.43 o
   6   4   1  134.75  140.80    2.38 o
   6   4   2   18.80   21.61    0.80 o
   6   4   3    1.24    1.24    0.41 o
   6   4   4   60.69   64.02    1.19 o
   6   4   5    3.35    3.91    0.41 o
   6   4   6    2.88    3.50    0.62 o
   6   4   7   26.56   26.14    1.24 o
   6   5  -8    0.00    1.03    0.82 <
   6   5  -7    0.25    1.24    0.62 <
   6   5  -6    1.11    2.06    0.62 o
   6   5  -5    0.93    1.44    0.41 o
   6   5  -4    0.11    0.41    0.41 <
   6   5  -3    4.57    5.97    0.41 o
   6   5  -2   21.86   24.50    0.80 o
   6   5  -1  347.48  351.81    6.53 o
   6   5   0   23.32   24.08    0.82 o
   6   5   1   83.40   84.81    1.63 o
   6   5   2    1.37    0.82    0.41 <
   6   5   3   17.80   19.35    0.81 o
   6   5   4    1.75    2.06    0.41 o
   6   5   5   11.42   11.73    0.62 o
   6   5   6    4.14    3.91    0.62 o
   6   5   7    7.88    7.20    0.83 o
   6   6  -7    1.11    2.68    0.62 o
   6   6  -6    1.30    1.65    0.62 <
   6   6  -5    9.78   10.91    0.61 o
   6   6  -4    0.56    1.44    0.41 o
   6   6  -3  102.77  105.81    1.81 o
   6   6  -2   14.47   15.23    0.61 o
   6   6  -1   59.70   60.11    1.44 o
   6   6   0   83.58   89.55    1.78 o
   6   6   1    6.13    5.97    0.62 o
   6   6   2   12.75   12.76    0.82 o
   6   6   3    1.83    2.06    0.41 o
   6   6   4   46.10   46.11    1.24 o
   6   6   5    1.16    1.24    0.41 o
   6   6   6    1.65    0.21    0.62 <
   6   7  -7    0.46    1.65    0.62 <
   6   7  -6    0.23    1.03    0.62 <
   6   7  -5    0.00    0.62    0.41 <
   6   7  -4   22.60   25.32    0.80 o
   6   7  -3   21.21   25.53    0.79 o
   6   7  -2   17.60   22.03    1.01 o
   6   7  -1   32.31   33.97    1.01 o
   6   7   0    0.22   -0.21    0.41 <
   6   7   1    4.65    4.32    0.41 o
   6   7   2    5.49    4.73    0.62 o
   6   7   3   18.12   18.53    0.82 o
   6   7   4    0.08    0.41    0.41 <
   6   7   5    4.84    5.35    0.62 o
   6   7   6    1.11    0.00    0.62 <
   6   8  -7    0.65    0.62    0.62 <
   6   8  -6    0.03    0.62    0.62 <
   6   8  -5    8.48    7.62    0.62 o
   6   8  -4   24.38   25.73    0.81 o
   6   8  -3    7.01    8.23    0.61 o
   6   8  -2  175.35  177.04    3.06 o
   6   8  -1    1.47    1.44    0.62 <
   6   8   0    6.77    6.38    0.62 o
   6   8   1    5.58    5.76    0.62 o
   6   8   2    0.58    1.24    0.41 o
   6   8   3    0.55    0.21    0.41 <
   6   8   4    3.14    2.88    0.62 o
   6   8   5    0.90    0.21    0.41 <
   6   8   6    0.01   -1.24    0.41 <
   6   9  -7    0.07    0.41    0.62 <
   6   9  -6    0.60    1.03    0.62 <
   6   9  -5    0.83    1.65    0.41 o
   6   9  -4   21.31   22.64    0.81 o
   6   9  -3   10.27    9.06    0.62 o
   6   9  -2   12.52   13.17    0.82 o
   6   9  -1   23.17   23.26    1.23 o
   6   9   0    8.13    7.20    0.83 o
   6   9   1   20.69   19.97    0.83 o
   6   9   2    4.28    4.12    0.62 o
   6   9   3    0.03    0.00    0.41 <
   6   9   4    2.66    1.65    0.41 o
   6   9   5   14.25   13.38    0.83 o
   6   9   6    4.34    3.29    0.62 o
   6  10  -7    0.01    0.00    0.62 <
   6  10  -6    0.37    0.41    0.62 <
   6  10  -5    0.00    0.00    0.62 <
   6  10  -4    3.04    2.88    0.62 o
   6  10  -3    3.00    2.47    0.62 o
   6  10  -2    0.01   -0.41    0.41 <
   6  10  -1    1.39    1.85    0.62 <
   6  10   0   11.84   10.09    1.03 o
   6  10   1   27.61   29.23    1.43 o
   6  10   2   20.17   21.41    0.81 o
   6  10   3   65.09   66.49    1.63 o
   6  10   4    4.34    4.12    0.62 o
   6  10   5   15.68   17.50    1.02 o
   6  10   6    0.26    0.62    0.62 <
   6  11  -6    1.52    0.62    0.62 <
   6  11  -5    0.82    0.82    0.82 <
   6  11  -4    6.59    5.97    0.82 o
   6  11  -3    0.05   -1.03    0.62 <
   6  11  -2    0.04   -0.62    0.62 <
   6  11  -1    3.36    2.47    0.62 o
   6  11   0   32.65   31.29    1.45 o
   6  11   1    0.05   -0.21    0.41 <
   6  11   2    4.02    5.15    0.82 o
   6  11   3    0.00    0.21    0.41 <
   6  11   4    2.19    2.68    0.62 o
   6  11   5    7.07    8.03    0.82 o
   6  12  -6    0.39    1.65    1.03 <
   6  12  -5    0.00   -0.41    0.82 <
   6  12  -4    1.30    0.82    0.62 <
   6  12  -3    2.90    3.09    0.62 o
   6  12  -2    7.46    6.59    0.83 o
   6  12  -1    1.73    1.65    0.62 <
   6  12   0    0.19   -1.03    0.41 <
   6  12   1    0.07   -1.03    0.62 <
   6  12   2    3.83    2.88    0.82 o
   6  12   3    2.63    1.85    0.62 <
   6  12   4   73.78   77.20    2.23 o
   6  12   5    0.91    0.82    0.62 <
   6  13  -5    0.08   -1.65    0.82 <
   6  13  -4   11.72   10.09    0.83 o
   6  13  -3    0.13   -1.24    0.62 <
   6  13  -2    0.02   -0.41    0.62 <
   6  13  -1    0.27   -0.62    0.62 <
   6  13   0    0.13   -0.41    0.62 <
   6  13   1    1.51    1.03    0.82 <
   6  13   2   15.70   15.65    1.24 o
   6  13   3    0.21   -0.41    0.62 <
   6  13   4    0.73   -0.41    0.62 <
   6  14  -5    0.01   -0.82    0.82 <
   6  14  -4    1.18    0.62    0.62 <
   6  14  -3    2.51    2.26    0.82 <
   6  14  -2    0.16    0.00    0.62 <
   6  14  -1    5.79    5.97    0.82 o
   6  14   0    4.22    1.85    0.62 <
   6  14   1    0.00   -0.62    0.62 <
   6  14   2   12.59    8.65    1.04 o
   6  14   3    1.18   -0.41    0.62 <
   6  14   4    0.00    0.21    1.03 <
   6  15  -4    0.98   -0.21    0.82 <
   6  15  -3    0.16   -1.03    0.62 <
   6  15  -2    0.65    0.21    0.62 <
   6  15  -1   17.10   16.06    1.24 o
   6  15   0   13.05   11.53    1.03 o
   6  15   1   14.44   17.50    1.43 o
   6  15   2    5.25    4.94    0.82 o
   6  15   3    0.00   -1.44    0.82 <
   6  16  -3    0.53   -0.41    0.62 <
   6  16  -2    0.49   -0.41    0.62 <
   6  16  -1    0.51   -0.41    0.62 <
   6  16   0    0.01   -0.21    0.82 <
   6  16   1    4.21    2.88    0.82 o
   6  16   2    1.47   -0.62    0.82 <
   6  17  -2    0.03   -0.82    0.82 <
   6  17  -1    0.56   -0.62    0.62 <
   6  17   0    1.12    0.82    0.82 <
   6  17   1    0.21    1.03    1.03 <
   7   0  -6    0.44    1.85    0.62 <
   7   0  -4    2.17    1.44    0.41 o
   7   0  -2    0.43    0.00    0.62 <
   7   0   0   15.59   17.70    1.85 o
   7   0   2    8.74    8.65    0.82 o
   7   0   4    4.36    3.50    0.82 o
   7   0   6    1.80    1.24    0.62 <
   7   1  -7    0.53    1.85    0.62 <
   7   1  -6    3.15    3.71    0.62 o
   7   1  -5    0.21    0.41    0.41 <
   7   1  -4    1.17    0.62    0.41 <
   7   1  -3    4.67    4.73    0.41 o
   7   1  -2    4.17    3.29    0.41 o
   7   1  -1   20.97   20.59    1.03 o
   7   1   0    1.12    2.26    0.62 o
   7   1   1    4.64    5.56    0.62 o
   7   1   2    0.20    0.41    0.41 <
   7   1   3   17.12   17.70    0.82 o
   7   1   4   48.50   48.99    1.44 o
   7   1   5    3.14    3.71    0.41 o
   7   1   6    0.25    0.62    0.41 <
   7   2  -7    0.23    1.85    0.62 <
   7   2  -6    0.00    1.24    0.62 <
   7   2  -5    1.72    1.65    0.41 o
   7   2  -4    0.00    0.00    0.41 <
   7   2  -3    1.87    1.65    0.41 o
   7   2  -2    2.04    0.62    0.41 <
   7   2  -1    0.75    0.62    0.41 <
   7   2   0   57.27   58.46    1.43 o
   7   2   1   22.35   21.82    0.83 o
   7   2   2    6.27    5.76    0.62 o
   7   2   3   10.21    9.47    0.62 o
   7   2   4   17.29   18.73    0.81 o
   7   2   5    0.17    0.41    0.62 <
   7   2   6   28.49   29.85    1.02 o
   7   3  -7    0.44    1.44    0.62 <
   7   3  -6    0.56    1.65    0.62 <
   7   3  -5    0.00    0.82    0.62 <
   7   3  -4    0.38    0.21    0.41 <
   7   3  -3    2.53    2.47    0.41 o
   7   3  -2    0.55    0.00    0.41 <
   7   3  -1    0.33    0.82    0.41 <
   7   3   0    0.62    1.65    0.62 <
   7   3   1    2.55    3.71    0.62 o
   7   3   2    0.01    0.82    0.41 <
   7   3   3    1.17    1.44    0.41 o
   7   3   4   27.00   27.79    1.02 o
   7   3   5    4.86    4.32    0.62 o
   7   4  -7    0.04    1.85    0.62 <
   7   4  -6    1.14    2.47    0.62 o
   7   4  -5    8.30    8.65    0.82 o
   7   4  -4    0.01    0.62    0.62 <
   7   4  -3    5.74    5.76    0.62 o
   7   4  -2   14.89   13.38    0.83 o
   7   4  -1   15.53   16.47    1.23 o
   7   4   0    5.27    5.35    0.62 o
   7   4   1    0.87    0.41    0.41 <
   7   4   2   52.48   54.14    1.42 o
   7   4   3    7.31    6.59    0.62 o
   7   4   4    0.63    0.62    0.41 <
   7   4   5   81.43   79.25    1.88 o
   7   5  -6    0.01    1.65    0.62 <
   7   5  -5    1.59    4.53    0.82 o
   7   5  -4    3.48    4.32    0.62 o
   7   5  -3   47.62   49.20    1.43 o
   7   5  -2    0.75    1.65    0.62 <
   7   5  -1   25.94   24.50    1.04 o
   7   5   0    2.35    1.85    0.41 o
   7   5   1   11.81   11.32    0.62 o
   7   5   2    6.20    5.35    0.62 o
   7   5   3   13.30   13.17    0.82 o
   7   5   4    1.95    2.06    0.41 o
   7   5   5   10.96   10.70    0.82 o
   7   6  -6    1.01    2.26    0.82 <
   7   6  -5   32.83   33.76    1.64 o
   7   6  -4    0.06    1.24    0.62 <
   7   6  -3   56.64   54.35    1.46 o
   7   6  -2   15.98   14.41    0.83 o
   7   6  -1    2.18    1.85    0.62 <
   7   6   0    1.99    1.85    0.41 o
   7   6   1    3.65    2.68    0.41 o
   7   6   2   31.99   33.97    1.01 o
   7   6   3    0.12    0.41    0.41 <
   7   6   4    3.04    2.88    0.41 o
   7   6   5    1.80    1.85    0.62 <
   7   7  -6    4.36    4.53    1.03 o
   7   7  -5    0.64    2.26    1.03 <
   7   7  -4    0.39    2.68    0.62 o
   7   7  -3    0.64    4.12    0.82 o
   7   7  -2    5.31    3.91    0.83 o
   7   7  -1    1.72    1.85    0.62 <
   7   7   0    1.30    1.03    0.62 <
   7   7   1    5.59    5.97    0.62 o
   7   7   2    6.49    5.97    0.62 o
   7   7   3    6.51    5.97    0.62 o
   7   7   4    0.25   -0.41    0.41 <
   7   7   5   13.43   13.17    1.03 o
   7   8  -6    1.23    2.26    0.82 <
   7   8  -5    6.79    7.20    1.03 o
   7   8  -4   37.58   35.61    1.25 o
   7   8  -3    7.89    8.03    0.82 o
   7   8  -2    1.81    1.65    0.82 <
   7   8  -1   13.13   11.94    1.03 o
   7   8   0    0.09   -0.21    0.41 <
   7   8   1    0.00    0.00    0.41 <
   7   8   2    6.03    4.94    0.62 o
   7   8   3    5.04    4.53    0.62 o
   7   8   4    0.05   -0.21    0.41 <
   7   8   5    0.68   -1.44    0.62 <
   7   9  -5    0.27    1.44    0.82 <
   7   9  -4    0.28    1.65    0.62 <
   7   9  -3    4.39    4.32    0.82 o
   7   9  -2    7.84    6.59    0.83 o
   7   9  -1   11.98   11.53    1.03 o
   7   9   0    2.69    2.06    0.62 o
   7   9   1    5.60    5.35    0.82 o
   7   9   2    9.53    7.82    1.03 o
   7   9   3    2.10    3.09    0.82 o
   7   9   4    5.19    5.15    0.62 o
   7  10  -5    0.17    0.00    0.82 <
   7  10  -4    1.28    1.03    0.62 <
   7  10  -3    0.14   -0.41    0.62 <
   7  10  -2    2.86    1.24    0.82 <
   7  10  -1    3.56    2.26    0.62 o
   7  10   0    8.00    6.59    0.83 o
   7  10   1   32.44   33.35    1.64 o
   7  10   2    2.39    2.88    0.82 o
   7  10   3   37.17   41.58    1.62 o
   7  10   4    0.10    0.41    0.62 <
   7  11  -5    0.18    0.21    0.82 <
   7  11  -4    0.05   -0.21    0.62 <
   7  11  -3    0.55   -1.24    0.62 <
   7  11  -2    0.50    0.41    0.62 <
   7  11  -1    1.59    0.41    0.82 <
   7  11   0    4.38    3.71    0.82 o
   7  11   1   10.30    9.68    1.03 o
   7  11   2    2.30    2.47    0.82 o
   7  11   3    0.01    0.62    0.62 <
   7  12  -4    1.14    0.62    0.62 <
   7  12  -3    1.12    0.82    0.62 <
   7  12  -2    1.53   -0.41    0.62 <
   7  12  -1    0.01   -0.41    0.62 <
   7  12   0    2.30    1.65    0.82 <
   7  12   1    0.30   -0.21    0.82 <
   7  12   2   43.43   39.52    2.49 o
   7  12   3    2.23    3.09    0.82 o
   7  13  -3    0.09   -0.41    0.82 <
   7  13  -2    1.71    0.41    0.62 <
   7  13  -1    0.00   -0.82    0.62 <
   7  13   0    5.36    4.73    1.03 o
   7  13   1    1.48    0.41    0.82 <
   7  13   2    4.72    4.32    0.82 o
   7  14  -2    2.98    2.06    0.82 <
   7  14  -1    0.88    0.62    0.82 <
   7  14   0    6.76    6.18    1.03 o
   7  14   1    0.77    0.21    0.62 <
   8   0  -4    1.42    2.47    0.62 o
   8   0  -2    0.72    1.85    0.62 <
   8   0   0    4.10    4.94    0.82 o
   8   0   2    6.44    6.18    0.82 o
   8   0   4   10.24   10.09    1.03 o
   8   1  -5    0.46    2.26    0.82 <
   8   1  -4    4.15    3.91    0.62 o
   8   1  -3    3.11    3.09    0.62 o
   8   1  -2    8.86    7.82    0.62 o
   8   1  -1    0.57    1.24    0.62 <
   8   1   0    0.00    0.82    0.41 <
   8   1   1    3.22    3.71    0.62 o
   8   1   2   34.37   37.67    1.21 o
   8   1   3    5.91    5.35    0.62 o
   8   1   4    0.00    0.82    0.41 <
   8   2  -5    0.97    1.24    1.03 <
   8   2  -4    0.01    0.41    0.41 <
   8   2  -3    0.05    0.41    0.41 <
   8   2  -2   12.43   12.97    1.03 o
   8   2  -1    6.12    6.38    0.62 o
   8   2   0    3.62    3.71    0.82 o
   8   2   1    4.39    3.29    0.62 o
   8   2   2    0.06    0.62    0.41 <
   8   2   3    0.26    0.41    0.41 <
   8   2   4   31.17   32.53    1.23 o
   8   3  -5    0.03    1.03    0.82 <
   8   3  -4    0.49    0.82    0.62 <
   8   3  -3    1.48    2.06    0.62 o
   8   3  -2    0.49    0.41    0.62 <
   8   3  -1    3.91    4.94    0.82 o
   8   3   0    3.04    3.91    0.62 o
   8   3   1    6.51    5.97    0.62 o
   8   3   2   18.16   18.94    1.03 o
   8   3   3    1.35    2.88    0.62 o
   8   3   4    7.49    7.41    0.82 o
   8   4  -5    3.96    5.15    1.03 o
   8   4  -4    3.96    3.50    0.82 o
   8   4  -3    0.64    1.44    0.62 <
   8   4  -2    1.71    1.85    0.62 <
   8   4  -1    0.04    0.62    0.62 <
   8   4   0   13.96   12.56    1.03 o
   8   4   1    7.87    7.82    0.62 o
   8   4   2    5.24    4.94    0.62 o
   8   4   3  102.89   99.02    1.91 o
   8   5  -4    2.62    5.15    0.82 o
   8   5  -3    2.30    2.47    0.82 o
   8   5  -2    0.96    1.24    0.62 <
   8   5  -1    3.71    3.09    0.62 o
   8   5   0   12.34   12.76    1.03 o
   8   5   1   14.33   13.38    1.24 o
   8   5   2    0.30    0.62    0.41 <
   8   5   3    0.46    0.82    0.62 <
   8   6  -4    0.70    0.82    0.62 <
   8   6  -3    2.74    2.47    0.62 o
   8   6  -2    0.27    0.41    0.62 <
   8   6  -1    2.07    1.03    0.62 <
   8   6   0    2.83    3.91    0.82 o
   8   6   1    0.00    0.62    0.62 <
   8   6   2    1.87    2.88    0.82 o
   8   6   3   13.05   13.17    1.03 o
   8   7  -4    2.50    2.47    0.62 o
   8   7  -3    0.16    0.82    0.62 <
   8   7  -2    0.36    0.00    0.62 <
   8   7  -1    0.26    1.03    0.62 <
   8   7   0    5.98    5.76    0.82 o
   8   7   1    0.60    0.41    0.62 <
   8   7   2    0.12    0.41    0.62 <
   8   7   3    2.79    1.85    0.82 <
   8   8  -3    5.99    4.12    0.83 o
   8   8  -2    0.35    0.21    0.62 <
   8   8  -1    0.36    0.21    0.62 <
   8   8   0   13.35   12.97    1.24 o
   8   8   1    3.36    2.47    0.82 o
   8   8   2    0.86    0.41    0.62 <
   8   9  -3    1.68    1.24    0.62 <
   8   9  -2    1.14    0.41    0.62 <
   8   9  -1    5.42    3.71    0.83 o
   8   9   0    3.87    3.91    0.82 o
   8   9   1    1.07    0.62    0.82 <
   8   9   2    0.81    3.71    1.23 <
   8  10  -2    3.32    2.88    0.82 o
   8  10  -1    4.44    4.32    0.82 o
   8  10   0    0.06    0.41    0.82 <
   8  10   1   20.52   21.41    1.44 o
