# Supplementary material for: From space group to space groupoid: the partial symmetry of low-temperature E-vanillyl oxime
Source: Acta Crystallogr B Struct Sci Cryst Eng Mater. 2019 Jul 23;75(Pt 4):733–41. doi: 10.1107/S2052520619008461 (PMC6690132; doi:10.1107/S2052520619008461)
Supplement: Supplementary file 5 [file b-75-00733-lt_convsup5.hkl]

#
# h,k,l, Fc-squared, Fo-squared, sigma(Fo-squared) and status flag
#
data_lt_conv
_shelx_title                             '   '
_shelx_refln_list_code                   4
_shelx_F_calc_maximum                    212.02
_exptl_crystal_F_000                     1056
_reflns_d_resolution_high                0.6569

loop_
 _symmetry_equiv_pos_as_xyz
 'x, y, z'
 '-x, -y, -z'

_cell_length_a                           7.3634(8)
_cell_length_b                           17.5614(18)
_cell_length_c                           19.3782(19)
_cell_angle_alpha                        68.688(3)
_cell_angle_beta                         83.981(3)
_cell_angle_gamma                        87.900(3)

_shelx_F_squared_multiplier              1.000

loop_
 _twin_refln_datum_id
 _twin_refln_individual_id
 _twin_refln_index_h
 _twin_refln_index_k
 _twin_refln_index_l
 _twin_refln_F_squared_calc
 _twin_refln_F_squared_meas
 _twin_refln_F_squared_sigma
 _twin_refln_include_status
         1    1   0   0   4    76.97    70.57     2.30 o
         2    1   0   0   5   106.21   105.50     2.54 o
         3    1   0   0   7   212.43   222.38     0.14 o
         4    1   0   0  10    70.18    86.53     4.77 o
         5    1   0   1 -25    16.44    18.12     4.12 o
         6    1   0   1 -10   488.77   489.88     6.22 o
         7    1   0   1  -7   138.86   135.66     2.79 o
         8    1   0   1  -5    17.46    21.13     1.70 o
         9    1   0   1  -4    33.74    33.53     1.94 o
        10    1   0   1  -2    57.76    57.90     2.15 o
        11    1   0   1   4    40.46    36.37     1.45 o
        12    1   0   1   5   352.21   335.52     8.60 o
        13    1   0   1   7     0.98     2.11     0.53 o
        14    1   0   1  10    52.08    48.91     1.42 o
        15    1   0   1  13    30.60    37.31     0.37 o
        16    1   0   1  25   184.20   199.45     7.41 o
        17    1   0   2 -25   178.30   190.68     7.72 o
        18    1   0   2 -10     1.50    -0.27     0.59 <
        19    1   0   2  -7    14.01    18.83     0.64 o
        20    1   0   2  -5     0.65     1.26     0.94 <
        21    1   0   2  -4    18.64    17.98     1.72 o
        22    1   0   2  -2    19.74    20.95     0.78 o
        23    1   0   2  -1    11.10     9.93     0.72 o
        24    1   0   2   2   154.01   130.85     4.79 o
        25    1   0   2   4   183.45   170.55     4.94 o
        26    1   0   2   5     8.77    11.37     0.72 o
        27    1   0   2   7    56.21    58.98     1.41 o
        28    1   0   2  10    43.75    51.47     3.00 o
        29    1   0   2  13   351.95   326.62     7.51 o
        30    1   0   2  25     6.52    16.23     3.42 o
        31    1   0   3 -25    82.08    82.94     6.22 o
        32    1   0   3  -7   954.42   992.93    59.26 o
        33    1   0   3  -5     5.10     5.48     0.58 o
        34    1   0   3  -4   150.08   150.54     5.36 o
        35    1   0   3  -2    46.91    49.00     1.61 o
        36    1   0   3  -1    67.67    71.65     2.08 o
        37    1   0   3   1     2.34     2.29     0.45 o
        38    1   0   3   2    46.78    45.72     1.43 o
        39    1   0   3   4    41.21    39.78     1.45 o
        40    1   0   3   7   126.72   129.28     2.54 o
        41    1   0   3  10   154.73   153.15     2.37 o
        42    1   0   3  13    13.85    12.54     0.86 o
        43    1   0   3  25     1.30     6.34     3.13 <
        44    1   0   3  28    35.46    36.99     4.87 o
        45    1   0   4 -25     3.23     5.03     3.77 <
        46    1   0   4  -4   123.95   130.13     3.29 o
        47    1   0   4  -2    17.27    20.77     1.12 o
        48    1   0   4  -1    34.16    34.07     1.62 o
        49    1   0   4   1     4.54     4.72     0.63 o
        50    1   0   4   4    24.64    24.63     1.17 o
        51    1   0   4   7   282.58   275.24     5.44 o
        52    1   0   4  10   117.60   131.53     7.62 o
        53    1   0   4  13    10.18    11.42     0.72 o
        54    1   0   4  16    21.61    14.34     1.32 o
        55    1   0   4  25     1.57     0.94     2.83 <
        56    1   0   4  28     5.16     9.44     3.75 <
        57    1   0   5  -1    25.19    25.44     1.52 o
        58    1   0   5   1    12.31    13.49     0.95 o
        59    1   0   5   4    14.14    11.28     1.03 o
        60    1   0   5   7     9.90     9.44     0.65 o
        61    1   0   5  10   164.93   145.91     4.33 o
        62    1   0   5  13    58.44    51.11     1.80 o
        63    1   0   5  25    13.80    12.68     3.20 o
        64    1   0   5  28    23.77    31.24     4.43 o
        65    1   0   6 -24    78.39   107.70     3.40 o
        66    1   0   6   1     7.92     8.63     1.16 o
        67    1   0   6  28     4.29    12.90     5.08 <
        68    1   0   7  28     0.39     2.16     4.18 <
        69    1   0   8  19    75.75    61.99     3.56 o
        70    1   0   8  25     3.86     3.78     2.97 <
        71    1   0   9  25    41.69    45.36     7.41 o
        72    1   0  15 -16    20.72    21.40     4.40 o
        73    1   0  23  -4    89.66   114.94     5.44 o
        74    1   0  26   5    31.22    41.13     5.46 o
        75    1   1 -26 -14    13.65    41.98     5.16 o
        76    1   1 -25  -2     7.23     5.08     4.19 <
        77    1   1 -24   1     7.39     5.62     3.33 <
        78    1   1 -23   4    14.69     7.60     3.64 <
        79    1   1  -9 -25     0.20     9.98     5.59 <
        80    1   1  -9  22     6.43     6.79     3.86 <
        81    1   1  -7  22   110.61   108.38     9.68 o
        82    1   1  -6 -28   410.41   388.61    17.58 o
        83    1   1  -6 -13    23.48    27.65     0.67 o
        84    1   1  -6  -7    16.91    16.59     0.78 o
        85    1   1  -6  -4    46.69    45.58     1.35 o
        86    1   1  -6  -1     6.40     7.19     0.75 o
        87    1   1  -5 -28   275.26   279.15    13.57 o
        88    1   1  -5 -25   496.96   500.80    13.09 o
        89    1   1  -5 -13    35.53    38.07     0.84 o
        90    1   1  -5 -10     1.86     1.80     0.45 o
        91    1   1  -5  -8     4.35     4.63     0.62 o
        92    1   1  -5  -7     2.15     1.17     0.59 <
        93    1   1  -5  -5    42.61    44.01     1.43 o
        94    1   1  -5  -4    37.61    37.17     1.64 o
        95    1   1  -5  -2    33.76    24.90     1.77 o
        96    1   1  -5  -1    20.80    22.30     1.29 o
        97    1   1  -5   2    30.57    27.29     1.39 o
        98    1   1  -5   7     0.41     2.65     1.02 <
        99    1   1  -4 -28    17.79    29.08     4.25 o
       100    1   1  -4 -13    35.30    34.57     1.22 o
       101    1   1  -4 -10     1.54     1.71     0.49 o
       102    1   1  -4  -8    21.82    22.21     1.01 o
       103    1   1  -4  -7     1.42     1.35     0.58 <
       104    1   1  -4  -5    48.29    48.41     1.79 o
       105    1   1  -4  -4     3.86     5.80     0.78 o
       106    1   1  -4  -2   236.68   225.30     6.12 o
       107    1   1  -4  -1    74.84    69.05     2.46 o
       108    1   1  -4   1     7.40    10.83     0.86 o
       109    1   1  -4   2   109.01   103.43     3.77 o
       110    1   1  -4   5   114.08   122.27     0.75 o
       111    1   1  -4   7  2286.64  2497.46   144.99 o
       112    1   1  -4  22    39.24    50.03     4.65 o
       113    1   1  -4  25     5.99     5.48     5.53 <
       114    1   1  -3 -13    61.90    55.11     1.92 o
       115    1   1  -3 -10   139.15   146.77     8.75 o
       116    1   1  -3  -8    73.24    72.73     1.72 o
       117    1   1  -3  -7     0.25    -0.18     0.54 <
       118    1   1  -3  -5     5.92     5.03     0.82 o
       119    1   1  -3  -4     0.01     1.12     0.63 <
       120    1   1  -3  -2   109.62    99.70     3.35 o
       121    1   1  -3  -1   258.12   244.27     6.61 o
       122    1   1  -3   1    58.17    64.01     1.29 o
       123    1   1  -3   2   172.47   181.65     4.50 o
       124    1   1  -3   5    80.13    84.69     1.19 o
       125    1   1  -3   7     0.59     1.98     0.67 <
       126    1   1  -3  25    18.92    27.69     6.62 o
       127    1   1  -2 -25   158.69   164.88     6.94 o
       128    1   1  -2 -10    36.11    39.02     0.73 o
       129    1   1  -2  -7    42.09    42.34     1.33 o
       130    1   1  -2  -5     6.13     5.21     0.82 o
       131    1   1  -2  -4     1.96     1.84     0.63 <
       132    1   1  -2  -2    43.53    39.15     1.63 o
       133    1   1  -2  -1   137.16   123.62     4.04 o
       134    1   1  -2   1    59.92    60.55     1.61 o
       135    1   1  -2   2   799.41   870.66    15.76 o
       136    1   1  -2   7     5.92     4.94     0.65 o
       137    1   1  -2  25    46.76    57.49     7.92 o
       138    1   1  -1 -25    16.85    20.00     3.87 o
       139    1   1  -1 -10    19.83    18.52     0.84 o
       140    1   1  -1  -7     9.23     8.99     0.59 o
       141    1   1  -1  -5     1.04     1.62     0.63 <
       142    1   1  -1  -4     0.41     0.27     0.58 <
       143    1   1  -1  -2     1.90     1.44     0.50 <
       144    1   1  -1  -1    11.76    12.36     0.74 o
       145    1   1  -1   1   306.65   304.55     6.36 o
       146    1   1  -1   2   149.05   149.73     3.11 o
       147    1   1  -1   7    76.52    94.62     5.25 o
       148    1   1  -1  10   290.80   312.14    18.41 o
       149    1   1  -1  25   160.23   144.07    11.23 o
       150    1   1   0 -25     0.12     3.82     3.27 <
       151    1   1   0 -10   154.68   160.21     0.51 o
       152    1   1   0  -7     0.85     0.67     0.41 <
       153    1   1   0  -5     0.10    -0.18     0.58 <
       154    1   1   0  -4    16.57    17.40     1.09 o
       155    1   1   0  -2     2.23     1.98     0.50 o
       156    1   1   0  -1    31.02    29.26     1.15 o
       157    1   1   0   1    24.92    26.57     0.72 o
       158    1   1   0   2    23.46    29.40     0.33 o
       159    1   1   0  10   107.82   101.77     2.47 o
       160    1   1   0  13   492.85   473.88     9.25 o
       161    1   1   0  25     0.69    -1.53     3.24 <
       162    1   1   1 -25    93.88    96.65     6.37 o
       163    1   1   1 -13   106.47    96.42     2.95 o
       164    1   1   1 -10    56.02    46.52     1.85 o
       165    1   1   1  -7     0.81    -0.22     0.45 <
       166    1   1   1  -5     3.30     3.28     0.67 o
       167    1   1   1  -4    21.93    22.61     1.14 o
       168    1   1   1  -2    54.90    50.35     1.86 o
       169    1   1   1  -1    40.81    38.30     1.39 o
       170    1   1   1   1    29.83    29.35     1.15 o
       171    1   1   1   4   154.77   142.05     4.28 o
       172    1   1   1  10   238.24   264.90    15.22 o
       173    1   1   1  13  1616.27  1682.53    99.99 o
       174    1   1   1  16    42.42    41.27     1.73 o
       175    1   1   1  25    51.42    52.50     5.14 o
       176    1   1   2 -25    27.52    38.39     4.76 o
       177    1   1   2 -10    23.86    20.81     0.99 o
       178    1   1   2  -7     1.24     1.35     0.45 <
       179    1   1   2  -4     0.01     0.18     0.54 <
       180    1   1   2  -2   272.42   269.80     5.91 o
       181    1   1   2  -1   162.77   163.13     5.14 o
       182    1   1   2   1     6.91     7.55     0.75 o
       183    1   1   2   4    19.92    16.45     1.45 o
       184    1   1   2  10    93.20    99.16     0.54 o
       185    1   1   2  13   803.01   858.89    50.12 o
       186    1   1   2  25    16.46    13.08     3.67 o
       187    1   1   2  28     0.02     5.75     5.29 <
       188    1   1   3  -4    27.55    32.28     1.39 o
       189    1   1   3  -2    32.41    31.96     2.00 o
       190    1   1   3  -1   219.15   219.72     6.79 o
       191    1   1   3   1   518.23   565.62    11.19 o
       192    1   1   3   4   816.88   783.73    24.13 o
       193    1   1   3  13   406.94   452.17    25.83 o
       194    1   1   3  16    18.09    17.44     1.19 o
       195    1   1   3  25    13.65    14.11     3.64 o
       196    1   1   3  28   144.50   143.76     7.76 o
       197    1   1   4 -22     0.61     0.04     3.10 <
       198    1   1   4  -2     5.80     5.89     1.17 o
       199    1   1   4  -1   161.00   160.57     5.43 o
       200    1   1   4   1    70.45    73.90     2.66 o
       201    1   1   4   2    14.65    12.45     1.44 o
       202    1   1   4   4   840.48   901.46    18.62 o
       203    1   1   4  25    23.00    20.63     3.85 o
       204    1   1   4  28     3.13     8.45     3.62 <
       205    1   1   5 -22     3.21     5.44     3.45 <
       206    1   1   5  -2   109.96   106.85     3.39 o
       207    1   1   5  -1   217.99   231.59     3.38 o
       208    1   1   5   1   173.57   165.51     5.93 o
       209    1   1   5   2     8.35     8.59     1.30 o
       210    1   1   5   4   115.31   122.49     3.34 o
       211    1   1   5  25   112.16   110.13     6.16 o
       212    1   1   5  28    78.79    80.87     5.96 o
       213    1   1   6   1    38.27    36.46     2.23 o
       214    1   1   6   2     1.84     1.66     1.03 <
       215    1   1   6   4   160.86   177.69     2.43 o
       216    1   1   6  28   430.33   433.29    17.67 o
       217    1   1   7 -22     0.57     0.81     4.76 <
       218    1   1   7  28    84.28    78.31     8.23 o
       219    1   1   8 -22    62.57    62.12     8.01 o
       220    1   1   8  25    14.76    21.35     3.69 o
       221    1   1  12 -19   165.46   181.20    11.01 o
       222    1   1  15 -16   360.19   378.22     6.86 o
       223    1   1  16 -15    13.92    57.85     6.33 o
       224    1   1  20  26     6.51    11.69     6.36 <
       225    1   1  23  -4    40.89    41.36     4.35 o
       226    1   1  23  23    73.01    95.93     6.93 o
       227    1   1  24  -1     0.02    -0.76     2.92 <
       228    1   1  25   2     0.00     1.44     3.10 <
       229    1   2 -26 -11     0.18    12.77     7.38 <
       230    1   2 -24   1     2.23     0.00     3.69 <
       231    1   2 -23 -19    71.03    55.60     8.19 o
       232    1   2 -22 -19    85.93    67.74     8.78 o
       233    1   2 -21 -19    95.42    85.59     9.31 o
       234    1   2 -16  15    80.77   199.23     3.25 o
       235    1   2 -15  16   118.72   111.79     6.93 o
       236    1   2 -12  19     5.51     5.17     3.42 <
       237    1   2  -7 -28    81.81    99.30    10.05 o
       238    1   2  -7 -13     0.74     0.90     0.63 <
       239    1   2  -7 -10    10.74     9.89     0.75 o
       240    1   2  -7  -7     0.73     1.57     0.53 <
       241    1   2  -7  -4    65.12    72.96     4.33 o
       242    1   2  -6 -10    23.10    23.82     0.80 o
       243    1   2  -6  -7    11.63    11.91     0.75 o
       244    1   2  -6  -4   365.87   371.61     3.66 o
       245    1   2  -6  22     1.22     2.38     4.67 <
       246    1   2  -6  24    16.01    21.26     3.30 o
       247    1   2  -5 -25     7.83    15.01     4.63 o
       248    1   2  -5 -13    29.47    29.62     1.11 o
       249    1   2  -5 -10     0.07    -0.18     0.45 <
       250    1   2  -5  -7     8.13     8.86     0.65 o
       251    1   2  -5  -5    64.96    65.04     1.34 o
       252    1   2  -5  -4   113.82   109.37     2.47 o
       253    1   2  -5  -2    12.38     9.04     0.86 o
       254    1   2  -5  -1    87.51    83.38     2.29 o
       255    1   2  -5   1   879.50   912.42    54.69 o
       256    1   2  -5   2   196.28   200.39     2.44 o
       257    1   2  -5  10   209.46   202.19     4.70 o
       258    1   2  -4 -10     4.86     5.80     0.56 o
       259    1   2  -4  -7   124.54   130.04     1.13 o
       260    1   2  -4  -5     7.53     9.48     0.61 o
       261    1   2  -4  -4   280.01   264.58     6.21 o
       262    1   2  -4  -2    57.45    46.12     2.22 o
       263    1   2  -4  -1   152.93   145.33     3.66 o
       264    1   2  -4   1  2362.09  2181.45    53.27 o
       265    1   2  -4   2   116.81   119.39     1.95 o
       266    1   2  -3  -7    53.17    64.86     3.75 o
       267    1   2  -3  -5    88.18    86.53     1.94 o
       268    1   2  -3  -4   147.99   145.82     2.97 o
       269    1   2  -3  -2    25.46    16.32     1.52 o
       270    1   2  -3  -1   103.31   102.18     2.93 o
       271    1   2  -3   1  1486.11  1465.87    30.83 o
       272    1   2  -3   2     2.66     4.05     0.79 o
       273    1   2  -3   4  2425.99  2381.30    39.63 o
       274    1   2  -3  22   132.10   121.95     6.97 o
       275    1   2  -2 -25     3.02    10.16     4.65 <
       276    1   2  -2 -10     0.34     0.76     0.54 <
       277    1   2  -2  -7    20.95    23.46     0.73 o
       278    1   2  -2  -5     6.26     6.65     0.62 o
       279    1   2  -2  -4   128.82   114.31     3.98 o
       280    1   2  -2  -2   319.13   325.00     6.28 o
       281    1   2  -2  -1   561.64   550.12    12.45 o
       282    1   2  -2   1  7845.17  7930.92   138.84 o
       283    1   2  -2   2  1197.40  1219.49    20.80 o
       284    1   2  -2   4  2349.62  2371.82    34.81 o
       285    1   2  -2   5   535.96   531.33     9.75 o
       286    1   2  -2   7   848.98   897.91    53.03 o
       287    1   2  -2  22    57.58    68.33     5.12 o
       288    1   2  -1 -25     0.00     4.05     4.31 <
       289    1   2  -1 -10     0.05     0.09     0.49 <
       290    1   2  -1  -7    38.58    38.79     1.11 o
       291    1   2  -1  -5   625.51   645.14     3.46 o
       292    1   2  -1  -4     0.86     0.90     0.63 <
       293    1   2  -1  -2   101.84   118.40     0.80 o
       294    1   2  -1  -1   691.55   651.71    17.24 o
       295    1   2  -1   1  4731.27  4741.03    88.71 o
       296    1   2  -1   2  3640.42  3710.74    61.07 o
       297    1   2  -1   4   700.83   688.97    19.90 o
       298    1   2  -1   5    18.22    24.27     1.40 o
       299    1   2  -1   7    62.90    78.75     4.54 o
       300    1   2  -1   8    36.96    30.25     1.69 o
       301    1   2  -1  22    23.20    30.48     4.11 o
       302    1   2  -1  25     1.19     0.49     4.90 <
       303    1   2   0 -10     8.37     9.93     0.67 o
       304    1   2   0  -7    40.01    42.30     0.95 o
       305    1   2   0  -5     5.84     7.06     0.64 o
       306    1   2   0  -4     1.09     1.57     0.49 o
       307    1   2   0  -2  1364.65  1343.24    38.10 o
       308    1   2   0  -1   200.66   199.85     4.62 o
       309    1   2   0   1   131.85   136.25     2.87 o
       310    1   2   0   2  5585.01  5857.58    68.94 o
       311    1   2   0   5   212.34   186.50     8.27 o
       312    1   2   0   7    75.34    85.77     1.41 o
       313    1   2   0  19   176.80   184.44     6.37 o
       314    1   2   0  22   111.91   102.71     6.36 o
       315    1   2   0  25    40.38    48.32     7.48 o
       316    1   2   1 -10    14.16    16.09     0.71 o
       317    1   2   1  -7    32.97    40.37     2.40 o
       318    1   2   1  -4   167.62   172.75     1.38 o
       319    1   2   1  -2   265.62   261.26     6.21 o
       320    1   2   1  -1    17.83    24.18     1.01 o
       321    1   2   1   1  8455.15  8652.75   136.38 o
       322    1   2   1   2  1258.54  1242.50    25.89 o
       323    1   2   1   7  1286.21  1204.34    33.23 o
       324    1   2   1  10   910.40   997.07    57.62 o
       325    1   2   1  19  1082.90  1084.50    23.60 o
       326    1   2   1  22    56.19    63.88     4.85 o
       327    1   2   1  25    67.30    74.80     5.76 o
       328    1   2   2 -25    37.33    41.94     6.99 o
       329    1   2   2 -10    21.69    22.57     0.89 o
       330    1   2   2  -7     0.05    -0.13     0.49 <
       331    1   2   2  -4   248.64   261.71    15.58 o
       332    1   2   2  -2    41.01    46.21     1.40 o
       333    1   2   2  -1    92.87   102.62     1.69 o
       334    1   2   2   1  6306.22  6458.62   162.07 o
       335    1   2   2   2  6579.91  6652.81   174.54 o
       336    1   2   2   7   131.93   146.95     8.57 o
       337    1   2   2  10     0.50     2.34     0.66 o
       338    1   2   2  19    48.49    50.62     3.34 o
       339    1   2   2  25   125.55   123.03     6.90 o
       340    1   2   3  -7    29.12    33.71     0.60 o
       341    1   2   3  -4     2.59     4.32     0.51 o
       342    1   2   3  -2     9.88     7.73     0.86 o
       343    1   2   3  -1    29.43    27.42     1.96 o
       344    1   2   3   1  2278.20  2313.20    60.35 o
       345    1   2   3   2   695.63   714.10    18.27 o
       346    1   2   3  16   552.67   554.48     8.21 o
       347    1   2   3  22   140.82   140.61     6.44 o
       348    1   2   3  25    45.48    43.06     4.82 o
       349    1   2   3  28     0.09     5.93     3.81 <
       350    1   2   4 -10     0.42     0.81     0.67 <
       351    1   2   4  -7     1.83     1.71     0.59 <
       352    1   2   4  -4   115.44   124.69     7.38 o
       353    1   2   4  -1     6.73     8.63     0.81 o
       354    1   2   4   1  3238.95  3344.75    81.88 o
       355    1   2   4   2     0.28    -0.18     0.63 <
       356    1   2   4   4  1780.34  1758.59    53.23 o
       357    1   2   4   7   461.65   501.30    29.32 o
       358    1   2   4  16   114.73   119.17     2.61 o
       359    1   2   4  22   170.73   167.76     7.01 o
       360    1   2   4  25     6.83    11.37     3.52 o
       361    1   2   4  28    10.82    18.21     4.16 o
       362    1   2   5  -4    30.89    37.17     0.45 o
       363    1   2   5  -1   393.42   404.11     4.23 o
       364    1   2   5  22    43.54    46.08     4.07 o
       365    1   2   5  25   144.47   131.12     7.32 o
       366    1   2   5  28     1.80     2.07     3.37 <
       367    1   2   6   2   114.37   117.82     2.31 o
       368    1   2   6  28     0.24    10.29     3.59 <
       369    1   2   7  28    11.61     9.80     5.27 <
       370    1   2   8  25    23.11    23.02     3.96 o
       371    1   2   9 -21    53.15    77.18     4.17 o
       372    1   2   9  25     2.84     2.20     2.38 <
       373    1   2  10  28     6.74    12.50     4.78 <
       374    1   2  17 -13    11.94     6.43     2.83 <
       375    1   2  19 -10     0.01    -3.46     2.82 <
       376    1   2  20  -9   161.39   222.06     9.93 o
       377    1   2  21  -7    30.81    54.53     4.93 o
       378    1   2  26   8     6.99     9.62     3.49 <
       379    1   2  26  14     2.59    11.73     4.50 <
       380    1   3 -25  -5    19.87    24.90     4.89 o
       381    1   3 -24 -17     0.05    15.37     4.27 o
       382    1   3 -22   4     4.18     4.45     3.28 <
       383    1   3 -19  10    34.30    34.75     4.13 o
       384    1   3 -17  13   108.35   120.78     5.96 o
       385    1   3  -8  22    34.06    38.61     5.46 o
       386    1   3  -7  22   336.06   329.31    16.42 o
       387    1   3  -6  -7   241.94   253.12    15.06 o
       388    1   3  -6  22    32.89    34.25     6.59 o
       389    1   3  -5  -4    26.77    25.67     1.01 o
       390    1   3  -5  -1    78.70    80.51     1.44 o
       391    1   3  -5  19     4.87     3.42     2.88 <
       392    1   3  -4 -10     4.55     4.27     0.63 o
       393    1   3  -4  -7     3.90     4.63     0.53 o
       394    1   3  -4  -4    10.86    15.06     0.62 o
       395    1   3  -4  -2   195.28   171.71     5.25 o
       396    1   3  -4  -1    22.52    23.06     1.10 o
       397    1   3  -4   1   361.45   364.29     4.16 o
       398    1   3  -4   2    52.08    52.73     1.29 o
       399    1   3  -4  22    34.30    48.41     7.26 o
       400    1   3  -3 -10     7.76     6.88     0.74 o
       401    1   3  -3  -7     7.79     9.57     0.61 o
       402    1   3  -3  -4     0.14    -0.18     0.45 <
       403    1   3  -3  -2   565.29   595.38    35.29 o
       404    1   3  -3  -1   105.11   116.87     6.90 o
       405    1   3  -3   1  1682.42  1739.35   104.33 o
       406    1   3  -3  19   278.12   242.47    10.65 o
       407    1   3  -3  22    52.09    48.19     7.35 o
       408    1   3  -2 -10     1.07     0.04     0.54 <
       409    1   3  -2  -7   141.26   132.38     3.11 o
       410    1   3  -2  -4     5.39     5.44     0.58 o
       411    1   3  -2  -2    27.37    23.60     1.12 o
       412    1   3  -2  -1     2.90     3.51     0.58 o
       413    1   3  -2   1   357.07   356.24     5.13 o
       414    1   3  -2   2   665.62   672.16     7.47 o
       415    1   3  -2   4    17.90    30.75     1.80 o
       416    1   3  -2  22    55.01    62.17     7.64 o
       417    1   3  -1 -10     2.42     2.29     0.68 o
       418    1   3  -1  -7    86.53    95.70     5.61 o
       419    1   3  -1  -4   129.75   129.73     1.89 o
       420    1   3  -1  -2     7.34     8.45     0.59 o
       421    1   3  -1  -1     0.00     0.31     0.45 <
       422    1   3  -1   1   117.22   114.94     2.35 o
       423    1   3  -1   2     5.81     7.91     0.67 o
       424    1   3  -1   4     8.52     8.63     0.67 o
       425    1   3  -1  10    94.61   104.11     6.24 o
       426    1   3  -1  22    80.86    78.44     8.55 o
       427    1   3  -1  25    46.95    43.74     7.51 o
       428    1   3   0 -25     3.03    -3.60     4.09 <
       429    1   3   0  -7   160.79   170.46    10.12 o
       430    1   3   0  -4     2.06     2.70     0.58 o
       431    1   3   0  -2    43.84    38.43     1.42 o
       432    1   3   0   1    27.29    25.31     1.11 o
       433    1   3   0   2    57.73    56.73     1.49 o
       434    1   3   0  10     0.09    -1.21     0.63 <
       435    1   3   0  25   136.32   131.26    10.76 o
       436    1   3   1  -7   266.62   293.71    16.98 o
       437    1   3   1  -4    11.80    14.11     0.66 o
       438    1   3   1  -2   306.89   298.61     4.89 o
       439    1   3   1   2   238.60   219.54     5.48 o
       440    1   3   1   4   240.51   305.58    16.74 o
       441    1   3   1  19   504.80   485.30    12.52 o
       442    1   3   1  25    52.38    54.80     7.83 o
       443    1   3   2 -22     9.23    11.33     4.66 <
       444    1   3   2  -7    25.81    25.26     1.11 o
       445    1   3   2  -4     5.72     6.34     0.61 o
       446    1   3   2  -2    78.67    74.26     1.92 o
       447    1   3   2   2     6.66     4.90     0.62 o
       448    1   3   2   4   326.01   338.08     4.37 o
       449    1   3   2  19   157.79   161.87     5.09 o
       450    1   3   2  25    33.43    33.94     4.76 o
       451    1   3   3 -24    25.59    33.62     3.57 o
       452    1   3   3 -22     0.29     2.25     4.27 <
       453    1   3   3  -7   117.87   111.48     2.75 o
       454    1   3   3  -4     0.16    -0.45     0.45 <
       455    1   3   3   2   172.75   170.10     3.15 o
       456    1   3   3  16   394.56   423.53    25.22 o
       457    1   3   4  -4   162.90   168.07     0.85 o
       458    1   3   4  22   240.80   240.90     8.44 o
       459    1   3   4  25    18.31    23.42     4.21 o
       460    1   3   4  28    48.82    53.94     7.97 o
       461    1   3   5  -4    67.81    67.47     1.43 o
       462    1   3   5  22     1.50     4.90     2.82 <
       463    1   3   5  25   126.06   118.72     7.05 o
       464    1   3   5  28    35.23    35.65     7.01 o
       465    1   3   6  25     0.20     2.25     3.19 <
       466    1   3   6  28     3.58     6.02     3.63 <
       467    1   3   7  25     1.30     1.89     2.97 <
       468    1   3   7  28    96.01    91.88     6.61 o
       469    1   3   8 -21    22.37    44.77     6.53 o
       470    1   3   8  25   174.86   141.51     8.43 o
       471    1   3   8  28    22.23    23.91     6.14 o
       472    1   3   9  25    21.76    22.48     3.95 o
       473    1   3   9  28     0.42     3.91     4.94 <
       474    1   3  10  25     4.56    -1.08     4.23 <
       475    1   3  10  28    13.10    24.41     6.02 o
       476    1   3  11  25     0.03     0.31     3.96 <
       477    1   3  11  28    43.27    44.95     7.21 o
       478    1   3  12  25    46.96    48.77     6.49 o
       479    1   3  22  -4     4.72     2.74     5.62 <
       480    1   3  24  20     8.25    15.10     4.63 o
       481    1   3  25   5     1.58     5.93     3.63 <
       482    1   3  25  17    17.66    18.70     5.88 o
       483    1   4 -23 -17     1.11    -1.53     8.18 <
       484    1   4 -22 -19     0.58    -4.36     7.59 <
       485    1   4 -20   7     4.27     3.01     3.02 <
       486    1   4 -14  16   207.29   203.63    10.29 o
       487    1   4 -11  19    20.97    16.63     5.65 <
       488    1   4  -6  22    51.90    48.91     7.69 o
       489    1   4  -5  13   116.10   124.25     2.57 o
       490    1   4  -5  19    21.04    27.42     5.69 o
       491    1   4  -5  22     5.94    14.52     5.80 <
       492    1   4  -3  -7    11.76     9.53     0.79 o
       493    1   4  -2 -25    11.81     4.99     3.76 <
       494    1   4  -2  -7    84.86    79.88     2.04 o
       495    1   4  -2  22    73.32    91.16     8.81 o
       496    1   4  -1  -7     3.54     3.42     0.63 o
       497    1   4  -1  22    11.48     9.04     5.14 <
       498    1   4   0  -7    36.03    35.74     1.19 o
       499    1   4   0  10     2.10     4.09     0.79 o
       500    1   4   0  25     4.00     3.10     5.49 <
       501    1   4   1 -24    47.79   106.26     8.05 o
       502    1   4   1  -7    10.93     8.77     0.83 o
       503    1   4   1  25    36.78    36.05     7.29 o
       504    1   4   2  -7   214.20   231.01    13.56 o
       505    1   4   2  27    16.06    20.77     3.95 o
       506    1   4   3  -7     0.10     0.00     0.63 <
       507    1   4   3  25    48.45    50.35     7.84 o
       508    1   4   4  25    34.39    34.25     6.88 o
       509    1   4   5  22     0.10    -1.71     2.83 <
       510    1   4   6  22    48.55    60.77     4.74 o
       511    1   4   6  25     2.69    10.52     3.69 <
       512    1   4   7  22    16.83    16.63     3.60 o
       513    1   4   8  25     0.01     6.79     3.49 <
       514    1   4   9 -19    10.35     5.35     3.35 <
       515    1   4   9  25     4.57    10.79     3.42 o
       516    1   4   9  28     9.13     6.02     5.36 <
       517    1   4  10  25   118.01   111.17     9.50 o
       518    1   4  10  28     4.61     7.15     5.70 <
       519    1   4  11  25   191.22   166.10    11.72 o
       520    1   4  11  28    31.76    27.29     6.74 o
       521    1   4  12  25    33.70    32.45     6.31 o
       522    1   4  12  28    83.18    76.19     9.00 o
       523    1   4  13  25     0.21    -5.12     4.30 <
       524    1   4  19  25     1.56    -1.30     5.62 <
       525    1   4  25   8    35.70    49.45     7.95 o
       526    1   4  25  11    58.14    98.85     6.35 o
       527    1   4  25  14   131.87   233.16    12.04 o
       528    1   5 -23  -5     3.01    10.92     5.09 <
       529    1   5 -19 -20    34.54    41.27     4.35 o
       530    1   5 -19   7    54.37    42.21     4.49 o
       531    1   5 -13  16    12.06    11.10     4.37 <
       532    1   5 -11  18     9.84    22.79     3.57 o
       533    1   5 -10  19    82.11    73.68     8.90 o
       534    1   5  -6  22    21.30    24.32     6.85 o
       535    1   5  -5  22    32.72    38.97     7.39 o
       536    1   5  -4  19    80.64    86.53     7.94 o
       537    1   5  -4  22   132.14   127.53    10.79 o
       538    1   5  -3  22    14.77    18.65     6.04 o
       539    1   5  -3  24     1.39    31.29     3.65 o
       540    1   5  -2  13    36.55    46.12     3.70 o
       541    1   5  -2  22   297.48   269.62    15.59 o
       542    1   5  -1  13   536.45   538.74    13.45 o
       543    1   5  -1  16    23.19    24.32     2.72 o
       544    1   5  -1  19     2.92     5.39     4.31 <
       545    1   5  -1  22    26.56    33.49     6.48 o
       546    1   5   0  16   206.84   196.39     6.65 o
       547    1   5   0  19   173.21   162.32    10.66 o
       548    1   5   0  22    20.51    23.87     6.08 o
       549    1   5   0  25    11.08     8.77     6.08 <
       550    1   5   1  16   311.77   292.45    10.65 o
       551    1   5   1  25     9.95    16.81     6.57 <
       552    1   5   2  16    14.57    16.81     2.94 o
       553    1   5   2  19     8.30    12.18     2.57 o
       554    1   5   2  25     1.12     2.56     5.75 <
       555    1   5   3  16    76.15    76.46     4.71 o
       556    1   5   3  19    29.15    39.92     3.18 o
       557    1   5   3  22    31.39    55.92     7.22 o
       558    1   5   5  27    45.71    72.37     5.96 o
       559    1   5   6  22    40.64    41.00     4.62 o
       560    1   5   7 -19     2.43     4.85     3.32 <
       561    1   5   7  19    53.45    49.00     4.53 o
       562    1   5   7  22     1.45     3.91     3.19 <
       563    1   5   7  25     2.67     2.52     5.17 <
       564    1   5   8  19    59.23    67.52     4.68 o
       565    1   5   8  22    66.08    68.51     5.27 o
       566    1   5   8  25    92.62    96.51     9.44 o
       567    1   5   9  25     4.69     0.67     3.65 <
       568    1   5  10  25     6.75     9.13     4.35 <
       569    1   5  11 -16     0.00     0.81     3.24 <
       570    1   5  11  25    69.04    80.28     8.53 o
       571    1   5  12  25    96.73    99.48     8.87 o
       572    1   5  13  25     7.65     8.36     5.08 <
       573    1   5  14 -13     5.68    11.24     3.74 <
       574    1   5  14  25   167.10   158.23    10.97 o
       575    1   5  18  22     0.73    -0.90     4.99 <
       576    1   5  20  23    20.81    58.93     9.12 o
       577    1   5  22  20     6.79     3.46     5.72 <
       578    1   5  24   8     7.21    11.28     4.20 <
       579    1   5  24  14     1.63     6.25     5.16 <
       580    1   6 -20 -16    14.30    18.65     8.74 <
       581    1   6 -18   7     9.88    14.97     3.60 o
       582    1   6 -17   9     0.13    -3.06     5.21 <
       583    1   6 -16  10     0.01     5.39     3.76 <
       584    1   6 -15  10   104.50   111.97    10.88 o
       585    1   6 -15  12     2.77    30.16     7.14 o
       586    1   6 -14  10    67.16    79.47     9.25 o
       587    1   6 -14  13     0.03   -10.07     5.27 <
       588    1   6 -13  13     3.57    10.52     6.18 <
       589    1   6 -12  13    11.81     5.26     5.91 <
       590    1   6 -11  13     0.38     1.57     5.35 <
       591    1   6  -4  22    40.82    63.97     8.59 o
       592    1   6  -3  13   283.43   256.40    10.40 o
       593    1   6  -3  19    24.56    25.62     6.06 o
       594    1   6  -3  22     9.89    27.33     6.33 o
       595    1   6  -2  13     0.20     2.16     2.42 <
       596    1   6  -2  19    25.02    20.77     5.70 o
       597    1   6  -2  22    55.39    63.07     8.41 o
       598    1   6  -1  19    22.69    24.72     5.91 o
       599    1   6  -1  22    54.38    51.96     8.31 o
       600    1   6   0  22    74.37    73.68     9.23 o
       601    1   6   1  16     2.62     3.73     2.78 <
       602    1   6   1  19    50.19    48.28     7.22 o
       603    1   6   1  22    12.27     5.17     5.51 <
       604    1   6   2  16   173.89   156.93     7.62 o
       605    1   6   2  19    45.94    44.41     6.68 o
       606    1   6   2  22    29.97    28.45     6.71 o
       607    1   6   2  25    17.16    26.30     7.08 o
       608    1   6   3  16    34.24    34.97     3.90 o
       609    1   6   3  19   700.74   634.53    27.29 o
       610    1   6   3  22    85.91    95.48     9.63 o
       611    1   6   3  25    13.96    14.52     6.65 <
       612    1   6   4  19    17.30    33.80     5.88 o
       613    1   6   4  22    98.43    96.92     9.57 o
       614    1   6   5 -19    10.68    14.79     4.92 <
       615    1   6   5  19     1.55     5.53     4.53 <
       616    1   6   5  22     3.59     2.97     5.31 <
       617    1   6   6  19    37.20    48.19     6.61 o
       618    1   6   6  22    10.19     8.63     5.49 <
       619    1   6   7  22     0.89     0.63     4.99 <
       620    1   6   8  19    58.89    59.47     5.02 o
       621    1   6   8  22     0.04     0.94     4.90 <
       622    1   6   9 -16     0.00    -0.36     3.46 <
       623    1   6   9  22     1.64     0.67     4.77 <
       624    1   6   9  25    18.39    18.88     6.56 <
       625    1   6  10  22     0.00     7.46     4.97 <
       626    1   6  10  25    46.07    45.81     7.74 o
       627    1   6  11  22    14.56    16.50     5.34 o
       628    1   6  11  25    35.44    31.02     6.88 o
       629    1   6  12  25    30.94    26.34     6.43 o
       630    1   6  13  25    30.76    36.23     6.81 o
       631    1   6  15 -10     6.22     9.08     3.81 <
       632    1   6  17  -7     0.17     3.06     3.28 <
       633    1   6  17  22     6.56    14.20     6.08 <
       634    1   6  20  -1     2.61     7.55     4.98 <
       635    1   6  22   5    20.72    45.31     7.86 o
       636    1   6  23  11    28.21    30.61     8.07 o
       637    1   7 -20  -5     0.72    32.05     8.21 o
       638    1   7 -17   6     3.56     7.69     5.11 <
       639    1   7 -16 -17    21.03    25.94     4.48 o
       640    1   7 -12  13    16.98    23.91     7.05 o
       641    1   7  -3  19     0.00     0.22     4.81 <
       642    1   7  -2  19     0.41     8.95     5.24 <
       643    1   7  -1  16    68.58    76.46     7.73 o
       644    1   7  -1  19    12.33    13.49     5.25 <
       645    1   7  -1  22    34.54    45.04     7.96 o
       646    1   7   0  16   232.38   235.10    11.97 o
       647    1   7   0  19     4.06     4.18     4.76 <
       648    1   7   0  22    31.17    37.31     7.48 o
       649    1   7   1 -19     0.22    -3.01     2.60 <
       650    1   7   1  19   195.37   175.94    12.22 o
       651    1   7   1  22    14.67    10.61     6.27 <
       652    1   7   2  16    16.60    16.14     5.08 o
       653    1   7   2  19    13.60    21.85     5.91 o
       654    1   7   2  22    83.22    73.90     9.53 o
       655    1   7   3  19     5.38     9.30     5.38 <
       656    1   7   3  22     9.99    10.16     6.20 <
       657    1   7   4  19   128.59   126.00    10.06 o
       658    1   7   4  22   138.93   146.27    11.10 o
       659    1   7   5  19    13.29    21.53     5.78 o
       660    1   7   5  22    72.28    74.44     9.04 o
       661    1   7   6  19    17.96    34.57     6.25 o
       662    1   7   6  22     4.53     1.71     5.58 <
       663    1   7   7  16     8.18    10.74     3.04 o
       664    1   7   7  19     2.44     0.49     4.86 <
       665    1   7   7  22    39.21    38.34     7.38 o
       666    1   7   8  19    16.08    14.65     5.72 <
       667    1   7   8  22     3.26     2.47     5.44 <
       668    1   7   9  22    47.86    62.98     7.97 o
       669    1   7  10 -13    67.85    70.21     4.73 o
       670    1   7  10  22    32.72    45.94     7.28 o
       671    1   7  11  22     3.99    10.65     5.28 <
       672    1   7  12  22     7.81     2.65     5.40 <
       673    1   7  13 -10    13.60    12.86     3.83 o
       674    1   7  16  22    67.41    62.53     8.98 o
       675    1   7  17  -4     9.77    14.07     3.24 o
       676    1   7  20  17     0.04    11.69     5.94 <
       677    1   8 -17   1     0.11     1.21     6.20 <
       678    1   8 -14   7     0.85    -1.84     3.37 <
       679    1   8 -11 -17     2.35     7.01     3.80 <
       680    1   8 -11  12     0.65    12.63     3.76 o
       681    1   8  -5  16    21.38    28.95     6.08 o
       682    1   8  -3  19    21.13    22.97     6.59 o
       683    1   8  -2  19    19.17    26.97     6.45 o
       684    1   8  -1  19     7.85    16.09     6.12 <
       685    1   8   0  16     0.87    -0.49     4.41 <
       686    1   8   0  19    18.56    15.82     6.13 <
       687    1   8   1  16    24.15    24.81     6.11 o
       688    1   8   1  19    13.74     8.90     5.73 <
       689    1   8   2 -16     3.30     4.90     2.15 <
       690    1   8   2  19    11.15    17.31     6.30 <
       691    1   8   3  13    49.74    51.11     6.63 o
       692    1   8   3  19    63.33    55.51     8.31 o
       693    1   8   4  13   166.31   152.65    10.74 o
       694    1   8   4  19    13.99    14.25     5.84 <
       695    1   8   4  22   250.04   218.64    15.00 o
       696    1   8   5  19    14.64    18.34     6.09 <
       697    1   8   5  22    10.48    23.19     7.20 o
       698    1   8   6  16     2.91     5.21     4.94 <
       699    1   8   6  19    15.58    24.72     6.58 o
       700    1   8   6  22    43.18    60.06     8.79 o
       701    1   8   7 -13     1.08     3.51     3.64 <
       702    1   8   7  16    52.06    57.58     7.54 o
       703    1   8   7  19    48.84    52.64     8.26 o
       704    1   8   7  22    28.81    37.13     7.64 o
       705    1   8   8  19     6.69    10.97     5.92 <
       706    1   8   8  22     7.55    18.88     6.59 <
       707    1   8   9  19    27.08    45.54     7.04 o
       708    1   8   9  22     0.98    13.98     6.34 <
       709    1   8  10  22    51.66    42.43     7.77 o
       710    1   8  11  19    19.52    23.10     5.99 o
       711    1   8  11  22    21.71    29.67     6.76 o
       712    1   8  12  19     1.29     6.16     4.84 <
       713    1   8  13  -7    20.95    25.58     6.43 o
       714    1   8  15  -4     1.37    -1.48     3.73 <
       715    1   8  19   8     3.47     9.04     4.38 <
       716    1   8  19  11   211.01   217.12    13.71 o
       717    1   9 -15  -5    44.34    61.27     9.20 o
       718    1   9 -13 -11    14.87    35.29     7.69 o
       719    1   9  -7  13    18.32    13.04     5.43 <
       720    1   9  -5  15     0.99     3.55     3.55 <
       721    1   9   0  16    21.96    22.88     6.51 o
       722    1   9   1  16    24.33    22.93     6.80 o
       723    1   9   2 -13    28.19    27.65     5.80 o
       724    1   9   3  19     0.51     6.34     5.92 <
       725    1   9   4  19     0.00    -3.64     5.75 <
       726    1   9   5  19     2.68     7.82     6.42 <
       727    1   9   6  16     3.47     6.47     5.25 <
       728    1   9   6  19     3.34    -4.67     5.75 <
       729    1   9   7  19     0.12    -1.71     5.66 <
       730    1   9   8  16     8.91    20.68     6.17 o
       731    1   9   8  19     0.92    10.11     5.91 <
       732    1   9   9  16    28.63    32.01     6.57 o
       733    1   9   9  19    18.82    28.23     6.70 o
       734    1   9  10  19     7.53    13.08     6.00 <
       735    1   9  12  -4     3.96     5.03     4.09 <
       736    1   9  16   5     3.19     6.25     3.41 <
       737    1  10 -11  -2    11.31    12.99     6.60 <
       738    1  10  -8   7     4.97     5.17     6.07 <
       739    1  10  -2  13    20.37    26.61     6.46 o
       740    1  10  10  -1    17.77    43.83     5.07 o
       741    1  11  -4   1    15.20    22.43     6.92 o
       742    1  11  -3   4     5.51     1.89     6.30 <
       743    1  11   3  -1    29.90    16.59     6.40 <
       744    1  11   6   5     0.96     9.62     5.73 <
       745    2   2   0   0  8998.37  9818.16   586.59 o
       745    1   2   0   0  8998.37  9818.16   586.59 o
       746    2   3   0   0     0.36     1.03     0.76 <
       746    1   3   0   0     0.36     1.03     0.76 <
       747    2   4   0   0  3621.97  3668.85    21.71 o
       747    1   4   0   0  3621.97  3668.85    21.71 o
       748    2   5   0   0    11.77    10.88     1.06 o
       748    1   5   0   0    11.77    10.88     1.06 o
       749    2   6   0   0    75.92    64.19     2.72 o
       749    1   6   0   0    75.92    64.19     2.72 o
       750    2   7   0   0    21.48    19.55     1.72 o
       750    1   7   0   0    21.48    19.55     1.72 o
       751    2   8   0   0    22.72    27.74     2.01 o
       751    1   8   0   0    22.72    27.74     2.01 o
       752    2   9   0   0    17.80    14.47     2.30 o
       752    1   9   0   0    17.80    14.47     2.30 o
       753    2  10   0   0    26.20    14.25     4.39 o
       753    1  10   0   0    26.20    14.25     4.39 o
       754    2  11   0   0     0.90    -3.28     4.49 <
       754    1  11   0   0     0.90    -3.28     4.49 <
       755    2  11   1   0    54.29    48.23     5.97 o
       755    1 -11   1   0    54.29    48.23     5.97 o
       756    2  10   1   0    25.62    15.82     3.46 o
       756    1 -10   1   0    25.62    15.82     3.46 o
       757    2   9   1   0     6.31    -0.45     2.35 <
       757    1  -9   1   0     6.31    -0.45     2.35 <
       758    2   8   1   0   238.19   235.37     4.84 o
       758    1  -8   1   0   238.19   235.37     4.84 o
       759    2   7   1   0    70.49    82.17     1.04 o
       759    1  -7   1   0    70.49    82.17     1.04 o
       760    2   6   1   0   573.95   591.70     1.57 o
       760    1  -6   1   0   573.95   591.70     1.57 o
       761    2   5   1   0    36.82    38.30     1.25 o
       761    1  -5   1   0    36.82    38.30     1.25 o
       762    2   4   1   0    82.22   118.18     5.95 o
       762    1  -4   1   0    82.22   118.18     5.95 o
       763    2   3   1   0    27.89    26.25     1.13 o
       763    1  -3   1   0    27.89    26.25     1.13 o
       764    2   2   1   0 37154.00 40691.20  2425.83 o
       764    1  -2   1   0 37154.00 40691.20  2425.83 o
       765    2   1   1   0  1390.45  1444.47    20.05 o
       765    1  -1   1   0  1390.45  1444.47    20.05 o
       766    2  -1   1   0  1391.20  1451.53    19.10 o
       766    1   1   1   0  1391.20  1451.53    19.10 o
       767    2  -2   1   0 36991.80 40507.80  2415.15 o
       767    1   2   1   0 36991.80 40507.80  2415.15 o
       768    2  -3   1   0    28.44    26.21     1.13 o
       768    1   3   1   0    28.44    26.21     1.13 o
       769    2  -4   1   0    81.60   118.40     5.97 o
       769    1   4   1   0    81.60   118.40     5.97 o
       770    2  -5   1   0    39.00    37.26     1.46 o
       770    1   5   1   0    39.00    37.26     1.46 o
       771    2  -6   1   0   556.35   573.85     1.45 o
       771    1   6   1   0   556.35   573.85     1.45 o
       772    2  -7   1   0    70.96    75.43     2.13 o
       772    1   7   1   0    70.96    75.43     2.13 o
       773    2  -8   1   0   251.37   248.36     5.05 o
       773    1   8   1   0   251.37   248.36     5.05 o
       774    2  -9   1   0     6.58     4.59     2.30 <
       774    1   9   1   0     6.58     4.59     2.30 <
       775    2 -10   1   0    25.59    15.51     4.51 o
       775    1  10   1   0    25.59    15.51     4.51 o
       776    2 -11   1   0    53.49    44.01     5.59 o
       776    1  11   1   0    53.49    44.01     5.59 o
       777    2  11   2   0    24.66    18.92     5.00 o
       777    1 -11   2   0    24.66    18.92     5.00 o
       778    2  10   2   0    48.92    44.01     3.92 o
       778    1 -10   2   0    48.92    44.01     3.92 o
       779    2   9   2   0    38.78    40.05     2.97 o
       779    1  -9   2   0    38.78    40.05     2.97 o
       780    2   8   2   0     0.93    -0.63     2.02 <
       780    1  -8   2   0     0.93    -0.63     2.02 <
       781    2   7   2   0    11.05     8.99     1.56 o
       781    1  -7   2   0    11.05     8.99     1.56 o
       782    2   6   2   0   595.92   563.38    11.76 o
       782    1  -6   2   0   595.92   563.38    11.76 o
       783    2   5   2   0   192.69   209.47    12.25 o
       783    1  -5   2   0   192.69   209.47    12.25 o
       784    2   4   2   0  2202.80  2259.44   135.18 o
       784    1  -4   2   0  2202.80  2259.44   135.18 o
       785    2   3   2   0    19.44    18.16     1.35 o
       785    1  -3   2   0    19.44    18.16     1.35 o
       786    2   2   2   0   285.14   253.71     8.42 o
       786    1  -2   2   0   285.14   253.71     8.42 o
       787    2   1   2   0  7131.74  7783.20   465.05 o
       787    1  -1   2   0  7131.74  7783.20   465.05 o
       788    2   0   2   0  2060.92  2098.33    52.61 o
       788    1   0   2   0  2060.92  2098.33    52.61 o
       789    2  -1   2   0  7151.43  7960.67   133.32 o
       789    1   1   2   0  7151.43  7960.67   133.32 o
       790    2  -2   2   0   292.43   259.19     8.64 o
       790    1   2   2   0   292.43   259.19     8.64 o
       791    2  -3   2   0    19.11    16.77     1.00 o
       791    1   3   2   0    19.11    16.77     1.00 o
       792    2  -4   2   0  2208.41  2239.17    15.16 o
       792    1   4   2   0  2208.41  2239.17    15.16 o
       793    2  -5   2   0   210.41   223.95    13.31 o
       793    1   5   2   0   210.41   223.95    13.31 o
       794    2  -6   2   0   603.09   564.54    12.47 o
       794    1   6   2   0   603.09   564.54    12.47 o
       795    2  -7   2   0    10.89    12.32     1.59 o
       795    1   7   2   0    10.89    12.32     1.59 o
       796    2  -8   2   0     0.90     1.53     1.89 <
       796    1   8   2   0     0.90     1.53     1.89 <
       797    2  -9   2   0    37.28    35.11     2.90 o
       797    1   9   2   0    37.28    35.11     2.90 o
       798    2 -10   2   0    52.81    44.01     4.11 o
       798    1  10   2   0    52.81    44.01     4.11 o
       799    2 -11   2   0    23.79    21.35     5.02 o
       799    1  11   2   0    23.79    21.35     5.02 o
       800    2  11   3   0   109.55   103.21    11.20 o
       800    1 -11   3   0   109.55   103.21    11.20 o
       801    2  10   3   0     3.83    -3.19     3.77 <
       801    1 -10   3   0     3.83    -3.19     3.77 <
       802    2   9   3   0     0.23    -3.82     2.28 <
       802    1  -9   3   0     0.23    -3.82     2.28 <
       803    2   8   3   0    33.54    27.51     2.68 o
       803    1  -8   3   0    33.54    27.51     2.68 o
       804    2   7   3   0    32.28    24.45     2.22 o
       804    1  -7   3   0    32.28    24.45     2.22 o
       805    2   6   3   0   998.77  1001.02    10.98 o
       805    1  -6   3   0   998.77  1001.02    10.98 o
       806    2   5   3   0   830.73   894.31    51.89 o
       806    1  -5   3   0   830.73   894.31    51.89 o
       807    2   4   3   0   560.79   599.83    35.03 o
       807    1  -4   3   0   560.79   599.83    35.03 o
       808    2   3   3   0   402.33   408.29     5.29 o
       808    1  -3   3   0   402.33   408.29     5.29 o
       809    2   2   3   0    17.01    33.85     0.44 o
       809    1  -2   3   0    17.01    33.85     0.44 o
       810    2   1   3   0 12532.20 13597.70   815.01 o
       810    1  -1   3   0 12532.20 13597.70   815.01 o
       811    2   0   3   0     4.10     3.37     0.86 o
       811    1   0   3   0     4.10     3.37     0.86 o
       812    2  -1   3   0 12539.40 13785.00   249.59 o
       812    1   1   3   0 12539.40 13785.00   249.59 o
       813    2  -2   3   0    15.63    21.35     1.49 o
       813    1   2   3   0    15.63    21.35     1.49 o
       814    2  -3   3   0   384.55   391.03     3.06 o
       814    1   3   3   0   384.55   391.03     3.06 o
       815    2  -4   3   0   547.67   565.89    33.87 o
       815    1   4   3   0   547.67   565.89    33.87 o
       816    2  -5   3   0   829.79   874.76    51.65 o
       816    1   5   3   0   829.79   874.76    51.65 o
       817    2  -6   3   0   990.43   984.57    12.45 o
       817    1   6   3   0   990.43   984.57    12.45 o
       818    2  -7   3   0    33.84    33.13     2.23 o
       818    1   7   3   0    33.84    33.13     2.23 o
       819    2  -8   3   0    35.22    34.03     2.51 o
       819    1   8   3   0    35.22    34.03     2.51 o
       820    2  -9   3   0     0.25    -6.47     2.94 <
       820    1   9   3   0     0.25    -6.47     2.94 <
       821    2 -10   3   0     3.52    -3.60     3.64 <
       821    1  10   3   0     3.52    -3.60     3.64 <
       822    2 -11   3   0   111.64    96.60     8.40 o
       822    1  11   3   0   111.64    96.60     8.40 o
       823    2  11   4   0    11.53    14.52     6.41 <
       823    1 -11   4   0    11.53    14.52     6.41 <
       824    2  10   4   0   102.86    97.54     5.45 o
       824    1 -10   4   0   102.86    97.54     5.45 o
       825    2   9   4   0    74.62    68.51     3.96 o
       825    1  -9   4   0    74.62    68.51     3.96 o
       826    2   8   4   0   285.67   295.83     4.40 o
       826    1  -8   4   0   285.67   295.83     4.40 o
       827    2   7   4   0    18.97    13.76     1.99 o
       827    1  -7   4   0    18.97    13.76     1.99 o
       828    2   6   4   0   529.28   552.14    33.08 o
       828    1  -6   4   0   529.28   552.14    33.08 o
       829    2   5   4   0   479.76   518.92    30.16 o
       829    1  -5   4   0   479.76   518.92    30.16 o
       830    2   4   4   0    13.00    11.73     0.90 o
       830    1  -4   4   0    13.00    11.73     0.90 o
       831    2   3   4   0  4944.79  5366.98   313.62 o
       831    1  -3   4   0  4944.79  5366.98   313.62 o
       832    2   2   4   0   136.80   171.13     9.83 o
       832    1  -2   4   0   136.80   171.13     9.83 o
       833    2   1   4   0  4628.38  4958.32    34.86 o
       833    1  -1   4   0  4628.38  4958.32    34.86 o
       834    2   0   4   0 33202.00 35856.40   668.36 o
       834    1   0   4   0 33202.00 35856.40   668.36 o
       835    2  -1   4   0  4628.45  4964.79   103.29 o
       835    1   1   4   0  4628.45  4964.79   103.29 o
       836    2  -2   4   0   134.56   174.55     1.64 o
       836    1   2   4   0   134.56   174.55     1.64 o
       837    2  -3   4   0  4901.54  5207.89   305.87 o
       837    1   3   4   0  4901.54  5207.89   305.87 o
       838    2  -4   4   0    13.89    14.16     0.98 o
       838    1   4   4   0    13.89    14.16     0.98 o
       839    2  -5   4   0   472.13   493.16    29.49 o
       839    1   5   4   0   472.13   493.16    29.49 o
       840    2  -6   4   0   532.83   532.63     7.27 o
       840    1   6   4   0   532.83   532.63     7.27 o
       841    2  -7   4   0    17.70    14.83     1.99 o
       841    1   7   4   0    17.70    14.83     1.99 o
       842    2  -8   4   0   291.64   305.17     3.82 o
       842    1   8   4   0   291.64   305.17     3.82 o
       843    2  -9   4   0    75.43    68.73     4.32 o
       843    1   9   4   0    75.43    68.73     4.32 o
       844    2 -10   4   0   107.76   104.74     5.10 o
       844    1  10   4   0   107.76   104.74     5.10 o
       845    2 -11   4   0    10.58    16.63     8.06 <
       845    1  11   4   0    10.58    16.63     8.06 <
       846    2  10   5   0    21.69    20.72     4.51 o
       846    1 -10   5   0    21.69    20.72     4.51 o
       847    2   9   5   0    15.80    13.89     3.30 o
       847    1  -9   5   0    15.80    13.89     3.30 o
       848    2   8   5   0   151.37   141.96     4.64 o
       848    1  -8   5   0   151.37   141.96     4.64 o
       849    2   7   5   0    14.82    11.78     1.94 o
       849    1  -7   5   0    14.82    11.78     1.94 o
       850    2   6   5   0   545.18   541.08     8.11 o
       850    1  -6   5   0   545.18   541.08     8.11 o
       851    2   5   5   0    19.46    19.42     1.13 o
       851    1  -5   5   0    19.46    19.42     1.13 o
       852    2   4   5   0   302.94   314.26    18.75 o
       852    1  -4   5   0   302.94   314.26    18.75 o
       853    2   3   5   0   110.36   109.73     2.28 o
       853    1  -3   5   0   110.36   109.73     2.28 o
       854    2   2   5   0  6228.43  6427.56    37.41 o
       854    1  -2   5   0  6228.43  6427.56    37.41 o
       855    2   1   5   0   297.01   339.83    20.01 o
       855    1  -1   5   0   297.01   339.83    20.01 o
       856    2  -1   5   0   293.26   341.00     4.83 o
       856    1   1   5   0   293.26   341.00     4.83 o
       857    2  -2   5   0  6224.03  6340.98    82.52 o
       857    1   2   5   0  6224.03  6340.98    82.52 o
       858    2  -3   5   0   107.07   103.03     2.36 o
       858    1   3   5   0   107.07   103.03     2.36 o
       859    2  -4   5   0   308.66   311.24     3.89 o
       859    1   4   5   0   308.66   311.24     3.89 o
       860    2  -5   5   0    20.64    18.65     1.29 o
       860    1   5   5   0    20.64    18.65     1.29 o
       861    2  -6   5   0   567.22   532.59    11.98 o
       861    1   6   5   0   567.22   532.59    11.98 o
       862    2  -7   5   0    14.53     9.44     1.96 o
       862    1   7   5   0    14.53     9.44     1.96 o
       863    2  -8   5   0   143.59   136.70     5.06 o
       863    1   8   5   0   143.59   136.70     5.06 o
       864    2  -9   5   0    17.13    17.35     3.41 o
       864    1   9   5   0    17.13    17.35     3.41 o
       865    2 -10   5   0    20.64    30.88     4.53 o
       865    1  10   5   0    20.64    30.88     4.53 o
       866    2  10   6   0    84.88    84.60     6.44 o
       866    1 -10   6   0    84.88    84.60     6.44 o
       867    2   9   6   0    19.55    18.61     4.68 o
       867    1  -9   6   0    19.55    18.61     4.68 o
       868    2   8   6   0   111.23   108.42     3.67 o
       868    1  -8   6   0   111.23   108.42     3.67 o
       869    2   7   6   0    96.14    94.17     3.16 o
       869    1  -7   6   0    96.14    94.17     3.16 o
       870    2   6   6   0  1772.87  1858.29   110.31 o
       870    1  -6   6   0  1772.87  1858.29   110.31 o
       871    2   5   6   0   468.15   532.32    30.10 o
       871    1  -5   6   0   468.15   532.32    30.10 o
       872    2   4   6   0  1464.53  1580.22    91.47 o
       872    1  -4   6   0  1464.53  1580.22    91.47 o
       873    2   3   6   0  2351.47  2618.15   149.45 o
       873    1  -3   6   0  2351.47  2618.15   149.45 o
       874    2   2   6   0  9592.79 10459.30   604.35 o
       874    1  -2   6   0  9592.79 10459.30   604.35 o
       875    2   1   6   0  4332.15  4138.14    80.59 o
       875    1  -1   6   0  4332.15  4138.14    80.59 o
       876    2   0   6   0  2032.33  2214.98    39.94 o
       876    1   0   6   0  2032.33  2214.98    39.94 o
       877    2  -1   6   0  4315.89  4248.09   118.40 o
       877    1   1   6   0  4315.89  4248.09   118.40 o
       878    2  -2   6   0  9583.13 10499.40   610.16 o
       878    1   2   6   0  9583.13 10499.40   610.16 o
       879    2  -3   6   0  2375.88  2581.97   150.14 o
       879    1   3   6   0  2375.88  2581.97   150.14 o
       880    2  -4   6   0  1503.06  1596.85    93.69 o
       880    1   4   6   0  1503.06  1596.85    93.69 o
       881    2  -5   6   0   467.92   510.06    29.71 o
       881    1   5   6   0   467.92   510.06    29.71 o
       882    2  -6   6   0  1742.74  1776.84    15.85 o
       882    1   6   6   0  1742.74  1776.84    15.85 o
       883    2  -7   6   0    99.35    96.74     3.34 o
       883    1   7   6   0    99.35    96.74     3.34 o
       884    2  -8   6   0   101.47    97.50     4.31 o
       884    1   8   6   0   101.47    97.50     4.31 o
       885    2  -9   6   0    19.87    24.77     3.47 o
       885    1   9   6   0    19.87    24.77     3.47 o
       886    2 -10   6   0    79.91    90.13     5.23 o
       886    1  10   6   0    79.91    90.13     5.23 o
       887    2  10   7   0   186.94   209.79     7.66 o
       887    1 -10   7   0   186.94   209.79     7.66 o
       888    2   9   7   0     2.76     9.48     4.65 <
       888    1  -9   7   0     2.76     9.48     4.65 <
       889    2   8   7   0    53.70    48.95     3.32 o
       889    1  -8   7   0    53.70    48.95     3.32 o
       890    2   7   7   0    94.54    95.21     3.01 o
       890    1  -7   7   0    94.54    95.21     3.01 o
       891    2   6   7   0   205.01   203.63     4.25 o
       891    1  -6   7   0   205.01   203.63     4.25 o
       892    2   5   7   0   571.16   589.99    35.39 o
       892    1  -5   7   0   571.16   589.99    35.39 o
       893    2   4   7   0   151.51   187.13    10.17 o
       893    1  -4   7   0   151.51   187.13    10.17 o
       894    2   3   7   0  1690.68  1966.22   109.05 o
       894    1  -3   7   0  1690.68  1966.22   109.05 o
       895    2   2   7   0   104.73   124.83     7.04 o
       895    1  -2   7   0   104.73   124.83     7.04 o
       896    2   1   7   0    46.00    32.19     1.90 o
       896    1  -1   7   0    46.00    32.19     1.90 o
       897    2   0   7   0     0.00     5.03     0.90 o
       897    1   0   7   0     0.00     5.03     0.90 o
       898    2  -1   7   0    42.45    28.00     2.05 o
       898    1   1   7   0    42.45    28.00     2.05 o
       899    2  -2   7   0   107.53   123.98     7.28 o
       899    1   2   7   0   107.53   123.98     7.28 o
       900    2  -3   7   0  1728.50  1998.54   111.52 o
       900    1   3   7   0  1728.50  1998.54   111.52 o
       901    2  -4   7   0   160.78   190.23    10.63 o
       901    1   4   7   0   160.78   190.23    10.63 o
       902    2  -5   7   0   552.02   547.10     8.12 o
       902    1   5   7   0   552.02   547.10     8.12 o
       903    2  -6   7   0   219.80   207.99     5.43 o
       903    1   6   7   0   219.80   207.99     5.43 o
       904    2  -7   7   0   100.65    89.63     4.04 o
       904    1   7   7   0   100.65    89.63     4.04 o
       905    2  -8   7   0    48.98    39.42     3.65 o
       905    1   8   7   0    48.98    39.42     3.65 o
       906    2  -9   7   0     2.69    11.06     3.28 o
       906    1   9   7   0     2.69    11.06     3.28 o
       907    2 -10   7   0   203.90   215.41     5.71 o
       907    1  10   7   0   203.90   215.41     5.71 o
       908    2  10   8   0    72.84    79.20     6.43 o
       908    1 -10   8   0    72.84    79.20     6.43 o
       909    2   9   8   0    63.13    61.27     5.80 o
       909    1  -9   8   0    63.13    61.27     5.80 o
       910    2   8   8   0   121.17   119.17     4.32 o
       910    1  -8   8   0   121.17   119.17     4.32 o
       911    2   7   8   0     5.62     4.36     2.07 <
       911    1  -7   8   0     5.62     4.36     2.07 <
       912    2   6   8   0    38.34    40.05     2.36 o
       912    1  -6   8   0    38.34    40.05     2.36 o
       913    2   5   8   0   245.59   272.23    15.85 o
       913    1  -5   8   0   245.59   272.23    15.85 o
       914    2   4   8   0   211.01   229.12    13.40 o
       914    1  -4   8   0   211.01   229.12    13.40 o
       915    2   3   8   0   252.24   262.92    15.70 o
       915    1  -3   8   0   252.24   262.92    15.70 o
       916    2   2   8   0  3417.63  3791.97   216.86 o
       916    1  -2   8   0  3417.63  3791.97   216.86 o
       917    2   1   8   0  5351.81  6118.70   343.42 o
       917    1  -1   8   0  5351.81  6118.70   343.42 o
       918    2   0   8   0    76.53    85.90     0.86 o
       918    1   0   8   0    76.53    85.90     0.86 o
       919    2  -1   8   0  5361.49  6073.52   344.39 o
       919    1   1   8   0  5361.49  6073.52   344.39 o
       920    2  -2   8   0  3409.77  3761.13   216.78 o
       920    1   2   8   0  3409.77  3761.13   216.78 o
       921    2  -3   8   0   243.91   251.46     1.63 o
       921    1   3   8   0   243.91   251.46     1.63 o
       922    2  -4   8   0   221.50   236.76    14.07 o
       922    1   4   8   0   221.50   236.76    14.07 o
       923    2  -5   8   0   236.94   262.97    15.32 o
       923    1   5   8   0   236.94   262.97    15.32 o
       924    2  -6   8   0    37.12    35.33     2.18 o
       924    1   6   8   0    37.12    35.33     2.18 o
       925    2  -7   8   0     5.76     0.36     2.44 <
       925    1   7   8   0     5.76     0.36     2.44 <
       926    2  -8   8   0   127.18   108.02     5.47 o
       926    1   8   8   0   127.18   108.02     5.47 o
       927    2  -9   8   0    62.28    67.56     4.07 o
       927    1   9   8   0    62.28    67.56     4.07 o
       928    2 -10   8   0    75.11    92.06     4.33 o
       928    1  10   8   0    75.11    92.06     4.33 o
       929    2  10   9   0   109.96   122.85     7.10 o
       929    1 -10   9   0   109.96   122.85     7.10 o
       930    2   9   9   0    25.04    23.10     5.19 o
       930    1  -9   9   0    25.04    23.10     5.19 o
       931    2   8   9   0    43.01    38.12     3.33 o
       931    1  -8   9   0    43.01    38.12     3.33 o
       932    2   7   9   0    69.98    66.62     3.36 o
       932    1  -7   9   0    69.98    66.62     3.36 o
       933    2   6   9   0   123.75   119.57     3.92 o
       933    1  -6   9   0   123.75   119.57     3.92 o
       934    2   5   9   0     4.10     4.41     1.57 <
       934    1  -5   9   0     4.10     4.41     1.57 <
       935    2   4   9   0   290.23   301.76     2.03 o
       935    1  -4   9   0   290.23   301.76     2.03 o
       936    2   3   9   0  1834.28  2039.76   116.25 o
       936    1  -3   9   0  1834.28  2039.76   116.25 o
       937    2   2   9   0  1374.26  1623.02    89.46 o
       937    1  -2   9   0  1374.26  1623.02    89.46 o
       938    2   1   9   0  1122.41  1293.16    72.38 o
       938    1  -1   9   0  1122.41  1293.16    72.38 o
       939    2   0   9   0     0.01     0.54     0.90 <
       939    1   0   9   0     0.01     0.54     0.90 <
       940    2  -1   9   0  1106.64  1263.09    71.13 o
       940    1   1   9   0  1106.64  1263.09    71.13 o
       941    2  -2   9   0  1391.72  1633.85    90.81 o
       941    1   2   9   0  1391.72  1633.85    90.81 o
       942    2  -3   9   0  1869.04  2074.28   118.71 o
       942    1   3   9   0  1869.04  2074.28   118.71 o
       943    2  -4   9   0   275.24   284.72     2.33 o
       943    1   4   9   0   275.24   284.72     2.33 o
       944    2  -5   9   0     3.69     4.90     1.20 o
       944    1   5   9   0     3.69     4.90     1.20 o
       945    2  -6   9   0   130.37   124.92     3.79 o
       945    1   6   9   0   130.37   124.92     3.79 o
       946    2  -7   9   0    66.35    56.82     3.72 o
       946    1   7   9   0    66.35    56.82     3.72 o
       947    2  -8   9   0    43.03    36.91     3.71 o
       947    1   8   9   0    43.03    36.91     3.71 o
       948    2  -9   9   0    25.46    29.22     3.71 o
       948    1   9   9   0    25.46    29.22     3.71 o
       949    2 -10   9   0   114.75   134.76     4.45 o
       949    1  10   9   0   114.75   134.76     4.45 o
       950    2  10  10   0   181.12   175.04     8.93 o
       950    1 -10  10   0   181.12   175.04     8.93 o
       951    2   9  10   0    68.20    70.26     6.06 o
       951    1  -9  10   0    68.20    70.26     6.06 o
       952    2   8  10   0   251.12   255.14     5.79 o
       952    1  -8  10   0   251.12   255.14     5.79 o
       953    2   7  10   0   142.36   141.10     4.37 o
       953    1  -7  10   0   142.36   141.10     4.37 o
       954    2   6  10   0    25.47    24.32     2.14 o
       954    1  -6  10   0    25.47    24.32     2.14 o
       955    2   5  10   0     0.44    -0.85     1.57 <
       955    1  -5  10   0     0.44    -0.85     1.57 <
       956    2   4  10   0  2347.61  2379.68    20.17 o
       956    1  -4  10   0  2347.61  2379.68    20.17 o
       957    2   3  10   0   366.02   406.14    23.46 o
       957    1  -3  10   0   366.02   406.14    23.46 o
       958    2   2  10   0   829.66   979.63    54.11 o
       958    1  -2  10   0   829.66   979.63    54.11 o
       959    2   1  10   0   886.77  1060.67    58.37 o
       959    1  -1  10   0   886.77  1060.67    58.37 o
       960    2   0  10   0  4891.75  5268.89   306.09 o
       960    1   0  10   0  4891.75  5268.89   306.09 o
       961    2  -1  10   0   884.82  1062.52    58.08 o
       961    1   1  10   0   884.82  1062.52    58.08 o
       962    2  -2  10   0   824.15   988.84    54.36 o
       962    1   2  10   0   824.15   988.84    54.36 o
       963    2  -3  10   0   389.58   430.77    24.78 o
       963    1   3  10   0   389.58   430.77    24.78 o
       964    2  -4  10   0  2412.27  2477.00     8.04 o
       964    1   4  10   0  2412.27  2477.00     8.04 o
       965    2  -5  10   0     0.45     1.57     1.44 <
       965    1   5  10   0     0.45     1.57     1.44 <
       966    2  -6  10   0    24.73    25.67     2.99 o
       966    1   6  10   0    24.73    25.67     2.99 o
       967    2  -7  10   0   145.01   142.45     5.51 o
       967    1   7  10   0   145.01   142.45     5.51 o
       968    2  -8  10   0   245.05   246.78     6.31 o
       968    1   8  10   0   245.05   246.78     6.31 o
       969    2  -9  10   0    74.73    66.62     4.66 o
       969    1   9  10   0    74.73    66.62     4.66 o
       970    2 -10  10   0   171.48   166.46     7.34 o
       970    1  10  10   0   171.48   166.46     7.34 o
       971    2   9  11   0    41.78    33.35     5.88 o
       971    1  -9  11   0    41.78    33.35     5.88 o
       972    2   8  11   0    39.71    36.86     4.15 o
       972    1  -8  11   0    39.71    36.86     4.15 o
       973    2   7  11   0    21.14    17.76     2.71 o
       973    1  -7  11   0    21.14    17.76     2.71 o
       974    2   6  11   0    13.93    13.53     2.07 o
       974    1  -6  11   0    13.93    13.53     2.07 o
       975    2   5  11   0   261.75   274.97     2.07 o
       975    1  -5  11   0   261.75   274.97     2.07 o
       976    2   4  11   0   787.03   790.34     9.52 o
       976    1  -4  11   0   787.03   790.34     9.52 o
       977    2   3  11   0   169.05   166.54     3.41 o
       977    1  -3  11   0   169.05   166.54     3.41 o
       978    2   2  11   0  1574.77  1577.21    18.20 o
       978    1  -2  11   0  1574.77  1577.21    18.20 o
       979    2   1  11   0   584.52   569.45    10.31 o
       979    1  -1  11   0   584.52   569.45    10.31 o
       980    2   0  11   0     0.18     2.25     0.84 <
       980    1   0  11   0     0.18     2.25     0.84 <
       981    2  -1  11   0   596.09   574.03    10.77 o
       981    1   1  11   0   596.09   574.03    10.77 o
       982    2  -2  11   0  1570.23  1561.30    19.11 o
       982    1   2  11   0  1570.23  1561.30    19.11 o
       983    2  -3  11   0   183.53   185.65     2.58 o
       983    1   3  11   0   183.53   185.65     2.58 o
       984    2  -4  11   0   794.59   790.43    10.08 o
       984    1   4  11   0   794.59   790.43    10.08 o
       985    2  -5  11   0   262.70   277.48     3.50 o
       985    1   5  11   0   262.70   277.48     3.50 o
       986    2  -6  11   0    15.27    15.60     2.87 o
       986    1   6  11   0    15.27    15.60     2.87 o
       987    2  -7  11   0    22.06    12.63     3.39 o
       987    1   7  11   0    22.06    12.63     3.39 o
       988    2  -8  11   0    36.17    30.03     4.20 o
       988    1   8  11   0    36.17    30.03     4.20 o
       989    2  -9  11   0    38.78    36.10     4.77 o
       989    1   9  11   0    38.78    36.10     4.77 o
       990    2   9  12   0    92.80    96.15     6.86 o
       990    1  -9  12   0    92.80    96.15     6.86 o
       991    2   8  12   0   102.10   100.78     6.57 o
       991    1  -8  12   0   102.10   100.78     6.57 o
       992    2   7  12   0   151.39   138.90     6.14 o
       992    1  -7  12   0   151.39   138.90     6.14 o
       993    2   6  12   0    23.35    21.49     2.34 o
       993    1  -6  12   0    23.35    21.49     2.34 o
       994    2   5  12   0   236.48   244.49     3.12 o
       994    1  -5  12   0   236.48   244.49     3.12 o
       995    2   4  12   0    87.80    83.61     2.72 o
       995    1  -4  12   0    87.80    83.61     2.72 o
       996    2   3  12   0  3835.96  3705.80    64.46 o
       996    1  -3  12   0  3835.96  3705.80    64.46 o
       997    2   2  12   0  6283.43  6378.56    48.17 o
       997    1  -2  12   0  6283.43  6378.56    48.17 o
       998    2   1  12   0  1211.54  1082.39    30.10 o
       998    1  -1  12   0  1211.54  1082.39    30.10 o
       999    2   0  12   0    17.50     9.80     1.24 o
       999    1   0  12   0    17.50     9.80     1.24 o
      1000    2  -1  12   0  1197.75  1085.26    27.55 o
      1000    1   1  12   0  1197.75  1085.26    27.55 o
      1001    2  -2  12   0  6279.42  6355.59    47.24 o
      1001    1   2  12   0  6279.42  6355.59    47.24 o
      1002    2  -3  12   0  3869.39  3758.34    59.93 o
      1002    1   3  12   0  3869.39  3758.34    59.93 o
      1003    2  -4  12   0    87.01    88.82     1.97 o
      1003    1   4  12   0    87.01    88.82     1.97 o
      1004    2  -5  12   0   231.82   244.58     3.79 o
      1004    1   5  12   0   231.82   244.58     3.79 o
      1005    2  -6  12   0    22.33    25.89     3.17 o
      1005    1   6  12   0    22.33    25.89     3.17 o
      1006    2  -7  12   0   153.58   146.32     6.06 o
      1006    1   7  12   0   153.58   146.32     6.06 o
      1007    2  -8  12   0   105.67    91.93     5.83 o
      1007    1   8  12   0   105.67    91.93     5.83 o
      1008    2  -9  12   0   101.50    98.35     5.88 o
      1008    1   9  12   0   101.50    98.35     5.88 o
      1009    2   9  13   0    29.96    45.90     5.99 o
      1009    1  -9  13   0    29.96    45.90     5.99 o
      1010    2   8  13   0    43.40    44.82     5.73 o
      1010    1  -8  13   0    43.40    44.82     5.73 o
      1011    2   7  13   0    76.41    72.10     4.70 o
      1011    1  -7  13   0    76.41    72.10     4.70 o
      1012    2   6  13   0    17.29    14.74     2.69 o
      1012    1  -6  13   0    17.29    14.74     2.69 o
      1013    2   5  13   0    21.20    15.42     2.22 o
      1013    1  -5  13   0    21.20    15.42     2.22 o
      1014    2   4  13   0  1673.63  1561.66    34.92 o
      1014    1  -4  13   0  1673.63  1561.66    34.92 o
      1015    2   3  13   0   550.13   576.23    34.44 o
      1015    1  -3  13   0   550.13   576.23    34.44 o
      1016    2   2  13   0   491.46   530.20    31.28 o
      1016    1  -2  13   0   491.46   530.20    31.28 o
      1017    2   1  13   0 11686.80 11865.30   105.96 o
      1017    1  -1  13   0 11686.80 11865.30   105.96 o
      1018    2   0  13   0    31.18    25.89     1.74 o
      1018    1   0  13   0    31.18    25.89     1.74 o
      1019    2  -1  13   0 11633.10 11937.20    37.10 o
      1019    1   1  13   0 11633.10 11937.20    37.10 o
      1020    2  -2  13   0   476.70   513.08    29.95 o
      1020    1   2  13   0   476.70   513.08    29.95 o
      1021    2  -3  13   0   565.58   589.27    35.00 o
      1021    1   3  13   0   565.58   589.27    35.00 o
      1022    2  -4  13   0  1692.11  1610.70    31.81 o
      1022    1   4  13   0  1692.11  1610.70    31.81 o
      1023    2  -5  13   0    19.53    15.19     2.41 o
      1023    1   5  13   0    19.53    15.19     2.41 o
      1024    2  -6  13   0    18.22    15.51     2.74 o
      1024    1   6  13   0    18.22    15.51     2.74 o
      1025    2  -7  13   0    82.53    73.27     4.86 o
      1025    1   7  13   0    82.53    73.27     4.86 o
      1026    2  -8  13   0    46.27    53.90     4.47 o
      1026    1   8  13   0    46.27    53.90     4.47 o
      1027    2  -9  13   0    30.88    36.95     4.75 o
      1027    1   9  13   0    30.88    36.95     4.75 o
      1028    2   9  14   0     4.34     1.26     5.71 <
      1028    1  -9  14   0     4.34     1.26     5.71 <
      1029    2   8  14   0   208.91   196.30     9.39 o
      1029    1  -8  14   0   208.91   196.30     9.39 o
      1030    2   7  14   0   124.86   114.49     7.04 o
      1030    1  -7  14   0   124.86   114.49     7.04 o
      1031    2   6  14   0     5.10     5.48     2.61 <
      1031    1  -6  14   0     5.10     5.48     2.61 <
      1032    2   5  14   0    97.71   101.95     3.05 o
      1032    1  -5  14   0    97.71   101.95     3.05 o
      1033    2   4  14   0    11.43    15.60     2.04 o
      1033    1  -4  14   0    11.43    15.60     2.04 o
      1034    2   3  14   0   743.69   776.67     2.85 o
      1034    1  -3  14   0   743.69   776.67     2.85 o
      1035    2   2  14   0  5533.63  5410.22    95.27 o
      1035    1  -2  14   0  5533.63  5410.22    95.27 o
      1036    2   1  14   0  3947.16  3900.35    57.32 o
      1036    1  -1  14   0  3947.16  3900.35    57.32 o
      1037    2   0  14   0  5639.59  5937.77   351.04 o
      1037    1   0  14   0  5639.59  5937.77   351.04 o
      1038    2  -1  14   0  3962.46  3965.88    45.50 o
      1038    1   1  14   0  3962.46  3965.88    45.50 o
      1039    2  -2  14   0  5563.41  5461.28    78.09 o
      1039    1   2  14   0  5563.41  5461.28    78.09 o
      1040    2  -3  14   0   729.67   749.57    44.77 o
      1040    1   3  14   0   729.67   749.57    44.77 o
      1041    2  -4  14   0    11.32    11.87     1.70 o
      1041    1   4  14   0    11.32    11.87     1.70 o
      1042    2  -5  14   0    92.92   102.00     2.94 o
      1042    1   5  14   0    92.92   102.00     2.94 o
      1043    2  -6  14   0     4.84     4.67     2.56 <
      1043    1   6  14   0     4.84     4.67     2.56 <
      1044    2  -7  14   0   119.98   116.24     4.77 o
      1044    1   7  14   0   119.98   116.24     4.77 o
      1045    2  -8  14   0   200.73   213.16     6.52 o
      1045    1   8  14   0   200.73   213.16     6.52 o
      1046    2  -9  14   0     4.75     6.11     3.91 <
      1046    1   9  14   0     4.75     6.11     3.91 <
      1047    2   8  15   0    19.59    16.59     5.60 <
      1047    1  -8  15   0    19.59    16.59     5.60 <
      1048    2   7  15   0    17.94    28.36     5.23 o
      1048    1  -7  15   0    17.94    28.36     5.23 o
      1049    2   6  15   0    43.26    46.34     3.22 o
      1049    1  -6  15   0    43.26    46.34     3.22 o
      1050    2   5  15   0   141.86   136.56     4.30 o
      1050    1  -5  15   0   141.86   136.56     4.30 o
      1051    2   4  15   0  1126.13  1056.27    24.29 o
      1051    1  -4  15   0  1126.13  1056.27    24.29 o
      1052    2   3  15   0   258.72   246.83     6.70 o
      1052    1  -3  15   0   258.72   246.83     6.70 o
      1053    2   2  15   0     5.68     7.42     2.14 o
      1053    1  -2  15   0     5.68     7.42     2.14 o
      1054    2   1  15   0    76.46    84.51     2.49 o
      1054    1  -1  15   0    76.46    84.51     2.49 o
      1055    2   0  15   0    22.57    26.12     2.62 o
      1055    1   0  15   0    22.57    26.12     2.62 o
      1056    2  -1  15   0    74.60    85.81     2.34 o
      1056    1   1  15   0    74.60    85.81     2.34 o
      1057    2  -2  15   0     6.14     7.73     1.42 o
      1057    1   2  15   0     6.14     7.73     1.42 o
      1058    2  -3  15   0   253.43   240.67     5.17 o
      1058    1   3  15   0   253.43   240.67     5.17 o
      1059    2  -4  15   0  1118.49  1058.38    21.67 o
      1059    1   4  15   0  1118.49  1058.38    21.67 o
      1060    2  -5  15   0   154.45   135.80     5.16 o
      1060    1   5  15   0   154.45   135.80     5.16 o
      1061    2  -6  15   0    46.60    43.60     3.03 o
      1061    1   6  15   0    46.60    43.60     3.03 o
      1062    2  -7  15   0    16.80    23.73     3.40 o
      1062    1   7  15   0    16.80    23.73     3.40 o
      1063    2  -8  15   0    18.49    21.49     3.83 o
      1063    1   8  15   0    18.49    21.49     3.83 o
      1064    2   8  16   0    84.21    75.65     7.28 o
      1064    1  -8  16   0    84.21    75.65     7.28 o
      1065    2   7  16   0     3.97    -1.84     4.99 <
      1065    1  -7  16   0     3.97    -1.84     4.99 <
      1066    2   6  16   0   181.00   177.24     6.41 o
      1066    1  -6  16   0   181.00   177.24     6.41 o
      1067    2   5  16   0     6.61    11.69     2.42 o
      1067    1  -5  16   0     6.61    11.69     2.42 o
      1068    2   4  16   0   100.66    85.45     4.53 o
      1068    1  -4  16   0   100.66    85.45     4.53 o
      1069    2   3  16   0   110.61   108.83     3.90 o
      1069    1  -3  16   0   110.61   108.83     3.90 o
      1070    2   2  16   0   431.06   422.32     9.05 o
      1070    1  -2  16   0   431.06   422.32     9.05 o
      1071    2   1  16   0   356.53   374.49     4.54 o
      1071    1  -1  16   0   356.53   374.49     4.54 o
      1072    2   0  16   0  4484.81  4447.36    80.53 o
      1072    1   0  16   0  4484.81  4447.36    80.53 o
      1073    2  -1  16   0   366.23   395.71     4.96 o
      1073    1   1  16   0   366.23   395.71     4.96 o
      1074    2  -2  16   0   421.88   413.06     8.21 o
      1074    1   2  16   0   421.88   413.06     8.21 o
      1075    2  -3  16   0   121.14   111.61     3.78 o
      1075    1   3  16   0   121.14   111.61     3.78 o
      1076    2  -4  16   0   101.66    84.28     4.42 o
      1076    1   4  16   0   101.66    84.28     4.42 o
      1077    2  -5  16   0     7.22     9.89     2.54 o
      1077    1   5  16   0     7.22     9.89     2.54 o
      1078    2  -6  16   0   182.96   175.90     5.89 o
      1078    1   6  16   0   182.96   175.90     5.89 o
      1079    2  -7  16   0     3.88     4.45     3.37 <
      1079    1   7  16   0     3.88     4.45     3.37 <
      1080    2  -8  16   0    89.42    79.65     5.20 o
      1080    1   8  16   0    89.42    79.65     5.20 o
      1081    2   8  17   0    13.55    20.77     5.79 o
      1081    1  -8  17   0    13.55    20.77     5.79 o
      1082    2   7  17   0    36.50    20.09     5.93 o
      1082    1  -7  17   0    36.50    20.09     5.93 o
      1083    2   6  17   0    90.62    94.49     4.95 o
      1083    1  -6  17   0    90.62    94.49     4.95 o
      1084    2   5  17   0     4.93     5.08     2.97 <
      1084    1  -5  17   0     4.93     5.08     2.97 <
      1085    2   4  17   0   531.18   526.88    10.51 o
      1085    1  -4  17   0   531.18   526.88    10.51 o
      1086    2   3  17   0     0.17     4.27     2.64 <
      1086    1  -3  17   0     0.17     4.27     2.64 <
      1087    2   2  17   0    43.60    44.41     2.89 o
      1087    1  -2  17   0    43.60    44.41     2.89 o
      1088    2   1  17   0    49.97    50.62     2.90 o
      1088    1  -1  17   0    49.97    50.62     2.90 o
      1089    2   0  17   0    17.05    25.67     2.90 o
      1089    1   0  17   0    17.05    25.67     2.90 o
      1090    2  -1  17   0    47.76    39.24     3.49 o
      1090    1   1  17   0    47.76    39.24     3.49 o
      1091    2  -2  17   0    46.87    46.43     3.34 o
      1091    1   2  17   0    46.87    46.43     3.34 o
      1092    2  -3  17   0     0.17     0.00     2.16 <
      1092    1   3  17   0     0.17     0.00     2.16 <
      1093    2  -4  17   0   528.24   528.36    11.40 o
      1093    1   4  17   0   528.24   528.36    11.40 o
      1094    2  -5  17   0     5.13     6.02     3.95 <
      1094    1   5  17   0     5.13     6.02     3.95 <
      1095    2  -6  17   0    91.01    96.38     4.93 o
      1095    1   6  17   0    91.01    96.38     4.93 o
      1096    2  -7  17   0    33.75    26.34     3.87 o
      1096    1   7  17   0    33.75    26.34     3.87 o
      1097    2  -8  17   0    13.66    11.73     4.51 <
      1097    1   8  17   0    13.66    11.73     4.51 <
      1098    2   7  18   0    57.98    53.36     6.66 o
      1098    1  -7  18   0    57.98    53.36     6.66 o
      1099    2   6  18   0    44.48    53.90     4.47 o
      1099    1  -6  18   0    44.48    53.90     4.47 o
      1100    2   5  18   0     5.69     6.34     3.14 <
      1100    1  -5  18   0     5.69     6.34     3.14 <
      1101    2   4  18   0   525.10   532.94     9.22 o
      1101    1  -4  18   0   525.10   532.94     9.22 o
      1102    2   3  18   0    34.02    41.54     3.06 o
      1102    1  -3  18   0    34.02    41.54     3.06 o
      1103    2   2  18   0   139.25   122.13     5.25 o
      1103    1  -2  18   0   139.25   122.13     5.25 o
      1104    2   1  18   0    55.01    49.81     3.30 o
      1104    1  -1  18   0    55.01    49.81     3.30 o
      1105    2   0  18   0    32.74    24.72     3.44 o
      1105    1   0  18   0    32.74    24.72     3.44 o
      1106    2  -1  18   0    57.91    57.67     5.00 o
      1106    1   1  18   0    57.91    57.67     5.00 o
      1107    2  -2  18   0   145.03   130.76     5.28 o
      1107    1   2  18   0   145.03   130.76     5.28 o
      1108    2  -3  18   0    31.86    36.05     2.99 o
      1108    1   3  18   0    31.86    36.05     2.99 o
      1109    2  -4  18   0   519.08   521.35    11.26 o
      1109    1   4  18   0   519.08   521.35    11.26 o
      1110    2  -5  18   0     5.37     6.38     4.36 <
      1110    1   5  18   0     5.37     6.38     4.36 <
      1111    2  -6  18   0    47.28    51.02     5.63 o
      1111    1   6  18   0    47.28    51.02     5.63 o
      1112    2  -7  18   0    55.12    55.51     5.07 o
      1112    1   7  18   0    55.12    55.51     5.07 o
      1113    2   7  19   0   179.74   183.76     8.88 o
      1113    1  -7  19   0   179.74   183.76     8.88 o
      1114    2   6  19   0    17.25    14.92     4.38 o
      1114    1  -6  19   0    17.25    14.92     4.38 o
      1115    2   5  19   0   245.76   245.52     6.72 o
      1115    1  -5  19   0   245.76   245.52     6.72 o
      1116    2   4  19   0   259.19   242.74     7.81 o
      1116    1  -4  19   0   259.19   242.74     7.81 o
      1117    2   3  19   0   152.02   159.35     4.60 o
      1117    1  -3  19   0   152.02   159.35     4.60 o
      1118    2   2  19   0     6.12     4.99     2.75 <
      1118    1  -2  19   0     6.12     4.99     2.75 <
      1119    2   1  19   0   174.28   184.98     5.40 o
      1119    1  -1  19   0   174.28   184.98     5.40 o
      1120    2   0  19   0    16.84     7.55     4.55 <
      1120    1   0  19   0    16.84     7.55     4.55 <
      1121    2  -1  19   0   184.82   208.66     4.28 o
      1121    1   1  19   0   184.82   208.66     4.28 o
      1122    2  -2  19   0     5.72     3.55     3.47 <
      1122    1   2  19   0     5.72     3.55     3.47 <
      1123    2  -3  19   0   148.68   145.33     5.87 o
      1123    1   3  19   0   148.68   145.33     5.87 o
      1124    2  -4  19   0   268.20   265.80     9.73 o
      1124    1   4  19   0   268.20   265.80     9.73 o
      1125    2  -5  19   0   254.20   242.65     9.80 o
      1125    1   5  19   0   254.20   242.65     9.80 o
      1126    2  -6  19   0    15.70    11.15     5.11 <
      1126    1   6  19   0    15.70    11.15     5.11 <
      1127    2  -7  19   0   168.89   198.77     7.82 o
      1127    1   7  19   0   168.89   198.77     7.82 o
      1128    2   6  20   0    31.53    30.03     4.92 o
      1128    1  -6  20   0    31.53    30.03     4.92 o
      1129    2   5  20   0     2.29    -2.29     3.55 <
      1129    1  -5  20   0     2.29    -2.29     3.55 <
      1130    2   4  20   0    32.46    22.84     3.89 o
      1130    1  -4  20   0    32.46    22.84     3.89 o
      1131    2   3  20   0    23.18    27.74     3.47 o
      1131    1  -3  20   0    23.18    27.74     3.47 o
      1132    2   2  20   0    41.37    45.40     3.38 o
      1132    1  -2  20   0    41.37    45.40     3.38 o
      1133    2   1  20   0    78.78    96.42     5.95 o
      1133    1  -1  20   0    78.78    96.42     5.95 o
      1134    2   0  20   0  2341.18  2493.41    34.61 o
      1134    1   0  20   0  2341.18  2493.41    34.61 o
      1135    2  -1  20   0    82.43   101.32     3.28 o
      1135    1   1  20   0    82.43   101.32     3.28 o
      1136    2  -2  20   0    42.71    51.78     4.25 o
      1136    1   2  20   0    42.71    51.78     4.25 o
      1137    2  -3  20   0    24.54    34.30     7.82 o
      1137    1   3  20   0    24.54    34.30     7.82 o
      1138    2  -4  20   0    29.62    48.82     7.85 o
      1138    1   4  20   0    29.62    48.82     7.85 o
      1139    2  -6  20   0    29.14    27.42     5.55 o
      1139    1   6  20   0    29.14    27.42     5.55 o
      1140    2   5  21   0    33.14    28.09     3.83 o
      1140    1  -5  21   0    33.14    28.09     3.83 o
      1141    2   4  21   0    44.68    31.92     4.31 o
      1141    1  -4  21   0    44.68    31.92     4.31 o
      1142    2   3  21   0    52.03    55.43     4.53 o
      1142    1  -3  21   0    52.03    55.43     4.53 o
      1143    2   2  21   0   135.76   150.77     5.08 o
      1143    1  -2  21   0   135.76   150.77     5.08 o
      1144    2   1  21   0     9.71     9.93     5.26 <
      1144    1  -1  21   0     9.71     9.93     5.26 <
      1145    2   0  21   0    10.09    17.13     5.26 o
      1145    1   0  21   0    10.09    17.13     5.26 o
      1146    2  -1  21   0     9.22     4.59     3.21 <
      1146    1   1  21   0     9.22     4.59     3.21 <
      1147    2  -2  21   0   141.17   163.31     5.15 o
      1147    1   2  21   0   141.17   163.31     5.15 o
      1148    2  -3  21   0    52.86    44.68     8.96 o
      1148    1   3  21   0    52.86    44.68     8.96 o
      1149    2  -4  21   0    48.36    55.20     8.80 o
      1149    1   4  21   0    48.36    55.20     8.80 o
      1150    2   5  22   0    22.22    13.22     4.18 o
      1150    1  -5  22   0    22.22    13.22     4.18 o
      1151    2   4  22   0   269.13   268.49     7.52 o
      1151    1  -4  22   0   269.13   268.49     7.52 o
      1152    2   3  22   0    10.40    -6.97     3.87 <
      1152    1  -3  22   0    10.40    -6.97     3.87 <
      1153    2   2  22   0    27.18    23.82     6.19 o
      1153    1  -2  22   0    27.18    23.82     6.19 o
      1154    2   1  22   0   266.12   279.19     7.72 o
      1154    1  -1  22   0   266.12   279.19     7.72 o
      1155    2   0  22   0   101.10   122.00     5.35 o
      1155    1   0  22   0   101.10   122.00     5.35 o
      1156    2  -1  22   0   276.23   321.63     4.81 o
      1156    1   1  22   0   276.23   321.63     4.81 o
      1157    2  -2  22   0    29.72    26.57     4.67 o
      1157    1   2  22   0    29.72    26.57     4.67 o
      1158    2  -3  22   0    11.35    -2.97     8.46 <
      1158    1   3  22   0    11.35    -2.97     8.46 <
      1159    2   4  23   0    23.86    25.67     4.24 o
      1159    1  -4  23   0    23.86    25.67     4.24 o
      1160    2   3  23   0   427.34   422.59    10.15 o
      1160    1  -3  23   0   427.34   422.59    10.15 o
      1161    2   2  23   0     7.22    -2.79     4.91 <
      1161    1  -2  23   0     7.22    -2.79     4.91 <
      1162    2   1  23   0   317.62   336.60     8.50 o
      1162    1  -1  23   0   317.62   336.60     8.50 o
      1163    2   0  23   0     1.71     2.20     6.07 <
      1163    1   0  23   0     1.71     2.20     6.07 <
      1164    2  -1  23   0   320.49   346.44     7.76 o
      1164    1   1  23   0   320.49   346.44     7.76 o
      1165    2  -2  23   0     7.37     9.84     5.83 <
      1165    1   2  23   0     7.37     9.84     5.83 <
      1166    2  -3  23   0   436.17   440.84    20.26 o
      1166    1   3  23   0   436.17   440.84    20.26 o
      1167    2   2  24   0   228.73   205.70     9.75 o
      1167    1  -2  24   0   228.73   205.70     9.75 o
      1168    2   1  24   0    77.98    66.08     6.35 o
      1168    1  -1  24   0    77.98    66.08     6.35 o
      1169    2   0  24   0   405.14   382.76    12.81 o
      1169    1   0  24   0   405.14   382.76    12.81 o
      1170    2  -1  24   0    75.84    77.05     5.94 o
      1170    1   1  24   0    75.84    77.05     5.94 o
      1171    2  -2  24   0   234.73   227.32     8.71 o
      1171    1   2  24   0   234.73   227.32     8.71 o
      1172    2   0  25   1     8.09    -7.96     6.15 <
      1172    1   0 -24   1     8.09    -7.96     6.15 <
      1173    2  -3  24   1    74.59    81.27    12.39 o
      1173    1  -3 -23   1    74.59    81.27    12.39 o
      1174    2  -2  24   1     2.43    -5.75     5.56 <
      1174    1  -2 -23   1     2.43    -5.75     5.56 <
      1175    2  -1  24   1    50.34    60.55     6.39 o
      1175    1  -1 -23   1    50.34    60.55     6.39 o
      1176    2   0  24   1    37.59    24.99     6.43 o
      1176    1   0 -23   1    37.59    24.99     6.43 o
      1177    2   1  24   1     4.92   -11.64     9.87 <
      1177    1   1 -23   1     4.92   -11.64     9.87 <
      1178    2   2  24   1     1.31    -1.98     7.60 <
      1178    1   2 -23   1     1.31    -1.98     7.60 <
      1179    2   3  24   1    18.64     6.25     6.30 <
      1179    1   3 -23   1    18.64     6.25     6.30 <
      1180    2  -3  23   1    26.30    32.63    10.16 o
      1180    1  -3 -22   1    26.30    32.63    10.16 o
      1181    2  -2  23   1    32.22    39.24     5.74 o
      1181    1  -2 -22   1    32.22    39.24     5.74 o
      1182    2  -1  23   1    22.97    13.13     5.64 <
      1182    1  -1 -22   1    22.97    13.13     5.64 <
      1183    2   0  23   1     3.32    -5.12     5.43 <
      1183    1   0 -22   1     3.32    -5.12     5.43 <
      1184    2   1  23   1    47.65    36.01     6.25 o
      1184    1   1 -22   1    47.65    36.01     6.25 o
      1185    2   2  23   1    19.29     9.80     6.03 <
      1185    1   2 -22   1    19.29     9.80     6.03 <
      1186    2   3  23   1   103.75    98.13     7.38 o
      1186    1   3 -22   1   103.75    98.13     7.38 o
      1187    2   4  23   1   241.35   239.82     9.36 o
      1187    1   4 -22   1   241.35   239.82     9.36 o
      1188    2  -4  22   1    47.76    35.24    10.85 o
      1188    1  -4 -21   1    47.76    35.24    10.85 o
      1189    2  -3  22   1    10.39    18.07     9.27 <
      1189    1  -3 -21   1    10.39    18.07     9.27 <
      1190    2  -2  22   1    30.53    30.57     5.53 o
      1190    1  -2 -21   1    30.53    30.57     5.53 o
      1191    2  -1  22   1     0.79     0.45     5.12 <
      1191    1  -1 -21   1     0.79     0.45     5.12 <
      1192    2   0  22   1    44.96    52.95     5.63 o
      1192    1   0 -21   1    44.96    52.95     5.63 o
      1193    2   1  22   1    94.19   107.03     6.26 o
      1193    1   1 -21   1    94.19   107.03     6.26 o
      1194    2   2  22   1    73.23    77.90     6.20 o
      1194    1   2 -21   1    73.23    77.90     6.20 o
      1195    2   3  22   1    48.82    39.87     6.13 o
      1195    1   3 -21   1    48.82    39.87     6.13 o
      1196    2   4  22   1    83.91    75.83     5.80 o
      1196    1   4 -21   1    83.91    75.83     5.80 o
      1197    2   5  22   1    18.72    22.12     5.00 o
      1197    1   5 -21   1    18.72    22.12     5.00 o
      1198    2  -4  21   1   113.37   107.39    11.42 o
      1198    1  -4 -20   1   113.37   107.39    11.42 o
      1199    2  -3  21   1     2.46    -4.27     8.90 <
      1199    1  -3 -20   1     2.46    -4.27     8.90 <
      1200    2  -2  21   1    43.78    36.37     5.30 o
      1200    1  -2 -20   1    43.78    36.37     5.30 o
      1201    2  -1  21   1    26.40    26.30     4.27 o
      1201    1  -1 -20   1    26.40    26.30     4.27 o
      1202    2   0  21   1    68.58    73.77     5.83 o
      1202    1   0 -20   1    68.58    73.77     5.83 o
      1203    2   1  21   1    14.78    14.74     5.21 <
      1203    1   1 -20   1    14.78    14.74     5.21 <
      1204    2   2  21   1   126.30   149.91     7.59 o
      1204    1   2 -20   1   126.30   149.91     7.59 o
      1205    2   3  21   1   103.28   105.28     7.94 o
      1205    1   3 -20   1   103.28   105.28     7.94 o
      1206    2   4  21   1    64.49    57.45     5.14 o
      1206    1   4 -20   1    64.49    57.45     5.14 o
      1207    2   5  21   1     5.74     2.20     4.73 <
      1207    1   5 -20   1     5.74     2.20     4.73 <
      1208    2   6  21   1   101.68   108.74     6.84 o
      1208    1   6 -20   1   101.68   108.74     6.84 o
      1209    2  -6  20   1   246.17   260.45    10.14 o
      1209    1  -6 -19   1   246.17   260.45    10.14 o
      1210    2  -5  20   1   130.46   148.61    10.43 o
      1210    1  -5 -19   1   130.46   148.61    10.43 o
      1211    2  -4  20   1    30.82    29.89     9.00 o
      1211    1  -4 -19   1    30.82    29.89     9.00 o
      1212    2  -3  20   1    18.18     9.93     6.11 <
      1212    1  -3 -19   1    18.18     9.93     6.11 <
      1213    2  -2  20   1     6.60     1.71     3.70 <
      1213    1  -2 -19   1     6.60     1.71     3.70 <
      1214    2  -1  20   1    51.31    52.14     4.34 o
      1214    1  -1 -19   1    51.31    52.14     4.34 o
      1215    2   0  20   1    49.13    45.58     6.13 o
      1215    1   0 -19   1    49.13    45.58     6.13 o
      1216    2   1  20   1   118.00   123.62     7.28 o
      1216    1   1 -19   1   118.00   123.62     7.28 o
      1217    2   2  20   1   256.03   266.29     9.64 o
      1217    1   2 -19   1   256.03   266.29     9.64 o
      1218    2   3  20   1   178.29   187.67     5.44 o
      1218    1   3 -19   1   178.29   187.67     5.44 o
      1219    2   4  20   1    22.08    16.09     4.42 o
      1219    1   4 -19   1    22.08    16.09     4.42 o
      1220    2   5  20   1    37.39    32.28     4.41 o
      1220    1   5 -19   1    37.39    32.28     4.41 o
      1221    2   6  20   1   226.61   221.65     8.63 o
      1221    1   6 -19   1   226.61   221.65     8.63 o
      1222    2  -7  19   1     1.68    12.00     7.03 <
      1222    1  -7 -18   1     1.68    12.00     7.03 <
      1223    2  -6  19   1   272.34   308.82     9.20 o
      1223    1  -6 -18   1   272.34   308.82     9.20 o
      1224    2  -5  19   1    36.69    45.90     6.09 o
      1224    1  -5 -18   1    36.69    45.90     6.09 o
      1225    2  -4  19   1   160.75   173.06     7.20 o
      1225    1  -4 -18   1   160.75   173.06     7.20 o
      1226    2  -3  19   1    33.22    28.00     5.95 o
      1226    1  -3 -18   1    33.22    28.00     5.95 o
      1227    2  -2  19   1    11.20     8.09     3.44 <
      1227    1  -2 -18   1    11.20     8.09     3.44 <
      1228    2  -1  19   1    20.97    17.04     3.73 o
      1228    1  -1 -18   1    20.97    17.04     3.73 o
      1229    2   0  19   1    70.07    72.46     5.95 o
      1229    1   0 -18   1    70.07    72.46     5.95 o
      1230    2   1  19   1   112.65   126.22     6.57 o
      1230    1   1 -18   1   112.65   126.22     6.57 o
      1231    2   2  19   1   220.27   214.69     7.63 o
      1231    1   2 -18   1   220.27   214.69     7.63 o
      1232    2   3  19   1     9.28     2.07     3.80 <
      1232    1   3 -18   1     9.28     2.07     3.80 <
      1233    2   4  19   1    29.24    24.23     4.34 o
      1233    1   4 -18   1    29.24    24.23     4.34 o
      1234    2   5  19   1     4.19    -0.36     4.23 <
      1234    1   5 -18   1     4.19    -0.36     4.23 <
      1235    2   6  19   1   115.47   107.39     6.84 o
      1235    1   6 -18   1   115.47   107.39     6.84 o
      1236    2   7  19   1    79.38    77.05     8.23 o
      1236    1   7 -18   1    79.38    77.05     8.23 o
      1237    2  -7  18   1    31.00    32.19     4.75 o
      1237    1  -7 -17   1    31.00    32.19     4.75 o
      1238    2  -6  18   1    88.04   111.39     5.45 o
      1238    1  -6 -17   1    88.04   111.39     5.45 o
      1239    2  -5  18   1     5.30    15.73     5.56 <
      1239    1  -5 -17   1     5.30    15.73     5.56 <
      1240    2  -4  18   1    46.71    50.21     4.59 o
      1240    1  -4 -17   1    46.71    50.21     4.59 o
      1241    2  -3  18   1    28.08    23.28     3.41 o
      1241    1  -3 -17   1    28.08    23.28     3.41 o
      1242    2  -2  18   1     6.50     9.22     3.17 <
      1242    1  -2 -17   1     6.50     9.22     3.17 <
      1243    2  -1  18   1     9.78     9.04     3.74 <
      1243    1  -1 -17   1     9.78     9.04     3.74 <
      1244    2   0  18   1    20.99    21.58     4.80 o
      1244    1   0 -17   1    20.99    21.58     4.80 o
      1245    2   1  18   1   143.24   125.41     6.31 o
      1245    1   1 -17   1   143.24   125.41     6.31 o
      1246    2   2  18   1   326.85   311.06     8.55 o
      1246    1   2 -17   1   326.85   311.06     8.55 o
      1247    2   3  18   1    68.88    70.21     4.17 o
      1247    1   3 -17   1    68.88    70.21     4.17 o
      1248    2   4  18   1    34.04    22.34     4.09 o
      1248    1   4 -17   1    34.04    22.34     4.09 o
      1249    2   5  18   1    91.34    86.31     5.20 o
      1249    1   5 -17   1    91.34    86.31     5.20 o
      1250    2   6  18   1    35.07    42.03     5.18 o
      1250    1   6 -17   1    35.07    42.03     5.18 o
      1251    2   7  18   1    93.18    93.45     8.26 o
      1251    1   7 -17   1    93.18    93.45     8.26 o
      1252    2  -8  17   1     5.54    -0.45     4.95 <
      1252    1  -8 -16   1     5.54    -0.45     4.95 <
      1253    2  -7  17   1   155.14   168.79     5.48 o
      1253    1  -7 -16   1   155.14   168.79     5.48 o
      1254    2  -6  17   1    45.77    50.88     4.50 o
      1254    1  -6 -16   1    45.77    50.88     4.50 o
      1255    2  -5  17   1    54.76    56.50     4.03 o
      1255    1  -5 -16   1    54.76    56.50     4.03 o
      1256    2  -4  17   1    42.33    47.24     4.28 o
      1256    1  -4 -16   1    42.33    47.24     4.28 o
      1257    2  -3  17   1    99.08    92.47     3.36 o
      1257    1  -3 -16   1    99.08    92.47     3.36 o
      1258    2  -2  17   1     6.70     1.53     2.98 <
      1258    1  -2 -16   1     6.70     1.53     2.98 <
      1259    2  -1  17   1    20.21    10.79     4.56 <
      1259    1  -1 -16   1    20.21    10.79     4.56 <
      1260    2   0  17   1   154.02   147.89     5.83 o
      1260    1   0 -16   1   154.02   147.89     5.83 o
      1261    2   1  17   1   112.13   107.61     5.18 o
      1261    1   1 -16   1   112.13   107.61     5.18 o
      1262    2   2  17   1   388.84   366.67     9.88 o
      1262    1   2 -16   1   388.84   366.67     9.88 o
      1263    2   3  17   1   165.91   161.02     5.48 o
      1263    1   3 -16   1   165.91   161.02     5.48 o
      1264    2   4  17   1   141.88   132.07     5.51 o
      1264    1   4 -16   1   141.88   132.07     5.51 o
      1265    2   5  17   1    91.62    87.21     4.79 o
      1265    1   5 -16   1    91.62    87.21     4.79 o
      1266    2   6  17   1     3.17     3.42     4.67 <
      1266    1   6 -16   1     3.17     3.42     4.67 <
      1267    2   7  17   1    44.44    37.62     7.24 o
      1267    1   7 -16   1    44.44    37.62     7.24 o
      1268    2   8  17   1    25.79    31.24     7.68 o
      1268    1   8 -16   1    25.79    31.24     7.68 o
      1269    2  -8  16   1     9.42     3.10     5.41 <
      1269    1  -8 -15   1     9.42     3.10     5.41 <
      1270    2  -7  16   1     1.42     8.86     4.97 <
      1270    1  -7 -15   1     1.42     8.86     4.97 <
      1271    2  -6  16   1   229.63   224.13     7.85 o
      1271    1  -6 -15   1   229.63   224.13     7.85 o
      1272    2  -5  16   1    48.81    35.74     4.10 o
      1272    1  -5 -15   1    48.81    35.74     4.10 o
      1273    2  -4  16   1    39.38    36.50     3.05 o
      1273    1  -4 -15   1    39.38    36.50     3.05 o
      1274    2  -3  16   1    35.41    34.97     2.31 o
      1274    1  -3 -15   1    35.41    34.97     2.31 o
      1275    2  -2  16   1    75.04    80.37     2.55 o
      1275    1  -2 -15   1    75.04    80.37     2.55 o
      1276    2  -1  16   1    21.36    16.72     3.39 o
      1276    1  -1 -15   1    21.36    16.72     3.39 o
      1277    2   0  16   1   110.80    98.31     5.17 o
      1277    1   0 -15   1   110.80    98.31     5.17 o
      1278    2   1  16   1   796.81   772.22    17.93 o
      1278    1   1 -15   1   796.81   772.22    17.93 o
      1279    2   2  16   1   156.61   142.27     5.51 o
      1279    1   2 -15   1   156.61   142.27     5.51 o
      1280    2   3  16   1   383.23   370.45     8.98 o
      1280    1   3 -15   1   383.23   370.45     8.98 o
      1281    2   4  16   1    47.26    49.31     3.71 o
      1281    1   4 -15   1    47.26    49.31     3.71 o
      1282    2   5  16   1    63.60    62.30     4.14 o
      1282    1   5 -15   1    63.60    62.30     4.14 o
      1283    2   6  16   1   129.56   116.42     6.54 o
      1283    1   6 -15   1   129.56   116.42     6.54 o
      1284    2   7  16   1    78.96    84.96     7.71 o
      1284    1   7 -15   1    78.96    84.96     7.71 o
      1285    2   8  16   1   106.71   105.64     8.93 o
      1285    1   8 -15   1   106.71   105.64     8.93 o
      1286    2  -8  15   1    20.37    23.06     5.50 o
      1286    1  -8 -14   1    20.37    23.06     5.50 o
      1287    2  -7  15   1     2.93     7.73     4.98 <
      1287    1  -7 -14   1     2.93     7.73     4.98 <
      1288    2  -6  15   1   128.82   132.97     4.77 o
      1288    1  -6 -14   1   128.82   132.97     4.77 o
      1289    2  -5  15   1    50.34    55.43     3.46 o
      1289    1  -5 -14   1    50.34    55.43     3.46 o
      1290    2  -4  15   1   132.65   125.14     4.00 o
      1290    1  -4 -14   1   132.65   125.14     4.00 o
      1291    2  -3  15   1    73.39    72.33     2.42 o
      1291    1  -3 -14   1    73.39    72.33     2.42 o
      1292    2  -2  15   1    82.29    72.69     3.47 o
      1292    1  -2 -14   1    82.29    72.69     3.47 o
      1293    2  -1  15   1    32.41    31.65     2.54 o
      1293    1  -1 -14   1    32.41    31.65     2.54 o
      1294    2   0  15   1   159.22   161.20     5.11 o
      1294    1   0 -14   1   159.22   161.20     5.11 o
      1295    2   1  15   1   119.08   116.15     4.16 o
      1295    1   1 -14   1   119.08   116.15     4.16 o
      1296    2   2  15   1    70.31    62.53     3.80 o
      1296    1   2 -14   1    70.31    62.53     3.80 o
      1297    2   3  15   1   405.92   390.22     9.43 o
      1297    1   3 -14   1   405.92   390.22     9.43 o
      1298    2   4  15   1    32.05    30.03     3.42 o
      1298    1   4 -14   1    32.05    30.03     3.42 o
      1299    2   5  15   1   533.55   486.20    14.20 o
      1299    1   5 -14   1   533.55   486.20    14.20 o
      1300    2   6  15   1    70.08    78.31     4.92 o
      1300    1   6 -14   1    70.08    78.31     4.92 o
      1301    2   7  15   1   206.70   212.08     9.19 o
      1301    1   7 -14   1   206.70   212.08     9.19 o
      1302    2   8  15   1   113.01   125.50     8.25 o
      1302    1   8 -14   1   113.01   125.50     8.25 o
      1303    2   9  15   1    41.68    53.04    13.25 o
      1303    1   9 -14   1    41.68    53.04    13.25 o
      1304    2  -9  14   1     8.20     2.61     5.85 <
      1304    1  -9 -13   1     8.20     2.61     5.85 <
      1305    2  -8  14   1    82.22    77.72     6.34 o
      1305    1  -8 -13   1    82.22    77.72     6.34 o
      1306    2  -7  14   1    74.85    73.63     5.66 o
      1306    1  -7 -13   1    74.85    73.63     5.66 o
      1307    2  -6  14   1    78.28    71.16     4.47 o
      1307    1  -6 -13   1    78.28    71.16     4.47 o
      1308    2  -5  14   1   129.87   122.85     4.86 o
      1308    1  -5 -13   1   129.87   122.85     4.86 o
      1309    2  -4  14   1   127.48   120.02     3.59 o
      1309    1  -4 -13   1   127.48   120.02     3.59 o
      1310    2  -3  14   1    40.68    35.47     2.08 o
      1310    1  -3 -13   1    40.68    35.47     2.08 o
      1311    2  -2  14   1   144.23   150.45     2.15 o
      1311    1  -2 -13   1   144.23   150.45     2.15 o
      1312    2  -1  14   1   215.64   210.69     4.75 o
      1312    1  -1 -13   1   215.64   210.69     4.75 o
      1313    2   0  14   1   189.01   183.76     5.85 o
      1313    1   0 -13   1   189.01   183.76     5.85 o
      1314    2   1  14   1   747.88   696.07    17.57 o
      1314    1   1 -13   1   747.88   696.07    17.57 o
      1315    2   2  14   1   582.44   550.16    13.33 o
      1315    1   2 -13   1   582.44   550.16    13.33 o
      1316    2   3  14   1   448.03   421.96    10.86 o
      1316    1   3 -13   1   448.03   421.96    10.86 o
      1317    2   4  14   1   153.51   136.79     5.55 o
      1317    1   4 -13   1   153.51   136.79     5.55 o
      1318    2   5  14   1   565.92   528.18    13.93 o
      1318    1   5 -13   1   565.92   528.18    13.93 o
      1319    2   6  14   1     3.23     1.08     3.55 <
      1319    1   6 -13   1     3.23     1.08     3.55 <
      1320    2   7  14   1   149.72   153.37     8.06 o
      1320    1   7 -13   1   149.72   153.37     8.06 o
      1321    2   8  14   1    72.21    75.34     7.66 o
      1321    1   8 -13   1    72.21    75.34     7.66 o
      1322    2   9  14   1    16.86    25.53     7.63 o
      1322    1   9 -13   1    16.86    25.53     7.63 o
      1323    2  -9  13   1    50.54    55.65     6.28 o
      1323    1  -9 -12   1    50.54    55.65     6.28 o
      1324    2  -8  13   1   128.29   137.82     6.37 o
      1324    1  -8 -12   1   128.29   137.82     6.37 o
      1325    2  -7  13   1    14.92    12.14     4.65 <
      1325    1  -7 -12   1    14.92    12.14     4.65 <
      1326    2  -6  13   1    19.01    10.74     4.20 <
      1326    1  -6 -12   1    19.01    10.74     4.20 <
      1327    2  -5  13   1   226.51   232.31     5.07 o
      1327    1  -5 -12   1   226.51   232.31     5.07 o
      1328    2  -4  13   1    43.30    39.15     2.30 o
      1328    1  -4 -12   1    43.30    39.15     2.30 o
      1329    2  -3  13   1   270.89   265.17     4.68 o
      1329    1  -3 -12   1   270.89   265.17     4.68 o
      1330    2  -2  13   1     6.89     9.30     1.63 o
      1330    1  -2 -12   1     6.89     9.30     1.63 o
      1331    2  -1  13   1    91.30    89.90     2.81 o
      1331    1  -1 -12   1    91.30    89.90     2.81 o
      1332    2   0  13   1    30.53    28.72     1.82 o
      1332    1   0 -12   1    30.53    28.72     1.82 o
      1333    2   1  13   1    73.19    69.90     3.02 o
      1333    1   1 -12   1    73.19    69.90     3.02 o
      1334    2   2  13   1   314.49   293.67     8.14 o
      1334    1   2 -12   1   314.49   293.67     8.14 o
      1335    2   3  13   1  1081.71  1074.25    17.80 o
      1335    1   3 -12   1  1081.71  1074.25    17.80 o
      1336    2   4  13   1   268.30   241.84     7.93 o
      1336    1   4 -12   1   268.30   241.84     7.93 o
      1337    2   5  13   1   292.34   269.71     8.32 o
      1337    1   5 -12   1   292.34   269.71     8.32 o
      1338    2   6  13   1    96.35   107.93     3.85 o
      1338    1   6 -12   1    96.35   107.93     3.85 o
      1339    2   7  13   1   110.62   112.60     5.89 o
      1339    1   7 -12   1   110.62   112.60     5.89 o
      1340    2   8  13   1    32.58    39.15     9.24 o
      1340    1   8 -12   1    32.58    39.15     9.24 o
      1341    2   9  13   1   141.94   144.20     9.18 o
      1341    1   9 -12   1   141.94   144.20     9.18 o
      1342    2  -9  12   1     2.16    -0.49     5.53 <
      1342    1  -9 -11   1     2.16    -0.49     5.53 <
      1343    2  -8  12   1   220.07   222.38     7.94 o
      1343    1  -8 -11   1   220.07   222.38     7.94 o
      1344    2  -7  12   1    20.89    21.35     4.62 o
      1344    1  -7 -11   1    20.89    21.35     4.62 o
      1345    2  -6  12   1     7.44     0.67     3.88 <
      1345    1  -6 -11   1     7.44     0.67     3.88 <
      1346    2  -5  12   1    56.74    56.50     3.29 o
      1346    1  -5 -11   1    56.74    56.50     3.29 o
      1347    2  -4  12   1    83.17    72.69     3.12 o
      1347    1  -4 -11   1    83.17    72.69     3.12 o
      1348    2  -3  12   1    81.98    69.85     2.90 o
      1348    1  -3 -11   1    81.98    69.85     2.90 o
      1349    2  -2  12   1    16.82    22.93     1.57 o
      1349    1  -2 -11   1    16.82    22.93     1.57 o
      1350    2  -1  12   1   116.40   115.57     2.82 o
      1350    1  -1 -11   1   116.40   115.57     2.82 o
      1351    2   0  12   1    23.29    22.93     1.50 o
      1351    1   0 -11   1    23.29    22.93     1.50 o
      1352    2   1  12   1    48.15    47.42     1.84 o
      1352    1   1 -11   1    48.15    47.42     1.84 o
      1353    2   2  12   1   320.04   317.45     6.39 o
      1353    1   2 -11   1   320.04   317.45     6.39 o
      1354    2   3  12   1  1970.51  1873.53    38.42 o
      1354    1   3 -11   1  1970.51  1873.53    38.42 o
      1355    2   4  12   1   571.68   543.15    11.55 o
      1355    1   4 -11   1   571.68   543.15    11.55 o
      1356    2   5  12   1   153.55   142.36     4.85 o
      1356    1   5 -11   1   153.55   142.36     4.85 o
      1357    2   6  12   1   212.34   212.49     5.74 o
      1357    1   6 -11   1   212.34   212.49     5.74 o
      1358    2   7  12   1     2.03     3.06     4.45 <
      1358    1   7 -11   1     2.03     3.06     4.45 <
      1359    2   8  12   1   111.82   105.01     8.17 o
      1359    1   8 -11   1   111.82   105.01     8.17 o
      1360    2   9  12   1   138.36   147.58     8.86 o
      1360    1   9 -11   1   138.36   147.58     8.86 o
      1361    2  -9  11   1    43.20    44.82     5.68 o
      1361    1  -9 -10   1    43.20    44.82     5.68 o
      1362    2  -8  11   1   119.89   124.61     6.25 o
      1362    1  -8 -10   1   119.89   124.61     6.25 o
      1363    2  -7  11   1    69.05    65.13     5.11 o
      1363    1  -7 -10   1    69.05    65.13     5.11 o
      1364    2  -6  11   1    94.90    81.41     5.32 o
      1364    1  -6 -10   1    94.90    81.41     5.32 o
      1365    2  -5  11   1     1.84     4.99     2.82 <
      1365    1  -5 -10   1     1.84     4.99     2.82 <
      1366    2  -4  11   1   335.57   341.14     4.74 o
      1366    1  -4 -10   1   335.57   341.14     4.74 o
      1367    2  -3  11   1   178.62   171.26     4.22 o
      1367    1  -3 -10   1   178.62   171.26     4.22 o
      1368    2  -2  11   1   115.59   102.53     3.87 o
      1368    1  -2 -10   1   115.59   102.53     3.87 o
      1369    2  -1  11   1    15.91    16.14     1.39 o
      1369    1  -1 -10   1    15.91    16.14     1.39 o
      1370    2   0  11   1    70.62    78.84     0.85 o
      1370    1   0 -10   1    70.62    78.84     0.85 o
      1371    2   1  11   1   229.98   229.57     3.62 o
      1371    1   1 -10   1   229.98   229.57     3.62 o
      1372    2   2  11   1   116.00   128.34     0.96 o
      1372    1   2 -10   1   116.00   128.34     0.96 o
      1373    2   3  11   1  2094.50  2072.71    28.40 o
      1373    1   3 -10   1  2094.50  2072.71    28.40 o
      1374    2   4  11   1   741.43   723.36    12.38 o
      1374    1   4 -10   1   741.43   723.36    12.38 o
      1375    2   5  11   1   101.74   102.44     3.37 o
      1375    1   5 -10   1   101.74   102.44     3.37 o
      1376    2   6  11   1    54.95    64.19     2.89 o
      1376    1   6 -10   1    54.95    64.19     2.89 o
      1377    2   7  11   1    34.97    32.99     3.86 o
      1377    1   7 -10   1    34.97    32.99     3.86 o
      1378    2   8  11   1     9.39     5.62     4.91 <
      1378    1   8 -10   1     9.39     5.62     4.91 <
      1379    2   9  11   1    66.05    69.54     7.66 o
      1379    1   9 -10   1    66.05    69.54     7.66 o
      1380    2  10  11   1   151.51   168.12    15.50 o
      1380    1  10 -10   1   151.51   168.12    15.50 o
      1381    2 -10  10   1   171.16   164.88     8.27 o
      1381    1 -10  -9   1   171.16   164.88     8.27 o
      1382    2  -9  10   1   116.30   134.45     6.16 o
      1382    1  -9  -9   1   116.30   134.45     6.16 o
      1383    2  -8  10   1   147.14   158.68     6.22 o
      1383    1  -8  -9   1   147.14   158.68     6.22 o
      1384    2  -7  10   1    19.69    15.51     4.35 o
      1384    1  -7  -9   1    19.69    15.51     4.35 o
      1385    2  -6  10   1    16.50    16.59     3.19 o
      1385    1  -6  -9   1    16.50    16.59     3.19 o
      1386    2  -5  10   1    14.16    10.74     2.42 o
      1386    1  -5  -9   1    14.16    10.74     2.42 o
      1387    2  -4  10   1   206.27   192.62     5.21 o
      1387    1  -4  -9   1   206.27   192.62     5.21 o
      1388    2  -3  10   1   311.30   310.12     5.16 o
      1388    1  -3  -9   1   311.30   310.12     5.16 o
      1389    2  -2  10   1   221.17   245.62     0.87 o
      1389    1  -2  -9   1   221.17   245.62     0.87 o
      1390    2  -1  10   1    55.28    49.85     2.69 o
      1390    1  -1  -9   1    55.28    49.85     2.69 o
      1391    2   0  10   1    84.01    85.86     1.68 o
      1391    1   0  -9   1    84.01    85.86     1.68 o
      1392    2   1  10   1    21.96    17.08     1.62 o
      1392    1   1  -9   1    21.96    17.08     1.62 o
      1393    2   2  10   1    80.83    75.38     2.62 o
      1393    1   2  -9   1    80.83    75.38     2.62 o
      1394    2   3  10   1  1388.01  1383.47    21.61 o
      1394    1   3  -9   1  1388.01  1383.47    21.61 o
      1395    2   4  10   1   724.43   700.48    13.56 o
      1395    1   4  -9   1   724.43   700.48    13.56 o
      1396    2   5  10   1   344.34   374.13    22.18 o
      1396    1   5  -9   1   344.34   374.13    22.18 o
      1397    2   6  10   1    31.86    31.33     2.89 o
      1397    1   6  -9   1    31.86    31.33     2.89 o
      1398    2   7  10   1    14.82     8.90     3.55 <
      1398    1   7  -9   1    14.82     8.90     3.55 <
      1399    2   8  10   1   123.28   126.45     5.03 o
      1399    1   8  -9   1   123.28   126.45     5.03 o
      1400    2   9  10   1   154.98   147.62     9.19 o
      1400    1   9  -9   1   154.98   147.62     9.19 o
      1401    2  10  10   1    61.75    85.09     7.92 o
      1401    1  10  -9   1    61.75    85.09     7.92 o
      1402    2 -10   9   1    17.62    42.57     5.63 o
      1402    1 -10  -8   1    17.62    42.57     5.63 o
      1403    2  -9   9   1   275.85   314.30     5.93 o
      1403    1  -9  -8   1   275.85   314.30     5.93 o
      1404    2  -8   9   1   567.39   546.21    13.14 o
      1404    1  -8  -8   1   567.39   546.21    13.14 o
      1405    2  -7   9   1   180.30   168.79     7.01 o
      1405    1  -7  -8   1   180.30   168.79     7.01 o
      1406    2  -6   9   1    53.08    46.79     3.50 o
      1406    1  -6  -8   1    53.08    46.79     3.50 o
      1407    2  -5   9   1    63.35    58.44     2.95 o
      1407    1  -5  -8   1    63.35    58.44     2.95 o
      1408    2  -4   9   1     5.47     5.62     1.71 o
      1408    1  -4  -8   1     5.47     5.62     1.71 o
      1409    2  -3   9   1   313.16   365.23    20.58 o
      1409    1  -3  -8   1   313.16   365.23    20.58 o
      1410    2  -2   9   1    10.82    12.36     2.23 o
      1410    1  -2  -8   1    10.82    12.36     2.23 o
      1411    2  -1   9   1    12.86    12.50     1.80 o
      1411    1  -1  -8   1    12.86    12.50     1.80 o
      1412    2   0   9   1    36.41    38.61     1.63 o
      1412    1   0  -8   1    36.41    38.61     1.63 o
      1413    2   1   9   1    25.69    22.84     1.55 o
      1413    1   1  -8   1    25.69    22.84     1.55 o
      1414    2   2   9   1   436.37   461.70     4.99 o
      1414    1   2  -8   1   436.37   461.70     4.99 o
      1415    2   3   9   1   886.10   986.86    56.77 o
      1415    1   3  -8   1   886.10   986.86    56.77 o
      1416    2   4   9   1   339.60   297.17     9.42 o
      1416    1   4  -8   1   339.60   297.17     9.42 o
      1417    2   5   9   1   520.41   556.72    33.03 o
      1417    1   5  -8   1   520.41   556.72    33.03 o
      1418    2   6   9   1     8.38     3.60     2.63 <
      1418    1   6  -8   1     8.38     3.60     2.63 <
      1419    2   7   9   1    59.75    60.82     3.87 o
      1419    1   7  -8   1    59.75    60.82     3.87 o
      1420    2   8   9   1    11.02    13.26     3.89 o
      1420    1   8  -8   1    11.02    13.26     3.89 o
      1421    2   9   9   1    59.61    56.64     7.61 o
      1421    1   9  -8   1    59.61    56.64     7.61 o
      1422    2  10   9   1   140.22   140.43     9.34 o
      1422    1  10  -8   1   140.22   140.43     9.34 o
      1423    2 -10   8   1    93.74   101.50     5.57 o
      1423    1 -10  -7   1    93.74   101.50     5.57 o
      1424    2  -9   8   1   730.73   787.46    47.24 o
      1424    1  -9  -7   1   730.73   787.46    47.24 o
      1425    2  -8   8   1   466.49   451.36    11.10 o
      1425    1  -8  -7   1   466.49   451.36    11.10 o
      1426    2  -7   8   1    18.43    14.83     2.97 o
      1426    1  -7  -7   1    18.43    14.83     2.97 o
      1427    2  -6   8   1   133.65   129.24     4.04 o
      1427    1  -6  -7   1   133.65   129.24     4.04 o
      1428    2  -5   8   1    33.66    33.94     2.06 o
      1428    1  -5  -7   1    33.66    33.94     2.06 o
      1429    2  -4   8   1    18.02    18.97     1.64 o
      1429    1  -4  -7   1    18.02    18.97     1.64 o
      1430    2  -3   8   1   414.86   434.01     3.43 o
      1430    1  -3  -7   1   414.86   434.01     3.43 o
      1431    2  -2   8   1   172.25   166.50     5.27 o
      1431    1  -2  -7   1   172.25   166.50     5.27 o
      1432    2  -1   8   1    24.80    24.68     3.42 o
      1432    1  -1  -7   1    24.80    24.68     3.42 o
      1433    2   0   8   1    22.28    20.86     1.75 o
      1433    1   0  -7   1    22.28    20.86     1.75 o
      1434    2   1   8   1   225.50   248.09    14.65 o
      1434    1   1  -7   1   225.50   248.09    14.65 o
      1435    2   2   8   1   230.15   252.45     2.09 o
      1435    1   2  -7   1   230.15   252.45     2.09 o
      1436    2   3   8   1  1144.59  1274.46    76.33 o
      1436    1   3  -7   1  1144.59  1274.46    76.33 o
      1437    2   4   8   1   859.00   860.86    13.34 o
      1437    1   4  -7   1   859.00   860.86    13.34 o
      1438    2   5   8   1   958.28   989.61     8.92 o
      1438    1   5  -7   1   958.28   989.61     8.92 o
      1439    2   6   8   1    15.21    17.13     2.58 o
      1439    1   6  -7   1    15.21    17.13     2.58 o
      1440    2   7   8   1    41.22    40.95     3.20 o
      1440    1   7  -7   1    41.22    40.95     3.20 o
      1441    2   8   8   1   265.13   267.15     6.50 o
      1441    1   8  -7   1   265.13   267.15     6.50 o
      1442    2   9   8   1   105.40   100.51     7.93 o
      1442    1   9  -7   1   105.40   100.51     7.93 o
      1443    2  10   8   1   204.09   206.46    10.09 o
      1443    1  10  -7   1   204.09   206.46    10.09 o
      1444    2 -10   7   1   606.19   621.77    10.54 o
      1444    1 -10  -6   1   606.19   621.77    10.54 o
      1445    2  -9   7   1   504.22   535.28     6.41 o
      1445    1  -9  -6   1   504.22   535.28     6.41 o
      1446    2  -8   7   1    79.50    74.66     4.86 o
      1446    1  -8  -6   1    79.50    74.66     4.86 o
      1447    2  -7   7   1   475.85   483.23     6.96 o
      1447    1  -7  -6   1   475.85   483.23     6.96 o
      1448    2  -6   7   1   543.23   551.55     7.14 o
      1448    1  -6  -6   1   543.23   551.55     7.14 o
      1449    2  -5   7   1    55.20    59.61     2.16 o
      1449    1  -5  -6   1    55.20    59.61     2.16 o
      1450    2  -4   7   1   299.06   309.22     3.77 o
      1450    1  -4  -6   1   299.06   309.22     3.77 o
      1451    2  -3   7   1   404.89   455.45    26.29 o
      1451    1  -3  -6   1   404.89   455.45    26.29 o
      1452    2  -2   7   1  1016.55  1035.73    18.95 o
      1452    1  -2  -6   1  1016.55  1035.73    18.95 o
      1453    2  -1   7   1    17.59    17.08     2.75 o
      1453    1  -1  -6   1    17.59    17.08     2.75 o
      1454    2   0   7   1    33.14    31.33     1.79 o
      1454    1   0  -6   1    33.14    31.33     1.79 o
      1455    2   1   7   1    84.19    95.30     0.41 o
      1455    1   1  -6   1    84.19    95.30     0.41 o
      1456    2   2   7   1   230.95   202.28     7.73 o
      1456    1   2  -6   1   230.95   202.28     7.73 o
      1457    2   3   7   1  1550.45  1726.76   103.11 o
      1457    1   3  -6   1  1550.45  1726.76   103.11 o
      1458    2   4   7   1  1908.47  2088.26   121.18 o
      1458    1   4  -6   1  1908.47  2088.26   121.18 o
      1459    2   5   7   1  1067.18  1118.08     4.61 o
      1459    1   5  -6   1  1067.18  1118.08     4.61 o
      1460    2   6   7   1   103.77   115.08     3.16 o
      1460    1   6  -6   1   103.77   115.08     3.16 o
      1461    2   7   7   1     2.81    -0.22     3.19 <
      1461    1   7  -6   1     2.81    -0.22     3.19 <
      1462    2   8   7   1   304.38   302.34     6.48 o
      1462    1   8  -6   1   304.38   302.34     6.48 o
      1463    2   9   7   1   150.78   143.93     8.64 o
      1463    1   9  -6   1   150.78   143.93     8.64 o
      1464    2  10   7   1    83.37    95.93     7.70 o
      1464    1  10  -6   1    83.37    95.93     7.70 o
      1465    2 -10   6   1   526.01   569.22     4.86 o
      1465    1 -10  -5   1   526.01   569.22     4.86 o
      1466    2  -9   6   1   375.10   355.70    10.29 o
      1466    1  -9  -5   1   375.10   355.70    10.29 o
      1467    2  -8   6   1   240.06   245.57     6.10 o
      1467    1  -8  -5   1   240.06   245.57     6.10 o
      1468    2  -7   6   1   519.55   515.86     8.93 o
      1468    1  -7  -5   1   519.55   515.86     8.93 o
      1469    2  -6   6   1    63.45    61.67     2.66 o
      1469    1  -6  -5   1    63.45    61.67     2.66 o
      1470    2  -5   6   1     5.37     3.60     1.94 <
      1470    1  -5  -5   1     5.37     3.60     1.94 <
      1471    2  -4   6   1   241.11   240.40     6.67 o
      1471    1  -4  -5   1   241.11   240.40     6.67 o
      1472    2  -3   6   1   248.67   259.59     5.45 o
      1472    1  -3  -5   1   248.67   259.59     5.45 o
      1473    2   1   6   1   164.60   141.73     6.29 o
      1473    1   1  -5   1   164.60   141.73     6.29 o
      1474    2   3   6   1   526.66   538.74    16.67 o
      1474    1   3  -5   1   526.66   538.74    16.67 o
      1475    2   4   6   1   553.45   578.16     4.54 o
      1475    1   4  -5   1   553.45   578.16     4.54 o
      1476    2   5   6   1   456.83   504.71    30.10 o
      1476    1   5  -5   1   456.83   504.71    30.10 o
      1477    2   6   6   1   745.41   746.28    10.64 o
      1477    1   6  -5   1   745.41   746.28    10.64 o
      1478    2   7   6   1    46.66    39.56     3.28 o
      1478    1   7  -5   1    46.66    39.56     3.28 o
      1479    2   8   6   1    89.92    82.22     4.75 o
      1479    1   8  -5   1    89.92    82.22     4.75 o
      1480    2   9   6   1    59.55    57.13     4.66 o
      1480    1   9  -5   1    59.55    57.13     4.66 o
      1481    2  10   6   1    58.52    52.91     7.34 o
      1481    1  10  -5   1    58.52    52.91     7.34 o
      1482    2 -10   5   1   194.45   230.20     6.28 o
      1482    1 -10  -4   1   194.45   230.20     6.28 o
      1483    2  -9   5   1    17.37    23.82     4.28 o
      1483    1  -9  -4   1    17.37    23.82     4.28 o
      1484    2  -8   5   1     9.10    -1.26     3.08 <
      1484    1  -8  -4   1     9.10    -1.26     3.08 <
      1485    2  -7   5   1   223.66   223.45     4.97 o
      1485    1  -7  -4   1   223.66   223.45     4.97 o
      1486    2  -6   5   1   239.80   225.30     5.76 o
      1486    1  -6  -4   1   239.80   225.30     5.76 o
      1487    2  -5   5   1     0.72     3.91     2.24 <
      1487    1  -5  -4   1     0.72     3.91     2.24 <
      1488    2  -4   5   1   161.07   150.32     5.61 o
      1488    1  -4  -4   1   161.07   150.32     5.61 o
      1489    2  -3   5   1   279.81   277.76     9.54 o
      1489    1  -3  -4   1   279.81   277.76     9.54 o
      1490    2   4   5   1     5.03     4.36     2.61 <
      1490    1   4  -4   1     5.03     4.36     2.61 <
      1491    2   5   5   1   139.91   139.21     5.48 o
      1491    1   5  -4   1   139.91   139.21     5.48 o
      1492    2   6   5   1   788.28   859.79    50.22 o
      1492    1   6  -4   1   788.28   859.79    50.22 o
      1493    2   7   5   1    92.81    82.13     3.82 o
      1493    1   7  -4   1    92.81    82.13     3.82 o
      1494    2   8   5   1     4.11    -5.98     3.45 <
      1494    1   8  -4   1     4.11    -5.98     3.45 <
      1495    2   9   5   1    24.14    19.28     4.24 o
      1495    1   9  -4   1    24.14    19.28     4.24 o
      1496    2  10   5   1    98.10    81.36     6.66 o
      1496    1  10  -4   1    98.10    81.36     6.66 o
      1497    2 -10   4   1    89.79    96.69     6.60 o
      1497    1 -10  -3   1    89.79    96.69     6.60 o
      1498    2  -9   4   1    16.80     9.44     4.23 <
      1498    1  -9  -3   1    16.80     9.44     4.23 <
      1499    2  -8   4   1    87.29    88.78     3.74 o
      1499    1  -8  -3   1    87.29    88.78     3.74 o
      1500    2  -7   4   1   283.62   299.06     3.44 o
      1500    1  -7  -3   1   283.62   299.06     3.44 o
      1501    2  -6   4   1   102.10    98.40     3.29 o
      1501    1  -6  -3   1   102.10    98.40     3.29 o
      1502    2  -5   4   1   160.60   152.48     4.10 o
      1502    1  -5  -3   1   160.60   152.48     4.10 o
      1503    2  -4   4   1   305.41   319.33     6.34 o
      1503    1  -4  -3   1   305.41   319.33     6.34 o
      1504    2  -3   4   1    68.89    69.72     4.28 o
      1504    1  -3  -3   1    68.89    69.72     4.28 o
      1505    2   4   4   1    42.80    33.44     4.12 o
      1505    1   4  -3   1    42.80    33.44     4.12 o
      1506    2   5   4   1     9.46     3.64     2.59 <
      1506    1   5  -3   1     9.46     3.64     2.59 <
      1507    2   6   4   1   284.04   295.11     5.97 o
      1507    1   6  -3   1   284.04   295.11     5.97 o
      1508    2   7   4   1     1.06    -5.93     2.58 <
      1508    1   7  -3   1     1.06    -5.93     2.58 <
      1509    2   8   4   1     0.61    -0.04     3.42 <
      1509    1   8  -3   1     0.61    -0.04     3.42 <
      1510    2   9   4   1    25.16    14.29     4.20 o
      1510    1   9  -3   1    25.16    14.29     4.20 o
      1511    2  10   4   1    18.37    -3.60     5.13 <
      1511    1  10  -3   1    18.37    -3.60     5.13 <
      1512    2  11   4   1    24.33    29.35    11.97 <
      1512    1  11  -3   1    24.33    29.35    11.97 <
      1513    2 -11   3   1    39.66    39.74    10.92 o
      1513    1 -11  -2   1    39.66    39.74    10.92 o
      1514    2 -10   3   1    36.82    28.05     6.04 o
      1514    1 -10  -2   1    36.82    28.05     6.04 o
      1515    2  -9   3   1    74.16    59.34     4.54 o
      1515    1  -9  -2   1    74.16    59.34     4.54 o
      1516    2  -8   3   1     9.49     2.61     2.99 <
      1516    1  -8  -2   1     9.49     2.61     2.99 <
      1517    2  -7   3   1   558.98   557.62     8.97 o
      1517    1  -7  -2   1   558.98   557.62     8.97 o
      1518    2  -6   3   1    94.48    95.52     2.89 o
      1518    1  -6  -2   1    94.48    95.52     2.89 o
      1519    2  -5   3   1   669.71   692.03     6.34 o
      1519    1  -5  -2   1   669.71   692.03     6.34 o
      1520    2  -4   3   1   205.23   195.45     6.28 o
      1520    1  -4  -2   1   205.23   195.45     6.28 o
      1521    2  -3   3   1   251.29   257.93     8.19 o
      1521    1  -3  -2   1   251.29   257.93     8.19 o
      1522    2   4   3   1   151.78   140.92     7.28 o
      1522    1   4  -2   1   151.78   140.92     7.28 o
      1523    2   5   3   1   632.64   701.20    41.46 o
      1523    1   5  -2   1   632.64   701.20    41.46 o
      1524    2   6   3   1   124.25   125.77     3.37 o
      1524    1   6  -2   1   124.25   125.77     3.37 o
      1525    2   7   3   1    92.18   102.26     2.85 o
      1525    1   7  -2   1    92.18   102.26     2.85 o
      1526    2   8   3   1   222.05   204.57     6.63 o
      1526    1   8  -2   1   222.05   204.57     6.63 o
      1527    2   9   3   1    63.01    52.59     4.63 o
      1527    1   9  -2   1    63.01    52.59     4.63 o
      1528    2  10   3   1     5.87    -9.62    10.15 <
      1528    1  10  -2   1     5.87    -9.62    10.15 <
      1529    2  11   3   1    17.79     5.03     7.19 <
      1529    1  11  -2   1    17.79     5.03     7.19 <
      1530    2 -11   2   1   175.48   167.53     8.65 o
      1530    1 -11  -1   1   175.48   167.53     8.65 o
      1531    2 -10   2   1    17.93     0.54     5.62 <
      1531    1 -10  -1   1    17.93     0.54     5.62 <
      1532    2  -9   2   1   122.32   113.32     5.97 o
      1532    1  -9  -1   1   122.32   113.32     5.97 o
      1533    2  -8   2   1    17.89    15.15     3.09 o
      1533    1  -8  -1   1    17.89    15.15     3.09 o
      1534    2  -7   2   1   168.83   181.29     2.25 o
      1534    1  -7  -1   1   168.83   181.29     2.25 o
      1535    2  -6   2   1    19.86    16.90     2.08 o
      1535    1  -6  -1   1    19.86    16.90     2.08 o
      1536    2  -5   2   1   388.73   415.98    24.93 o
      1536    1  -5  -1   1   388.73   415.98    24.93 o
      1537    2  -4   2   1     0.31     2.79     3.14 <
      1537    1  -4  -1   1     0.31     2.79     3.14 <
      1538    2  -3   2   1     2.63     3.15     2.92 <
      1538    1  -3  -1   1     2.63     3.15     2.92 <
      1539    2   4   2   1  1514.97  1531.81    46.24 o
      1539    1   4  -1   1  1514.97  1531.81    46.24 o
      1540    2   5   2   1   563.10   541.44    20.46 o
      1540    1   5  -1   1   563.10   541.44    20.46 o
      1541    2   6   2   1   301.27   306.52     5.55 o
      1541    1   6  -1   1   301.27   306.52     5.55 o
      1542    2   7   2   1   539.84   557.80     9.38 o
      1542    1   7  -1   1   539.84   557.80     9.38 o
      1543    2   8   2   1   494.20   489.61     9.95 o
      1543    1   8  -1   1   494.20   489.61     9.95 o
      1544    2   9   2   1     5.13    -2.88     3.91 <
      1544    1   9  -1   1     5.13    -2.88     3.91 <
      1545    2  10   2   1    28.88    10.47     5.40 <
      1545    1  10  -1   1    28.88    10.47     5.40 <
      1546    2  11   2   1     1.55   -15.37     6.95 <
      1546    1  11  -1   1     1.55   -15.37     6.95 <
      1547    2 -11   1   1    45.00    31.42     6.61 o
      1547    1 -11   0   1    45.00    31.42     6.61 o
      1548    2 -10   1   1     1.51    -7.51     6.10 <
      1548    1 -10   0   1     1.51    -7.51     6.10 <
      1549    2  -9   1   1    20.94     9.98     4.40 <
      1549    1  -9   0   1    20.94     9.98     4.40 <
      1550    2  -8   1   1   199.06   200.84     5.19 o
      1550    1  -8   0   1   199.06   200.84     5.19 o
      1551    2  -7   1   1   229.70   224.89     4.65 o
      1551    1  -7   0   1   229.70   224.89     4.65 o
      1552    2  -6   1   1     8.44     5.98     1.95 o
      1552    1  -6   0   1     8.44     5.98     1.95 o
      1553    2  -5   1   1   172.14   175.90     3.59 o
      1553    1  -5   0   1   172.14   175.90     3.59 o
      1554    2  -4   1   1    39.12    25.53     3.82 o
      1554    1  -4   0   1    39.12    25.53     3.82 o
      1555    2  -3   1   1    47.00    55.51     3.72 o
      1555    1  -3   0   1    47.00    55.51     3.72 o
      1556    2   4   1   1  1244.93  1211.76    40.64 o
      1556    1   4   0   1  1244.93  1211.76    40.64 o
      1557    2   5   1   1    54.04    46.93     5.50 o
      1557    1   5   0   1    54.04    46.93     5.50 o
      1558    2   6   1   1  1125.89  1214.36    72.67 o
      1558    1   6   0   1  1125.89  1214.36    72.67 o
      1559    2   7   1   1   342.88   365.73     4.13 o
      1559    1   7   0   1   342.88   365.73     4.13 o
      1560    2   8   1   1    70.65    78.13     3.84 o
      1560    1   8   0   1    70.65    78.13     3.84 o
      1561    2   9   1   1    30.33    23.82     4.23 o
      1561    1   9   0   1    30.33    23.82     4.23 o
      1562    2  10   1   1    21.07     9.57     5.55 <
      1562    1  10   0   1    21.07     9.57     5.55 <
      1563    2  11   1   1    29.60    12.41     9.47 <
      1563    1  11   0   1    29.60    12.41     9.47 <
      1564    2 -11   0   1    41.40    42.57     7.54 o
      1564    1 -11   1   1    41.40    42.57     7.54 o
      1565    2 -10   0   1     1.39    -7.42     4.61 <
      1565    1 -10   1   1     1.39    -7.42     4.61 <
      1566    2  -9   0   1    20.27    10.38     4.39 <
      1566    1  -9   1   1    20.27    10.38     4.39 <
      1567    2  -8   0   1   218.22   219.09     5.63 o
      1567    1  -8   1   1   218.22   219.09     5.63 o
      1568    2  -7   0   1   209.35   203.72     4.53 o
      1568    1  -7   1   1   209.35   203.72     4.53 o
      1569    2  -6   0   1     9.28     5.44     1.88 <
      1569    1  -6   1   1     9.28     5.44     1.88 <
      1570    2  -5   0   1   158.76   158.05     4.69 o
      1570    1  -5   1   1   158.76   158.05     4.69 o
      1571    2  -4   0   1    42.50    31.42     2.94 o
      1571    1  -4   1   1    42.50    31.42     2.94 o
      1572    2   3   0   1    29.88    21.22     3.52 o
      1572    1   3   1   1    29.88    21.22     3.52 o
      1573    2   4   0   1  1319.49  1293.16    42.74 o
      1573    1   4   1   1  1319.49  1293.16    42.74 o
      1574    2   5   0   1    59.09    53.09     5.76 o
      1574    1   5   1   1    59.09    53.09     5.76 o
      1575    2   6   0   1  1226.94  1319.28    77.96 o
      1575    1   6   1   1  1226.94  1319.28    77.96 o
      1576    2   7   0   1   334.14   350.62     3.59 o
      1576    1   7   1   1   334.14   350.62     3.59 o
      1577    2   8   0   1    73.09    79.92     3.96 o
      1577    1   8   1   1    73.09    79.92     3.96 o
      1578    2   9   0   1    27.77    15.01     5.19 <
      1578    1   9   1   1    27.77    15.01     5.19 <
      1579    2  10   0   1    23.07     7.37     5.66 <
      1579    1  10   1   1    23.07     7.37     5.66 <
      1580    2  11   0   1    27.12    12.90     7.54 <
      1580    1  11   1   1    27.12    12.90     7.54 <
      1581    2 -11  -1   1   192.32   199.27     9.74 o
      1581    1 -11   2   1   192.32   199.27     9.74 o
      1582    2 -10  -1   1    18.96     1.75     5.01 <
      1582    1 -10   2   1    18.96     1.75     5.01 <
      1583    2  -9  -1   1   131.73   118.09     6.45 o
      1583    1  -9   2   1   131.73   118.09     6.45 o
      1584    2  -8  -1   1    18.46    16.90     3.35 o
      1584    1  -8   2   1    18.46    16.90     3.35 o
      1585    2  -7  -1   1   183.11   194.41     2.67 o
      1585    1  -7   2   1   183.11   194.41     2.67 o
      1586    2  -6  -1   1    18.32    20.45     1.88 o
      1586    1  -6   2   1    18.32    20.45     1.88 o
      1587    2  -5  -1   1   403.86   434.64    25.72 o
      1587    1  -5   2   1   403.86   434.64    25.72 o
      1588    2  -4  -1   1     0.34     3.28     3.23 <
      1588    1  -4   2   1     0.34     3.28     3.23 <
      1589    2   3  -1   1   142.51   143.85     6.40 o
      1589    1   3   2   1   142.51   143.85     6.40 o
      1590    2   4  -1   1  1426.12  1427.30    44.64 o
      1590    1   4   2   1  1426.12  1427.30    44.64 o
      1591    2   5  -1   1   592.22   582.61    21.15 o
      1591    1   5   2   1   592.22   582.61    21.15 o
      1592    2   6  -1   1   281.25   303.78     4.14 o
      1592    1   6   2   1   281.25   303.78     4.14 o
      1593    2   7  -1   1   493.33   528.45    31.45 o
      1593    1   7   2   1   493.33   528.45    31.45 o
      1594    2   8  -1   1   483.70   485.48     9.13 o
      1594    1   8   2   1   483.70   485.48     9.13 o
      1595    2   9  -1   1     5.37    -2.47     4.86 <
      1595    1   9   2   1     5.37    -2.47     4.86 <
      1596    2  10  -1   1    26.41    24.50     6.89 o
      1596    1  10   2   1    26.41    24.50     6.89 o
      1597    2  11  -1   1     1.50    -5.39     9.61 <
      1597    1  11   2   1     1.50    -5.39     9.61 <
      1598    2 -11  -2   1    41.23    82.58    11.89 o
      1598    1 -11   3   1    41.23    82.58    11.89 o
      1599    2 -10  -2   1    36.32    19.37     5.45 o
      1599    1 -10   3   1    36.32    19.37     5.45 o
      1600    2  -9  -2   1    80.74    71.02     4.82 o
      1600    1  -9   3   1    80.74    71.02     4.82 o
      1601    2  -8  -2   1     9.87     0.90     3.31 <
      1601    1  -8   3   1     9.87     0.90     3.31 <
      1602    2  -7  -2   1   569.58   561.67     9.83 o
      1602    1  -7   3   1   569.58   561.67     9.83 o
      1603    2  -6  -2   1   101.02    97.72     3.18 o
      1603    1  -6   3   1   101.02    97.72     3.18 o
      1604    2  -5  -2   1   636.04   673.46    40.04 o
      1604    1  -5   3   1   636.04   673.46    40.04 o
      1605    2  -4  -2   1   213.83   214.64     8.22 o
      1605    1  -4   3   1   213.83   214.64     8.22 o
      1606    2   3  -2   1  2094.54  2076.94    44.07 o
      1606    1   3   3   1  2094.54  2076.94    44.07 o
      1607    2   4  -2   1   162.04   145.06     6.02 o
      1607    1   4   3   1   162.04   145.06     6.02 o
      1608    2   5  -2   1   568.74   628.51     6.02 o
      1608    1   5   3   1   568.74   628.51     6.02 o
      1609    2   6  -2   1   134.18   141.19     4.04 o
      1609    1   6   3   1   134.18   141.19     4.04 o
      1610    2   7  -2   1   100.10   108.06     3.04 o
      1610    1   7   3   1   100.10   108.06     3.04 o
      1611    2   8  -2   1   215.69   213.79     5.36 o
      1611    1   8   3   1   215.69   213.79     5.36 o
      1612    2   9  -2   1    57.23    48.19     5.73 o
      1612    1   9   3   1    57.23    48.19     5.73 o
      1613    2  10  -2   1     6.39    -9.75     8.52 <
      1613    1  10   3   1     6.39    -9.75     8.52 <
      1614    2  11  -2   1    16.44     7.69     6.19 <
      1614    1  11   3   1    16.44     7.69     6.19 <
      1615    2 -10  -3   1    87.83    80.96     6.25 o
      1615    1 -10   4   1    87.83    80.96     6.25 o
      1616    2  -9  -3   1    18.16     7.42     4.51 <
      1616    1  -9   4   1    18.16     7.42     4.51 <
      1617    2  -8  -3   1    86.66    82.31     3.96 o
      1617    1  -8   4   1    86.66    82.31     3.96 o
      1618    2  -7  -3   1   270.97   287.15     3.03 o
      1618    1  -7   4   1   270.97   287.15     3.03 o
      1619    2  -6  -3   1    97.82    96.74     3.36 o
      1619    1  -6   4   1    97.82    96.74     3.36 o
      1620    2  -5  -3   1   169.89   177.20     3.26 o
      1620    1  -5   4   1   169.89   177.20     3.26 o
      1621    2  -4  -3   1   280.91   292.81     9.46 o
      1621    1  -4   4   1   280.91   292.81     9.46 o
      1622    2   3  -3   1  3033.38  3108.12    52.68 o
      1622    1   3   4   1  3033.38  3108.12    52.68 o
      1623    2   4  -3   1    45.19    27.24     4.93 o
      1623    1   4   4   1    45.19    27.24     4.93 o
      1624    2   5  -3   1     8.78    13.40     3.33 o
      1624    1   5   4   1     8.78    13.40     3.33 o
      1625    2   6  -3   1   257.52   277.13     4.61 o
      1625    1   6   4   1   257.52   277.13     4.61 o
      1626    2   7  -3   1     1.01    -3.01     2.83 <
      1626    1   7   4   1     1.01    -3.01     2.83 <
      1627    2   8  -3   1     0.62    -7.55     4.38 <
      1627    1   8   4   1     0.62    -7.55     4.38 <
      1628    2   9  -3   1    27.12     7.55     6.84 <
      1628    1   9   4   1    27.12     7.55     6.84 <
      1629    2  10  -3   1    17.74     7.24     5.76 <
      1629    1  10   4   1    17.74     7.24     5.76 <
      1630    2  11  -3   1    23.03    31.06     8.25 o
      1630    1  11   4   1    23.03    31.06     8.25 o
      1631    2 -10  -4   1   211.05   221.48     9.08 o
      1631    1 -10   5   1   211.05   221.48     9.08 o
      1632    2  -9  -4   1    15.86    13.62     4.74 <
      1632    1  -9   5   1    15.86    13.62     4.74 <
      1633    2  -8  -4   1     8.72     0.45     3.08 <
      1633    1  -8   5   1     8.72     0.45     3.08 <
      1634    2  -7  -4   1   214.31   222.69     3.49 o
      1634    1  -7   5   1   214.31   222.69     3.49 o
      1635    2  -6  -4   1   229.07   225.03     4.72 o
      1635    1  -6   5   1   229.07   225.03     4.72 o
      1636    2  -5  -4   1     0.71     0.31     1.62 <
      1636    1  -5   5   1     0.71     0.31     1.62 <
      1637    2  -4  -4   1   171.99   168.93     3.56 o
      1637    1  -4   5   1   171.99   168.93     3.56 o
      1638    2   2  -4   1  3242.87  3254.08    85.47 o
      1638    1   2   5   1  3242.87  3254.08    85.47 o
      1639    2   3  -4   1  1073.15  1105.76    27.97 o
      1639    1   3   5   1  1073.15  1105.76    27.97 o
      1640    2   4  -4   1     4.87     2.79     2.70 <
      1640    1   4   5   1     4.87     2.79     2.70 <
      1641    2   5  -4   1   146.41   156.75     3.38 o
      1641    1   5   5   1   146.41   156.75     3.38 o
      1642    2   6  -4   1   810.17   854.80     8.97 o
      1642    1   6   5   1   810.17   854.80     8.97 o
      1643    2   7  -4   1    99.60    83.74     4.62 o
      1643    1   7   5   1    99.60    83.74     4.62 o
      1644    2   8  -4   1     4.30    -0.63     4.50 <
      1644    1   8   5   1     4.30    -0.63     4.50 <
      1645    2   9  -4   1    26.28    17.58     4.59 o
      1645    1   9   5   1    26.28    17.58     4.59 o
      1646    2  10  -4   1    99.27    81.00     7.16 o
      1646    1  10   5   1    99.27    81.00     7.16 o
      1647    2 -10  -5   1   506.83   543.01    12.41 o
      1647    1 -10   6   1   506.83   543.01    12.41 o
      1648    2  -9  -5   1   341.33   341.90    11.38 o
      1648    1  -9   6   1   341.33   341.90    11.38 o
      1649    2  -8  -5   1   239.23   248.00     4.61 o
      1649    1  -8   6   1   239.23   248.00     4.61 o
      1650    2  -7  -5   1   502.77   522.16     3.53 o
      1650    1  -7   6   1   502.77   522.16     3.53 o
      1651    2  -6  -5   1    57.36    63.25     2.41 o
      1651    1  -6   6   1    57.36    63.25     2.41 o
      1652    2  -5  -5   1     5.34     7.10     1.83 o
      1652    1  -5   6   1     5.34     7.10     1.83 o
      1653    2  -4  -5   1   219.83   246.83    14.28 o
      1653    1  -4   6   1   219.83   246.83    14.28 o
      1654    2  -3  -5   1   260.42   274.61     3.90 o
      1654    1  -3   6   1   260.42   274.61     3.90 o
      1655    2  -2  -5   1   589.15   636.83    38.07 o
      1655    1  -2   6   1   589.15   636.83    38.07 o
      1656    2   2  -5   1  1645.37  1651.34    44.20 o
      1656    1   2   6   1  1645.37  1651.34    44.20 o
      1657    2   3  -5   1   485.53   492.17    14.48 o
      1657    1   3   6   1   485.53   492.17    14.48 o
      1658    2   4  -5   1   582.90   578.43    13.85 o
      1658    1   4   6   1   582.90   578.43    13.85 o
      1659    2   5  -5   1   432.54   474.42     7.02 o
      1659    1   5   6   1   432.54   474.42     7.02 o
      1660    2   6  -5   1   699.04   697.87    13.85 o
      1660    1   6   6   1   699.04   697.87    13.85 o
      1661    2   7  -5   1    44.46    39.83     3.81 o
      1661    1   7   6   1    44.46    39.83     3.81 o
      1662    2   8  -5   1    81.57    70.93     4.98 o
      1662    1   8   6   1    81.57    70.93     4.98 o
      1663    2   9  -5   1    55.86    57.00     4.87 o
      1663    1   9   6   1    55.86    57.00     4.87 o
      1664    2  10  -5   1    55.11    57.04     6.48 o
      1664    1  10   6   1    55.11    57.04     6.48 o
      1665    2 -10  -6   1   590.04   627.79    13.66 o
      1665    1 -10   7   1   590.04   627.79    13.66 o
      1666    2  -9  -6   1   512.73   510.11    14.87 o
      1666    1  -9   7   1   512.73   510.11    14.87 o
      1667    2  -8  -6   1    85.63    88.55     4.40 o
      1667    1  -8   7   1    85.63    88.55     4.40 o
      1668    2  -7  -6   1   504.44   526.02     6.16 o
      1668    1  -7   7   1   504.44   526.02     6.16 o
      1669    2  -6  -6   1   559.12   589.54    35.13 o
      1669    1  -6   7   1   559.12   589.54    35.13 o
      1670    2  -5  -6   1    50.26    57.90     2.13 o
      1670    1  -5   7   1    50.26    57.90     2.13 o
      1671    2  -4  -6   1   282.63   302.75     1.41 o
      1671    1  -4   7   1   282.63   302.75     1.41 o
      1672    2  -3  -6   1   370.68   447.67    25.22 o
      1672    1  -3   7   1   370.68   447.67    25.22 o
      1673    2  -2  -6   1   948.72  1050.42     3.60 o
      1673    1  -2   7   1   948.72  1050.42     3.60 o
      1674    2  -1  -6   1    15.17    16.81     1.99 o
      1674    1  -1   7   1    15.17    16.81     1.99 o
      1675    2   0  -6   1    30.73    27.51     3.26 o
      1675    1   0   7   1    30.73    27.51     3.26 o
      1676    2   1  -6   1    84.29   101.77     3.94 o
      1676    1   1   7   1    84.29   101.77     3.94 o
      1677    2   2  -6   1   199.74   175.85     7.97 o
      1677    1   2   7   1   199.74   175.85     7.97 o
      1678    2   3  -6   1  1398.75  1589.89    90.58 o
      1678    1   3   7   1  1398.75  1589.89    90.58 o
      1679    2   4  -6   1  1684.81  1897.08   108.90 o
      1679    1   4   7   1  1684.81  1897.08   108.90 o
      1680    2   5  -6   1  1008.73  1017.07    21.65 o
      1680    1   5   7   1  1008.73  1017.07    21.65 o
      1681    2   6  -6   1   104.87   110.45     3.32 o
      1681    1   6   7   1   104.87   110.45     3.32 o
      1682    2   7  -6   1     2.53    -8.23     3.15 <
      1682    1   7   7   1     2.53    -8.23     3.15 <
      1683    2   8  -6   1   328.88   316.64     8.83 o
      1683    1   8   7   1   328.88   316.64     8.83 o
      1684    2   9  -6   1   161.21   150.95     6.75 o
      1684    1   9   7   1   161.21   150.95     6.75 o
      1685    2  10  -6   1    75.92   102.53     6.31 o
      1685    1  10   7   1    75.92   102.53     6.31 o
      1686    2 -10  -7   1    88.92    89.50     8.26 o
      1686    1 -10   8   1    88.92    89.50     8.26 o
      1687    2  -9  -7   1   791.39   850.97    14.25 o
      1687    1  -9   8   1   791.39   850.97    14.25 o
      1688    2  -8  -7   1   424.89   440.97     6.75 o
      1688    1  -8   8   1   424.89   440.97     6.75 o
      1689    2  -7  -7   1    16.80    12.72     3.46 o
      1689    1  -7   8   1    16.80    12.72     3.46 o
      1690    2  -6  -7   1   140.22   139.84     4.43 o
      1690    1  -6   8   1   140.22   139.84     4.43 o
      1691    2  -5  -7   1    34.97    37.44     1.86 o
      1691    1  -5   8   1    34.97    37.44     1.86 o
      1692    2  -4  -7   1    16.20    16.99     1.69 o
      1692    1  -4   8   1    16.20    16.99     1.69 o
      1693    2  -3  -7   1   425.82   469.65    27.55 o
      1693    1  -3   8   1   425.82   469.65    27.55 o
      1694    2  -2  -7   1   178.98   186.55     2.81 o
      1694    1  -2   8   1   178.98   186.55     2.81 o
      1695    2  -1  -7   1    22.20    25.58     1.92 o
      1695    1  -1   8   1    22.20    25.58     1.92 o
      1696    2   0  -7   1    22.53    23.02     1.78 o
      1696    1   0   8   1    22.53    23.02     1.78 o
      1697    2   1  -7   1   200.07   239.14    13.79 o
      1697    1   1   8   1   200.07   239.14    13.79 o
      1698    2   2  -7   1   230.00   257.35     6.65 o
      1698    1   2   8   1   230.00   257.35     6.65 o
      1699    2   3  -7   1  1185.64  1357.67    78.14 o
      1699    1   3   8   1  1185.64  1357.67    78.14 o
      1700    2   4  -7   1   891.60   913.86     9.93 o
      1700    1   4   8   1   891.60   913.86     9.93 o
      1701    2   5  -7   1  1023.88   995.40    20.94 o
      1701    1   5   8   1  1023.88   995.40    20.94 o
      1702    2   6  -7   1    13.68    11.24     3.53 o
      1702    1   6   8   1    13.68    11.24     3.53 o
      1703    2   7  -7   1    42.33    28.14     3.89 o
      1703    1   7   8   1    42.33    28.14     3.89 o
      1704    2   8  -7   1   247.74   247.77     6.87 o
      1704    1   8   8   1   247.74   247.77     6.87 o
      1705    2   9  -7   1   112.85   103.93     6.01 o
      1705    1   9   8   1   112.85   103.93     6.01 o
      1706    2  10  -7   1   190.93   190.68     8.55 o
      1706    1  10   8   1   190.93   190.68     8.55 o
      1707    2 -10  -8   1    18.53    29.04     7.10 o
      1707    1 -10   9   1    18.53    29.04     7.10 o
      1708    2  -9  -8   1   253.88   275.15     9.38 o
      1708    1  -9   9   1   253.88   275.15     9.38 o
      1709    2  -8  -8   1   618.50   617.63    11.49 o
      1709    1  -8   9   1   618.50   617.63    11.49 o
      1710    2  -7  -8   1   194.16   198.15     5.23 o
      1710    1  -7   9   1   194.16   198.15     5.23 o
      1711    2  -6  -8   1    56.08    55.02     3.55 o
      1711    1  -6   9   1    56.08    55.02     3.55 o
      1712    2  -5  -8   1    55.46    59.16     2.50 o
      1712    1  -5   9   1    55.46    59.16     2.50 o
      1713    2  -4  -8   1     4.98     7.78     1.59 o
      1713    1  -4   9   1     4.98     7.78     1.59 o
      1714    2  -3  -8   1   275.40   336.33    18.56 o
      1714    1  -3   9   1   275.40   336.33    18.56 o
      1715    2  -2  -8   1    11.19    14.47     1.55 o
      1715    1  -2   9   1    11.19    14.47     1.55 o
      1716    2  -1  -8   1    13.08    16.86     1.38 o
      1716    1  -1   9   1    13.08    16.86     1.38 o
      1717    2   0  -8   1    36.66    41.04     1.34 o
      1717    1   0   9   1    36.66    41.04     1.34 o
      1718    2   1  -8   1    25.49    21.17     1.59 o
      1718    1   1   9   1    25.49    21.17     1.59 o
      1719    2   2  -8   1   369.24   421.06    24.14 o
      1719    1   2   9   1   369.24   421.06    24.14 o
      1720    2   3  -8   1   791.44   908.56    51.33 o
      1720    1   3   9   1   791.44   908.56    51.33 o
      1721    2   4  -8   1   316.61   289.67     7.83 o
      1721    1   4   9   1   316.61   289.67     7.83 o
      1722    2   5  -8   1   466.81   508.89     2.97 o
      1722    1   5   9   1   466.81   508.89     2.97 o
      1723    2   6  -8   1     7.72     2.25     3.34 <
      1723    1   6   9   1     7.72     2.25     3.34 <
      1724    2   7  -8   1    54.99    51.42     4.64 o
      1724    1   7   9   1    54.99    51.42     4.64 o
      1725    2   8  -8   1    11.09    18.61     5.43 o
      1725    1   8   9   1    11.09    18.61     5.43 o
      1726    2   9  -8   1    61.38    64.95     5.89 o
      1726    1   9   9   1    61.38    64.95     5.89 o
      1727    2  10  -8   1   147.73   169.78     7.10 o
      1727    1  10   9   1   147.73   169.78     7.10 o
      1728    2 -10  -9   1   163.96   157.82     9.73 o
      1728    1 -10  10   1   163.96   157.82     9.73 o
      1729    2  -9  -9   1   111.74   115.75     8.09 o
      1729    1  -9  10   1   111.74   115.75     8.09 o
      1730    2  -8  -9   1   139.31   148.29     4.98 o
      1730    1  -8  10   1   139.31   148.29     4.98 o
      1731    2  -7  -9   1    17.87    12.95     3.69 o
      1731    1  -7  10   1    17.87    12.95     3.69 o
      1732    2  -6  -9   1    14.79    12.50     3.21 o
      1732    1  -6  10   1    14.79    12.50     3.21 o
      1733    2  -5  -9   1    15.18    15.01     2.16 o
      1733    1  -5  10   1    15.18    15.01     2.16 o
      1734    2  -4  -9   1   185.30   181.42     4.00 o
      1734    1  -4  10   1   185.30   181.42     4.00 o
      1735    2  -3  -9   1   320.43   337.23    20.20 o
      1735    1  -3  10   1   320.43   337.23    20.20 o
      1736    2  -2  -9   1   202.14   243.32    13.64 o
      1736    1  -2  10   1   202.14   243.32    13.64 o
      1737    2  -1  -9   1    54.65    52.01     2.06 o
      1737    1  -1  10   1    54.65    52.01     2.06 o
      1738    2   0  -9   1    72.61    82.76     0.77 o
      1738    1   0  10   1    72.61    82.76     0.77 o
      1739    2   1  -9   1    19.13    14.43     1.39 o
      1739    1   1  10   1    19.13    14.43     1.39 o
      1740    2   2  -9   1    78.96    81.68     2.00 o
      1740    1   2  10   1    78.96    81.68     2.00 o
      1741    2   3  -9   1  1285.29  1343.51     4.41 o
      1741    1   3  10   1  1285.29  1343.51     4.41 o
      1742    2   4  -9   1   649.14   640.51    10.44 o
      1742    1   4  10   1   649.14   640.51    10.44 o
      1743    2   5  -9   1   366.56   389.91     5.70 o
      1743    1   5  10   1   366.56   389.91     5.70 o
      1744    2   6  -9   1    28.42    21.49     3.79 o
      1744    1   6  10   1    28.42    21.49     3.79 o
      1745    2   7  -9   1    15.46     6.74     4.14 <
      1745    1   7  10   1    15.46     6.74     4.14 <
      1746    2   8  -9   1   128.55   121.55     6.66 o
      1746    1   8  10   1   128.55   121.55     6.66 o
      1747    2   9  -9   1   153.80   140.02     7.83 o
      1747    1   9  10   1   153.80   140.02     7.83 o
      1748    2  10  -9   1    56.01    74.21     6.53 o
      1748    1  10  10   1    56.01    74.21     6.53 o
      1749    2 -10 -10   1   133.73   145.01    14.62 o
      1749    1 -10  11   1   133.73   145.01    14.62 o
      1750    2  -9 -10   1    40.86    38.66     7.18 o
      1750    1  -9  11   1    40.86    38.66     7.18 o
      1751    2  -8 -10   1   130.66   124.20     5.75 o
      1751    1  -8  11   1   130.66   124.20     5.75 o
      1752    2  -7 -10   1    73.78    68.69     4.47 o
      1752    1  -7  11   1    73.78    68.69     4.47 o
      1753    2  -6 -10   1    91.69    85.90     4.34 o
      1753    1  -6  11   1    91.69    85.90     4.34 o
      1754    2  -5 -10   1     1.85    -1.08     2.11 <
      1754    1  -5  11   1     1.85    -1.08     2.11 <
      1755    2  -4 -10   1   354.36   376.33    22.45 o
      1755    1  -4  11   1   354.36   376.33    22.45 o
      1756    2  -3 -10   1   168.43   165.56     3.66 o
      1756    1  -3  11   1   168.43   165.56     3.66 o
      1757    2  -2 -10   1   115.62   106.00     3.58 o
      1757    1  -2  11   1   115.62   106.00     3.58 o
      1758    2  -1 -10   1    14.03    14.11     1.62 o
      1758    1  -1  11   1    14.03    14.11     1.62 o
      1759    2   0 -10   1    70.11    83.70     4.90 o
      1759    1   0  11   1    70.11    83.70     4.90 o
      1760    2   1 -10   1   204.38   219.59    13.04 o
      1760    1   1  11   1   204.38   219.59    13.04 o
      1761    2   2 -10   1   108.67   124.47     7.30 o
      1761    1   2  11   1   108.67   124.47     7.30 o
      1762    2   3 -10   1  2002.99  2089.66   124.25 o
      1762    1   3  11   1  2002.99  2089.66   124.25 o
      1763    2   4 -10   1   720.25   738.55     3.53 o
      1763    1   4  11   1   720.25   738.55     3.53 o
      1764    2   5 -10   1    95.32    92.82     4.49 o
      1764    1   5  11   1    95.32    92.82     4.49 o
      1765    2   6 -10   1    51.67    53.85     4.07 o
      1765    1   6  11   1    51.67    53.85     4.07 o
      1766    2   7 -10   1    31.33    21.40     4.54 o
      1766    1   7  11   1    31.33    21.40     4.54 o
      1767    2   8 -10   1     8.43    -2.16     4.95 <
      1767    1   8  11   1     8.43    -2.16     4.95 <
      1768    2   9 -10   1    71.83    65.99     6.31 o
      1768    1   9  11   1    71.83    65.99     6.31 o
      1769    2  10 -10   1   160.39   172.70    10.36 o
      1769    1  10  11   1   160.39   172.70    10.36 o
      1770    2  -9 -11   1     2.04    22.07     9.00 <
      1770    1  -9  12   1     2.04    22.07     9.00 <
      1771    2  -8 -11   1   200.02   215.05     8.94 o
      1771    1  -8  12   1   200.02   215.05     8.94 o
      1772    2  -7 -11   1    20.94    19.78     3.93 o
      1772    1  -7  12   1    20.94    19.78     3.93 o
      1773    2  -6 -11   1     8.28     6.56     2.84 <
      1773    1  -6  12   1     8.28     6.56     2.84 <
      1774    2  -5 -11   1    58.98    58.39     2.82 o
      1774    1  -5  12   1    58.98    58.39     2.82 o
      1775    2  -4 -11   1    89.17    82.53     3.27 o
      1775    1  -4  12   1    89.17    82.53     3.27 o
      1776    2  -3 -11   1    78.35    74.57     2.78 o
      1776    1  -3  12   1    78.35    74.57     2.78 o
      1777    2  -2 -11   1    16.80    21.71     2.00 o
      1777    1  -2  12   1    16.80    21.71     2.00 o
      1778    2  -1 -11   1   121.99   119.93     3.12 o
      1778    1  -1  12   1   121.99   119.93     3.12 o
      1779    2   0 -11   1    22.48    21.85     1.55 o
      1779    1   0  12   1    22.48    21.85     1.55 o
      1780    2   1 -11   1    45.31    49.04     1.54 o
      1780    1   1  12   1    45.31    49.04     1.54 o
      1781    2   2 -11   1   298.72   309.98     1.57 o
      1781    1   2  12   1   298.72   309.98     1.57 o
      1782    2   3 -11   1  1813.32  1811.59    20.11 o
      1782    1   3  12   1  1813.32  1811.59    20.11 o
      1783    2   4 -11   1   524.35   532.14     6.92 o
      1783    1   4  12   1   524.35   532.14     6.92 o
      1784    2   5 -11   1   162.60   154.32     5.26 o
      1784    1   5  12   1   162.60   154.32     5.26 o
      1785    2   6 -11   1   222.15   219.23     7.01 o
      1785    1   6  12   1   222.15   219.23     7.01 o
      1786    2   7 -11   1     2.13     1.21     4.41 <
      1786    1   7  12   1     2.13     1.21     4.41 <
      1787    2   8 -11   1   115.69   116.15     6.50 o
      1787    1   8  12   1   115.69   116.15     6.50 o
      1788    2   9 -11   1   134.38   141.15     7.11 o
      1788    1   9  12   1   134.38   141.15     7.11 o
      1789    2  -9 -12   1    50.40    52.19     7.88 o
      1789    1  -9  13   1    50.40    52.19     7.88 o
      1790    2  -8 -12   1   139.54   154.54     8.32 o
      1790    1  -8  13   1   139.54   154.54     8.32 o
      1791    2  -7 -12   1    14.72    16.54     4.80 o
      1791    1  -7  13   1    14.72    16.54     4.80 o
      1792    2  -6 -12   1    18.34    17.89     3.06 o
      1792    1  -6  13   1    18.34    17.89     3.06 o
      1793    2  -5 -12   1   209.38   205.92     4.74 o
      1793    1  -5  13   1   209.38   205.92     4.74 o
      1794    2  -4 -12   1    38.81    36.55     2.60 o
      1794    1  -4  13   1    38.81    36.55     2.60 o
      1795    2  -3 -12   1   244.48   243.10     4.54 o
      1795    1  -3  13   1   244.48   243.10     4.54 o
      1796    2  -2 -12   1     6.61     9.22     2.09 o
      1796    1  -2  13   1     6.61     9.22     2.09 o
      1797    2  -1 -12   1    82.75    85.36     2.54 o
      1797    1  -1  13   1    82.75    85.36     2.54 o
      1798    2   0 -12   1    26.89    29.71     2.02 o
      1798    1   0  13   1    26.89    29.71     2.02 o
      1799    2   1 -12   1    68.97    68.33     2.51 o
      1799    1   1  13   1    68.97    68.33     2.51 o
      1800    2   2 -12   1   321.09   332.10     2.22 o
      1800    1   2  13   1   321.09   332.10     2.22 o
      1801    2   3 -12   1   959.01   981.02     2.95 o
      1801    1   3  13   1   959.01   981.02     2.95 o
      1802    2   4 -12   1   235.91   215.45     6.27 o
      1802    1   4  13   1   235.91   215.45     6.27 o
      1803    2   5 -12   1   260.00   239.10     7.60 o
      1803    1   5  13   1   260.00   239.10     7.60 o
      1804    2   6 -12   1    86.53    89.86     4.15 o
      1804    1   6  13   1    86.53    89.86     4.15 o
      1805    2   7 -12   1   109.49   104.06     6.07 o
      1805    1   7  13   1   109.49   104.06     6.07 o
      1806    2   8 -12   1    35.01    37.04     5.54 o
      1806    1   8  13   1    35.01    37.04     5.54 o
      1807    2   9 -12   1   138.07   144.47     7.12 o
      1807    1   9  13   1   138.07   144.47     7.12 o
      1808    2  -9 -13   1     8.84    10.65     7.46 <
      1808    1  -9  14   1     8.84    10.65     7.46 <
      1809    2  -8 -13   1    75.68    85.90     7.79 o
      1809    1  -8  14   1    75.68    85.90     7.79 o
      1810    2  -7 -13   1    76.90    75.02     7.24 o
      1810    1  -7  14   1    76.90    75.02     7.24 o
      1811    2  -6 -13   1    83.72    85.18     4.38 o
      1811    1  -6  14   1    83.72    85.18     4.38 o
      1812    2  -5 -13   1   124.54   113.14     4.66 o
      1812    1  -5  14   1   124.54   113.14     4.66 o
      1813    2  -4 -13   1   125.69   117.14     4.07 o
      1813    1  -4  14   1   125.69   117.14     4.07 o
      1814    2  -3 -13   1    43.32    34.97     2.92 o
      1814    1  -3  14   1    43.32    34.97     2.92 o
      1815    2  -2 -13   1   131.61   138.49     2.85 o
      1815    1  -2  14   1   131.61   138.49     2.85 o
      1816    2  -1 -13   1   193.39   192.71     4.17 o
      1816    1  -1  14   1   193.39   192.71     4.17 o
      1817    2   0 -13   1   164.09   173.65     2.67 o
      1817    1   0  14   1   164.09   173.65     2.67 o
      1818    2   1 -13   1   730.73   728.26    12.27 o
      1818    1   1  14   1   730.73   728.26    12.27 o
      1819    2   2 -13   1   515.45   524.09     4.88 o
      1819    1   2  14   1   515.45   524.09     4.88 o
      1820    2   3 -13   1   465.57   463.27     5.89 o
      1820    1   3  14   1   465.57   463.27     5.89 o
      1821    2   4 -13   1   139.29   124.65     4.52 o
      1821    1   4  14   1   139.29   124.65     4.52 o
      1822    2   5 -13   1   596.28   573.53    12.21 o
      1822    1   5  14   1   596.28   573.53    12.21 o
      1823    2   6 -13   1     3.27     1.57     3.51 <
      1823    1   6  14   1     3.27     1.57     3.51 <
      1824    2   7 -13   1   134.25   144.29     4.93 o
      1824    1   7  14   1   134.25   144.29     4.93 o
      1825    2   8 -13   1    74.97    75.88     5.54 o
      1825    1   8  14   1    74.97    75.88     5.54 o
      1826    2   9 -13   1    17.57     8.05     5.31 <
      1826    1   9  14   1    17.57     8.05     5.31 <
      1827    2  -8 -14   1    19.19    21.85     7.26 <
      1827    1  -8  15   1    19.19    21.85     7.26 <
      1828    2  -7 -14   1     3.09    10.25     6.41 <
      1828    1  -7  15   1     3.09    10.25     6.41 <
      1829    2  -6 -14   1   115.86   123.89     4.45 o
      1829    1  -6  15   1   115.86   123.89     4.45 o
      1830    2  -5 -14   1    44.97    45.58     3.35 o
      1830    1  -5  15   1    44.97    45.58     3.35 o
      1831    2  -4 -14   1   140.94   136.56     4.93 o
      1831    1  -4  15   1   140.94   136.56     4.93 o
      1832    2  -3 -14   1    69.90    72.33     3.48 o
      1832    1  -3  15   1    69.90    72.33     3.48 o
      1833    2  -2 -14   1    87.76    81.18     3.46 o
      1833    1  -2  15   1    87.76    81.18     3.46 o
      1834    2  -1 -14   1    28.18    31.06     2.43 o
      1834    1  -1  15   1    28.18    31.06     2.43 o
      1835    2   0 -14   1   142.33   143.71     4.02 o
      1835    1   0  15   1   142.33   143.71     4.02 o
      1836    2   1 -14   1   122.92   121.82     3.60 o
      1836    1   1  15   1   122.92   121.82     3.60 o
      1837    2   2 -14   1    69.79    64.60     2.91 o
      1837    1   2  15   1    69.79    64.60     2.91 o
      1838    2   3 -14   1   366.28   353.32     7.41 o
      1838    1   3  15   1   366.28   353.32     7.41 o
      1839    2   4 -14   1    34.87    29.08     2.73 o
      1839    1   4  15   1    34.87    29.08     2.73 o
      1840    2   5 -14   1   479.05   454.32    10.81 o
      1840    1   5  15   1   479.05   454.32    10.81 o
      1841    2   6 -14   1    74.25    72.01     4.05 o
      1841    1   6  15   1    74.25    72.01     4.05 o
      1842    2   7 -14   1   209.26   223.09     5.78 o
      1842    1   7  15   1   209.26   223.09     5.78 o
      1843    2   8 -14   1   114.39   123.75     5.75 o
      1843    1   8  15   1   114.39   123.75     5.75 o
      1844    2  -8 -15   1     9.93    18.12     7.38 <
      1844    1  -8  16   1     9.93    18.12     7.38 <
      1845    2  -7 -15   1     1.33     8.00     6.59 <
      1845    1  -7  16   1     1.33     8.00     6.59 <
      1846    2  -6 -15   1   248.11   252.94     7.49 o
      1846    1  -6  16   1   248.11   252.94     7.49 o
      1847    2  -5 -15   1    52.44    43.02     4.13 o
      1847    1  -5  16   1    52.44    43.02     4.13 o
      1848    2  -4 -15   1    35.69    33.35     3.60 o
      1848    1  -4  16   1    35.69    33.35     3.60 o
      1849    2  -3 -15   1    31.78    31.78     3.37 o
      1849    1  -3  16   1    31.78    31.78     3.37 o
      1850    2  -2 -15   1    75.38    77.90     3.65 o
      1850    1  -2  16   1    75.38    77.90     3.65 o
      1851    2  -1 -15   1    20.37    18.83     2.95 o
      1851    1  -1  16   1    20.37    18.83     2.95 o
      1852    2   0 -15   1   108.52    92.73     5.22 o
      1852    1   0  16   1   108.52    92.73     5.22 o
      1853    2   1 -15   1   740.73   765.93     6.14 o
      1853    1   1  16   1   740.73   765.93     6.14 o
      1854    2   2 -15   1   144.25   134.94     4.22 o
      1854    1   2  16   1   144.25   134.94     4.22 o
      1855    2   3 -15   1   343.69   343.43     6.24 o
      1855    1   3  16   1   343.69   343.43     6.24 o
      1856    2   4 -15   1    48.37    45.13     2.96 o
      1856    1   4  16   1    48.37    45.13     2.96 o
      1857    2   5 -15   1    57.15    56.05     3.50 o
      1857    1   5  16   1    57.15    56.05     3.50 o
      1858    2   6 -15   1   122.73   106.22     5.35 o
      1858    1   6  16   1   122.73   106.22     5.35 o
      1859    2   7 -15   1    85.35    88.64     5.26 o
      1859    1   7  16   1    85.35    88.64     5.26 o
      1860    2   8 -15   1    96.14    99.57     5.89 o
      1860    1   8  16   1    96.14    99.57     5.89 o
      1861    2  -8 -16   1     5.59    14.74     7.65 <
      1861    1  -8  17   1     5.59    14.74     7.65 <
      1862    2  -7 -16   1   150.59   167.35     8.63 o
      1862    1  -7  17   1   150.59   167.35     8.63 o
      1863    2  -6 -16   1    41.66    55.07     4.99 o
      1863    1  -6  17   1    41.66    55.07     4.99 o
      1864    2  -5 -16   1    48.99    51.15     4.07 o
      1864    1  -5  17   1    48.99    51.15     4.07 o
      1865    2  -4 -16   1    42.00    42.30     3.86 o
      1865    1  -4  17   1    42.00    42.30     3.86 o
      1866    2  -3 -16   1   105.45   105.68     4.35 o
      1866    1  -3  17   1   105.45   105.68     4.35 o
      1867    2  -2 -16   1     6.52     6.70     3.06 <
      1867    1  -2  17   1     6.52     6.70     3.06 <
      1868    2  -1 -16   1    21.29    15.51     3.71 o
      1868    1  -1  17   1    21.29    15.51     3.71 o
      1869    2   0 -16   1   142.77   141.64     5.46 o
      1869    1   0  17   1   142.77   141.64     5.46 o
      1870    2   1 -16   1   107.41   112.69     4.65 o
      1870    1   1  17   1   107.41   112.69     4.65 o
      1871    2   2 -16   1   374.13   381.64     5.91 o
      1871    1   2  17   1   374.13   381.64     5.91 o
      1872    2   3 -16   1   175.42   182.86     3.82 o
      1872    1   3  17   1   175.42   182.86     3.82 o
      1873    2   4 -16   1   138.67   136.07     5.73 o
      1873    1   4  17   1   138.67   136.07     5.73 o
      1874    2   5 -16   1    91.22    85.32     5.58 o
      1874    1   5  17   1    91.22    85.32     5.58 o
      1875    2   6 -16   1     2.85    -8.27     4.74 <
      1875    1   6  17   1     2.85    -8.27     4.74 <
      1876    2   7 -16   1    41.03    38.43     4.90 o
      1876    1   7  17   1    41.03    38.43     4.90 o
      1877    2   8 -16   1    23.22    36.23     5.11 o
      1877    1   8  17   1    23.22    36.23     5.11 o
      1878    2  -7 -17   1    29.63    35.51     7.35 o
      1878    1  -7  18   1    29.63    35.51     7.35 o
      1879    2  -6 -17   1    91.35   105.37     5.73 o
      1879    1  -6  18   1    91.35   105.37     5.73 o
      1880    2  -5 -17   1     5.00     6.07     3.86 <
      1880    1  -5  18   1     5.00     6.07     3.86 <
      1881    2  -4 -17   1    42.88    40.41     4.19 o
      1881    1  -4  18   1    42.88    40.41     4.19 o
      1882    2  -3 -17   1    30.27    32.59     3.64 o
      1882    1  -3  18   1    30.27    32.59     3.64 o
      1883    2  -2 -17   1     6.59     4.72     3.20 <
      1883    1  -2  18   1     6.59     4.72     3.20 <
      1884    2  -1 -17   1    10.27    10.79     3.77 <
      1884    1  -1  18   1    10.27    10.79     3.77 <
      1885    2   0 -17   1    22.02    23.87     3.84 o
      1885    1   0  18   1    22.02    23.87     3.84 o
      1886    2   1 -17   1   135.23   129.55     5.72 o
      1886    1   1  18   1   135.23   129.55     5.72 o
      1887    2   2 -17   1   310.91   311.15     6.17 o
      1887    1   2  18   1   310.91   311.15     6.17 o
      1888    2   3 -17   1    61.17    60.68     3.88 o
      1888    1   3  18   1    61.17    60.68     3.88 o
      1889    2   4 -17   1    33.21    31.60     4.34 o
      1889    1   4  18   1    33.21    31.60     4.34 o
      1890    2   5 -17   1    97.90    91.30     7.13 o
      1890    1   5  18   1    97.90    91.30     7.13 o
      1891    2   6 -17   1    35.47    35.65     5.39 o
      1891    1   6  18   1    35.47    35.65     5.39 o
      1892    2   7 -17   1    93.24    97.01     6.66 o
      1892    1   7  18   1    93.24    97.01     6.66 o
      1893    2  -7 -18   1     1.55     2.70     7.28 <
      1893    1  -7  19   1     1.55     2.70     7.28 <
      1894    2  -6 -18   1   258.85   280.50     7.24 o
      1894    1  -6  19   1   258.85   280.50     7.24 o
      1895    2  -5 -18   1    33.02    35.92     4.44 o
      1895    1  -5  19   1    33.02    35.92     4.44 o
      1896    2  -4 -18   1   164.54   171.35     5.45 o
      1896    1  -4  19   1   164.54   171.35     5.45 o
      1897    2  -3 -18   1    32.74    33.53     3.89 o
      1897    1  -3  19   1    32.74    33.53     3.89 o
      1898    2  -2 -18   1    11.43    14.20     3.48 o
      1898    1  -2  19   1    11.43    14.20     3.48 o
      1899    2  -1 -18   1    22.13    19.73     4.30 o
      1899    1  -1  19   1    22.13    19.73     4.30 o
      1900    2   0 -18   1    67.63    71.70     4.67 o
      1900    1   0  19   1    67.63    71.70     4.67 o
      1901    2   1 -18   1   102.84   112.33     4.86 o
      1901    1   1  19   1   102.84   112.33     4.86 o
      1902    2   2 -18   1   228.05   245.66     8.14 o
      1902    1   2  19   1   228.05   245.66     8.14 o
      1903    2   3 -18   1     9.62     4.32     3.53 <
      1903    1   3  19   1     9.62     4.32     3.53 <
      1904    2   4 -18   1    27.56    11.64     5.87 <
      1904    1   4  19   1    27.56    11.64     5.87 <
      1905    2   5 -18   1     4.16     0.45     5.53 <
      1905    1   5  19   1     4.16     0.45     5.53 <
      1906    2   6 -18   1   117.96   111.61     8.26 o
      1906    1   6  19   1   117.96   111.61     8.26 o
      1907    2   7 -18   1    72.91    66.93     6.71 o
      1907    1   7  19   1    72.91    66.93     6.71 o
      1908    2  -6 -19   1   254.49   267.64     7.91 o
      1908    1  -6  20   1   254.49   267.64     7.91 o
      1909    2  -5 -19   1   140.99   157.82     5.06 o
      1909    1  -5  20   1   140.99   157.82     5.06 o
      1910    2  -4 -19   1    29.03    38.03     4.37 o
      1910    1  -4  20   1    29.03    38.03     4.37 o
      1911    2  -3 -19   1    17.32    20.72     4.19 o
      1911    1  -3  20   1    17.32    20.72     4.19 o
      1912    2  -2 -19   1     5.84     9.71     4.43 <
      1912    1  -2  20   1     5.84     9.71     4.43 <
      1913    2  -1 -19   1    55.01    52.77     5.14 o
      1913    1  -1  20   1    55.01    52.77     5.14 o
      1914    2   0 -19   1    45.13    45.76     4.75 o
      1914    1   0  20   1    45.13    45.76     4.75 o
      1915    2   1 -19   1   112.78   123.53     6.84 o
      1915    1   1  20   1   112.78   123.53     6.84 o
      1916    2   2 -19   1   242.07   249.71     9.33 o
      1916    1   2  20   1   242.07   249.71     9.33 o
      1917    2   3 -19   1   179.78   192.39     7.80 o
      1917    1   3  20   1   179.78   192.39     7.80 o
      1918    2   4 -19   1    22.57    15.15     5.85 <
      1918    1   4  20   1    22.57    15.15     5.85 <
      1919    2   5 -19   1    33.59    30.84     9.19 o
      1919    1   5  20   1    33.59    30.84     9.19 o
      1920    2   6 -19   1   213.86   222.69     9.64 o
      1920    1   6  20   1   213.86   222.69     9.64 o
      1921    2  -6 -20   1    12.14    17.94     5.49 o
      1921    1  -6  21   1    12.14    17.94     5.49 o
      1922    2  -5 -20   1   146.41   145.69     6.42 o
      1922    1  -5  21   1   146.41   145.69     6.42 o
      1923    2  -4 -20   1   101.43    95.43     5.69 o
      1923    1  -4  21   1   101.43    95.43     5.69 o
      1924    2  -3 -20   1     2.26    -6.20     4.03 <
      1924    1  -3  21   1     2.26    -6.20     4.03 <
      1925    2  -2 -20   1    39.19    36.68     5.12 o
      1925    1  -2  21   1    39.19    36.68     5.12 o
      1926    2  -1 -20   1    27.95    24.81     4.98 o
      1926    1  -1  21   1    27.95    24.81     4.98 o
      1927    2   0 -20   1    68.57    67.02     7.00 o
      1927    1   0  21   1    68.57    67.02     7.00 o
      1928    2   1 -20   1    15.00    18.25     6.05 o
      1928    1   1  21   1    15.00    18.25     6.05 o
      1929    2   2 -20   1   118.24   148.70     5.14 o
      1929    1   2  21   1   118.24   148.70     5.14 o
      1930    2   3 -20   1   102.26    98.80     7.22 o
      1930    1   3  21   1   102.26    98.80     7.22 o
      1931    2   6 -20   1    98.04   119.39    12.03 o
      1931    1   6  21   1    98.04   119.39    12.03 o
      1932    2  -5 -21   1    20.76    19.96     5.00 o
      1932    1  -5  22   1    20.76    19.96     5.00 o
      1933    2  -4 -21   1    49.93    39.96     5.41 o
      1933    1  -4  22   1    49.93    39.96     5.41 o
      1934    2  -3 -21   1     9.80    -5.30     5.49 <
      1934    1  -3  22   1     9.80    -5.30     5.49 <
      1935    2  -2 -21   1    30.92    29.62     7.16 o
      1935    1  -2  22   1    30.92    29.62     7.16 o
      1936    2  -1 -21   1     0.81    -1.84     6.29 <
      1936    1  -1  22   1     0.81    -1.84     6.29 <
      1937    2   0 -21   1    47.68    54.44     6.75 o
      1937    1   0  22   1    47.68    54.44     6.75 o
      1938    2   1 -21   1    89.32    96.83     7.65 o
      1938    1   1  22   1    89.32    96.83     7.65 o
      1939    2   2 -21   1    67.42    70.35     5.94 o
      1939    1   2  22   1    67.42    70.35     5.94 o
      1940    2   3 -21   1    47.00    57.85     9.84 o
      1940    1   3  22   1    47.00    57.85     9.84 o
      1941    2  -4 -22   1    25.14     8.90     5.23 <
      1941    1  -4  23   1    25.14     8.90     5.23 <
      1942    2  -3 -22   1    25.18    24.95     7.82 o
      1942    1  -3  23   1    25.18    24.95     7.82 o
      1943    2  -2 -22   1    33.46    21.44     7.43 <
      1943    1  -2  23   1    33.46    21.44     7.43 <
      1944    2  -1 -22   1    24.16    14.92     6.85 <
      1944    1  -1  23   1    24.16    14.92     6.85 <
      1945    2   0 -22   1     3.01    -2.52     6.74 <
      1945    1   0  23   1     3.01    -2.52     6.74 <
      1946    2   1 -22   1    46.68    30.03     6.21 o
      1946    1   1  23   1    46.68    30.03     6.21 o
      1947    2   2 -22   1    21.05    22.21     5.65 o
      1947    1   2  23   1    21.05    22.21     5.65 o
      1948    2   3 -22   1    93.84   100.29    11.97 o
      1948    1   3  23   1    93.84   100.29    11.97 o
      1949    2  -3 -23   1    76.85    78.17     7.07 o
      1949    1  -3  24   1    76.85    78.17     7.07 o
      1950    2  -2 -23   1     2.61    -4.54     7.46 <
      1950    1  -2  24   1     2.61    -4.54     7.46 <
      1951    2  -1 -23   1    51.29    50.39     7.07 o
      1951    1  -1  24   1    51.29    50.39     7.07 o
      1952    2   0 -23   1    34.54    14.43     6.54 <
      1952    1   0  24   1    34.54    14.43     6.54 <
      1953    2   1 -23   1     4.72     1.75     7.19 <
      1953    1   1  24   1     4.72     1.75     7.19 <
      1954    2   2 -23   1     1.29    -4.18     5.70 <
      1954    1   2  24   1     1.29    -4.18     5.70 <
      1955    2   3 -23   1    19.77     6.56    10.24 <
      1955    1   3  24   1    19.77     6.56    10.24 <
      1956    2   0 -24   1     8.09    -9.04     6.23 <
      1956    1   0  25   1     8.09    -9.04     6.23 <
      1957    2   0  25   2     1.55    -6.74     7.45 <
      1957    1   0 -24   2     1.55    -6.74     7.45 <
      1958    2  -2  24   2     6.18    13.53     6.58 <
      1958    1  -2 -23   2     6.18    13.53     6.58 <
      1959    2  -1  24   2     7.53    -1.80     5.90 <
      1959    1  -1 -23   2     7.53    -1.80     5.90 <
      1960    2   0  24   2     8.11     1.84     5.90 <
      1960    1   0 -23   2     8.11     1.84     5.90 <
      1961    2   1  24   2    24.34    16.63     6.39 <
      1961    1   1 -23   2    24.34    16.63     6.39 <
      1962    2   2  24   2    10.28     1.62     6.04 <
      1962    1   2 -23   2    10.28     1.62     6.04 <
      1963    2   3  24   2    59.76    53.36     6.65 o
      1963    1   3 -23   2    59.76    53.36     6.65 o
      1964    2  -4  23   2   123.25   131.35    13.21 o
      1964    1  -4 -22   2   123.25   131.35    13.21 o
      1965    2  -3  23   2     9.53    -0.72     9.94 <
      1965    1  -3 -22   2     9.53    -0.72     9.94 <
      1966    2  -2  23   2   195.93   226.11     6.45 o
      1966    1  -2 -22   2   195.93   226.11     6.45 o
      1967    2  -1  23   2    13.90     5.93     5.34 <
      1967    1  -1 -22   2    13.90     5.93     5.34 <
      1968    2   0  23   2    17.35    11.19     5.92 <
      1968    1   0 -22   2    17.35    11.19     5.92 <
      1969    2   1  23   2    15.67    14.65     5.81 <
      1969    1   1 -22   2    15.67    14.65     5.81 <
      1970    2   2  23   2     9.74     8.18     7.38 <
      1970    1   2 -22   2     9.74     8.18     7.38 <
      1971    2   3  23   2    17.66     5.17     5.71 <
      1971    1   3 -22   2    17.66     5.17     5.71 <
      1972    2   4  23   2    22.47    12.14     6.00 <
      1972    1   4 -22   2    22.47    12.14     6.00 <
      1973    2  -4  22   2    46.70    52.32    10.23 o
      1973    1  -4 -21   2    46.70    52.32    10.23 o
      1974    2  -3  22   2   115.53   123.98    11.66 o
      1974    1  -3 -21   2   115.53   123.98    11.66 o
      1975    2  -2  22   2    22.04    24.05     5.24 o
      1975    1  -2 -21   2    22.04    24.05     5.24 o
      1976    2  -1  22   2     5.73     1.08     5.00 <
      1976    1  -1 -21   2     5.73     1.08     5.00 <
      1977    2   0  22   2    10.70    15.55     5.09 o
      1977    1   0 -21   2    10.70    15.55     5.09 o
      1978    2   1  22   2     3.76    -1.21     5.26 <
      1978    1   1 -21   2     3.76    -1.21     5.26 <
      1979    2   2  22   2    82.44    81.95     6.40 o
      1979    1   2 -21   2    82.44    81.95     6.40 o
      1980    2   3  22   2     0.40    -8.14     5.96 <
      1980    1   3 -21   2     0.40    -8.14     5.96 <
      1981    2   4  22   2    10.47     5.08     5.68 <
      1981    1   4 -21   2    10.47     5.08     5.68 <
      1982    2   5  22   2    36.92    38.30     5.82 o
      1982    1   5 -21   2    36.92    38.30     5.82 o
      1983    2  -4  21   2   224.17   238.74    13.71 o
      1983    1  -4 -20   2   224.17   238.74    13.71 o
      1984    2  -3  21   2    35.71    55.56     9.65 o
      1984    1  -3 -20   2    35.71    55.56     9.65 o
      1985    2  -2  21   2    40.83    39.47     4.30 o
      1985    1  -2 -20   2    40.83    39.47     4.30 o
      1986    2  -1  21   2    21.46    23.42     4.25 o
      1986    1  -1 -20   2    21.46    23.42     4.25 o
      1987    2   0  21   2    57.42    59.83     5.47 o
      1987    1   0 -20   2    57.42    59.83     5.47 o
      1988    2   1  21   2    29.29    32.01     5.22 o
      1988    1   1 -20   2    29.29    32.01     5.22 o
      1989    2   2  21   2    48.78    48.50     5.58 o
      1989    1   2 -20   2    48.78    48.50     5.58 o
      1990    2   3  21   2    22.21    15.73     5.27 o
      1990    1   3 -20   2    22.21    15.73     5.27 o
      1991    2   4  21   2    50.24    42.07     4.90 o
      1991    1   4 -20   2    50.24    42.07     4.90 o
      1992    2   5  21   2     0.86    -0.09     4.99 <
      1992    1   5 -20   2     0.86    -0.09     4.99 <
      1993    2   6  21   2    99.32    98.44     7.85 o
      1993    1   6 -20   2    99.32    98.44     7.85 o
      1994    2  -6  20   2    53.85    59.52    10.17 o
      1994    1  -6 -19   2    53.85    59.52    10.17 o
      1995    2  -5  20   2   110.72   133.46    10.32 o
      1995    1  -5 -19   2   110.72   133.46    10.32 o
      1996    2  -4  20   2   254.74   272.63    13.80 o
      1996    1  -4 -19   2   254.74   272.63    13.80 o
      1997    2  -3  20   2    78.88    90.80     6.74 o
      1997    1  -3 -19   2    78.88    90.80     6.74 o
      1998    2  -2  20   2    24.44    23.02     3.89 o
      1998    1  -2 -19   2    24.44    23.02     3.89 o
      1999    2  -1  20   2    95.32    97.36     4.71 o
      1999    1  -1 -19   2    95.32    97.36     4.71 o
      2000    2   0  20   2    24.67    29.04     4.66 o
      2000    1   0 -19   2    24.67    29.04     4.66 o
      2001    2   1  20   2    22.35    32.19     4.85 o
      2001    1   1 -19   2    22.35    32.19     4.85 o
      2002    2   2  20   2    78.14    79.97     5.65 o
      2002    1   2 -19   2    78.14    79.97     5.65 o
      2003    2   3  20   2     5.05     6.92     3.90 <
      2003    1   3 -19   2     5.05     6.92     3.90 <
      2004    2   4  20   2    42.65    29.98     4.59 o
      2004    1   4 -19   2    42.65    29.98     4.59 o
      2005    2   5  20   2    17.74    11.01     3.97 <
      2005    1   5 -19   2    17.74    11.01     3.97 <
      2006    2   6  20   2    99.07    87.66     6.81 o
      2006    1   6 -19   2    99.07    87.66     6.81 o
      2007    2  -7  19   2    90.45    93.09     8.11 o
      2007    1  -7 -18   2    90.45    93.09     8.11 o
      2008    2  -6  19   2   180.20   212.04     8.13 o
      2008    1  -6 -18   2   180.20   212.04     8.13 o
      2009    2  -5  19   2   108.85   124.61     6.83 o
      2009    1  -5 -18   2   108.85   124.61     6.83 o
      2010    2  -4  19   2   127.59   133.69     6.92 o
      2010    1  -4 -18   2   127.59   133.69     6.92 o
      2011    2  -3  19   2    46.67    58.93     5.89 o
      2011    1  -3 -18   2    46.67    58.93     5.89 o
      2012    2  -2  19   2     6.89     6.65     3.42 <
      2012    1  -2 -18   2     6.89     6.65     3.42 <
      2013    2  -1  19   2    49.22    55.69     3.88 o
      2013    1  -1 -18   2    49.22    55.69     3.88 o
      2014    2   0  19   2    23.49    19.33     4.32 o
      2014    1   0 -18   2    23.49    19.33     4.32 o
      2015    2   1  19   2    26.35    32.32     4.44 o
      2015    1   1 -18   2    26.35    32.32     4.44 o
      2016    2   2  19   2    14.39    10.07     5.06 <
      2016    1   2 -18   2    14.39    10.07     5.06 <
      2017    2   3  19   2    27.55    24.72     3.51 o
      2017    1   3 -18   2    27.55    24.72     3.51 o
      2018    2   4  19   2    21.43    16.14     3.70 o
      2018    1   4 -18   2    21.43    16.14     3.70 o
      2019    2   5  19   2    26.44    23.82     3.86 o
      2019    1   5 -18   2    26.44    23.82     3.86 o
      2020    2   6  19   2    40.26    34.88     5.44 o
      2020    1   6 -18   2    40.26    34.88     5.44 o
      2021    2   7  19   2    27.89    29.44     5.78 o
      2021    1   7 -18   2    27.89    29.44     5.78 o
      2022    2  -7  18   2    11.08     6.11     4.65 <
      2022    1  -7 -17   2    11.08     6.11     4.65 <
      2023    2  -6  18   2   336.79   322.98    10.41 o
      2023    1  -6 -17   2   336.79   322.98    10.41 o
      2024    2  -5  18   2    49.37    69.49     6.03 o
      2024    1  -5 -17   2    49.37    69.49     6.03 o
      2025    2  -4  18   2    93.84    97.10     5.16 o
      2025    1  -4 -17   2    93.84    97.10     5.16 o
      2026    2  -3  18   2   117.66   123.93     3.51 o
      2026    1  -3 -17   2   117.66   123.93     3.51 o
      2027    2  -2  18   2    11.52     9.22     3.39 <
      2027    1  -2 -17   2    11.52     9.22     3.39 <
      2028    2  -1  18   2     4.95     2.92     3.24 <
      2028    1  -1 -17   2     4.95     2.92     3.24 <
      2029    2   0  18   2    26.88    27.82     4.03 o
      2029    1   0 -17   2    26.88    27.82     4.03 o
      2030    2   1  18   2    10.51    11.91     4.49 <
      2030    1   1 -17   2    10.51    11.91     4.49 <
      2031    2   2  18   2    48.47    47.60     4.47 o
      2031    1   2 -17   2    48.47    47.60     4.47 o
      2032    2   3  18   2    32.37    24.50     3.82 o
      2032    1   3 -17   2    32.37    24.50     3.82 o
      2033    2   4  18   2     1.06    -6.52     3.53 <
      2033    1   4 -17   2     1.06    -6.52     3.53 <
      2034    2   5  18   2    59.88    53.45     4.17 o
      2034    1   5 -17   2    59.88    53.45     4.17 o
      2035    2   6  18   2     0.54    -0.85     4.72 <
      2035    1   6 -17   2     0.54    -0.85     4.72 <
      2036    2   7  18   2    21.01    21.17     5.48 o
      2036    1   7 -17   2    21.01    21.17     5.48 o
      2037    2  -8  17   2    10.62     2.70     4.97 <
      2037    1  -8 -16   2    10.62     2.70     4.97 <
      2038    2  -7  17   2    26.68    21.80     5.58 o
      2038    1  -7 -16   2    26.68    21.80     5.58 o
      2039    2  -6  17   2    38.90    32.10     5.19 o
      2039    1  -6 -16   2    38.90    32.10     5.19 o
      2040    2  -5  17   2   104.04   128.25     4.43 o
      2040    1  -5 -16   2   104.04   128.25     4.43 o
      2041    2  -4  17   2    64.54    55.38     4.06 o
      2041    1  -4 -16   2    64.54    55.38     4.06 o
      2042    2  -3  17   2   145.18   143.62     3.87 o
      2042    1  -3 -16   2   145.18   143.62     3.87 o
      2043    2  -2  17   2   101.67    99.30     3.75 o
      2043    1  -2 -16   2   101.67    99.30     3.75 o
      2044    2  -1  17   2    39.25    38.57     3.43 o
      2044    1  -1 -16   2    39.25    38.57     3.43 o
      2045    2   0  17   2    88.34    86.31     5.61 o
      2045    1   0 -16   2    88.34    86.31     5.61 o
      2046    2   1  17   2     9.29    11.37     3.54 o
      2046    1   1 -16   2     9.29    11.37     3.54 o
      2047    2   2  17   2   217.89   217.34     5.71 o
      2047    1   2 -16   2   217.89   217.34     5.71 o
      2048    2   3  17   2     0.86     2.38     3.19 <
      2048    1   3 -16   2     0.86     2.38     3.19 <
      2049    2   4  17   2    14.66    13.93     3.51 o
      2049    1   4 -16   2    14.66    13.93     3.51 o
      2050    2   5  17   2    16.49    19.96     3.37 o
      2050    1   5 -16   2    16.49    19.96     3.37 o
      2051    2   6  17   2    23.14    24.68     4.79 o
      2051    1   6 -16   2    23.14    24.68     4.79 o
      2052    2   7  17   2     6.15     5.48     6.83 <
      2052    1   7 -16   2     6.15     5.48     6.83 <
      2053    2   8  17   2   109.68   114.99     8.83 o
      2053    1   8 -16   2   109.68   114.99     8.83 o
      2054    2  -8  16   2     3.09    -7.24     5.60 <
      2054    1  -8 -15   2     3.09    -7.24     5.60 <
      2055    2  -7  16   2   208.70   228.35     6.84 o
      2055    1  -7 -15   2   208.70   228.35     6.84 o
      2056    2  -6  16   2   109.13   112.24     5.70 o
      2056    1  -6 -15   2   109.13   112.24     5.70 o
      2057    2  -5  16   2    11.71    11.51     4.05 <
      2057    1  -5 -15   2    11.71    11.51     4.05 <
      2058    2  -4  16   2   222.20   182.91     7.56 o
      2058    1  -4 -15   2   222.20   182.91     7.56 o
      2059    2  -3  16   2   126.72   111.57     4.19 o
      2059    1  -3 -15   2   126.72   111.57     4.19 o
      2060    2  -2  16   2   128.63   134.32     3.31 o
      2060    1  -2 -15   2   128.63   134.32     3.31 o
      2061    2  -1  16   2   242.58   253.21     4.85 o
      2061    1  -1 -15   2   242.58   253.21     4.85 o
      2062    2   0  16   2    57.73    50.39     3.93 o
      2062    1   0 -15   2    57.73    50.39     3.93 o
      2063    2   1  16   2   274.25   274.83     7.14 o
      2063    1   1 -15   2   274.25   274.83     7.14 o
      2064    2   2  16   2   126.53   132.92     3.87 o
      2064    1   2 -15   2   126.53   132.92     3.87 o
      2065    2   3  16   2     8.67     6.92     3.07 <
      2065    1   3 -15   2     8.67     6.92     3.07 <
      2066    2   4  16   2   124.32   119.44     4.93 o
      2066    1   4 -15   2   124.32   119.44     4.93 o
      2067    2   5  16   2    33.57    33.80     3.73 o
      2067    1   5 -15   2    33.57    33.80     3.73 o
      2068    2   6  16   2    12.46    13.71     4.58 <
      2068    1   6 -15   2    12.46    13.71     4.58 <
      2069    2   7  16   2   166.24   186.28     8.22 o
      2069    1   7 -15   2   166.24   186.28     8.22 o
      2070    2   8  16   2   108.83   109.73     8.60 o
      2070    1   8 -15   2   108.83   109.73     8.60 o
      2071    2  -8  15   2     4.78     4.72     5.44 <
      2071    1  -8 -14   2     4.78     4.72     5.44 <
      2072    2  -7  15   2   126.26   136.70     6.18 o
      2072    1  -7 -14   2   126.26   136.70     6.18 o
      2073    2  -6  15   2    80.45    83.65     5.28 o
      2073    1  -6 -14   2    80.45    83.65     5.28 o
      2074    2  -5  15   2   155.19   139.12     6.61 o
      2074    1  -5 -14   2   155.19   139.12     6.61 o
      2075    2  -4  15   2   268.33   230.74     8.01 o
      2075    1  -4 -14   2   268.33   230.74     8.01 o
      2076    2  -3  15   2   157.37   154.54     3.59 o
      2076    1  -3 -14   2   157.37   154.54     3.59 o
      2077    2  -2  15   2    71.84    75.61     2.53 o
      2077    1  -2 -14   2    71.84    75.61     2.53 o
      2078    2  -1  15   2   117.17   108.42     3.67 o
      2078    1  -1 -14   2   117.17   108.42     3.67 o
      2079    2   0  15   2    97.68    95.21     4.40 o
      2079    1   0 -14   2    97.68    95.21     4.40 o
      2080    2   1  15   2   659.84   662.54    12.89 o
      2080    1   1 -14   2   659.84   662.54    12.89 o
      2081    2   2  15   2   199.67   204.26     4.67 o
      2081    1   2 -14   2   199.67   204.26     4.67 o
      2082    2   3  15   2   208.35   226.20     3.42 o
      2082    1   3 -14   2   208.35   226.20     3.42 o
      2083    2   4  15   2    36.39    27.91     3.47 o
      2083    1   4 -14   2    36.39    27.91     3.47 o
      2084    2   5  15   2    64.57    72.46     4.48 o
      2084    1   5 -14   2    64.57    72.46     4.48 o
      2085    2   6  15   2   246.26   243.05     7.80 o
      2085    1   6 -14   2   246.26   243.05     7.80 o
      2086    2   7  15   2    66.60    73.90     7.06 o
      2086    1   7 -14   2    66.60    73.90     7.06 o
      2087    2   8  15   2   148.73   165.51     8.68 o
      2087    1   8 -14   2   148.73   165.51     8.68 o
      2088    2   9  15   2    21.82    35.83    12.77 <
      2088    1   9 -14   2    21.82    35.83    12.77 <
      2089    2  -9  14   2    13.21    -6.11     6.04 <
      2089    1  -9 -13   2    13.21    -6.11     6.04 <
      2090    2  -8  14   2    11.01     8.23     5.41 <
      2090    1  -8 -13   2    11.01     8.23     5.41 <
      2091    2  -7  14   2   121.69   112.92     6.67 o
      2091    1  -7 -13   2   121.69   112.92     6.67 o
      2092    2  -6  14   2    35.29    33.67     4.61 o
      2092    1  -6 -13   2    35.29    33.67     4.61 o
      2093    2  -5  14   2   334.05   330.08     6.61 o
      2093    1  -5 -13   2   334.05   330.08     6.61 o
      2094    2  -4  14   2   297.47   275.33     7.06 o
      2094    1  -4 -13   2   297.47   275.33     7.06 o
      2095    2  -3  14   2   522.78   502.65     9.37 o
      2095    1  -3 -13   2   522.78   502.65     9.37 o
      2096    2  -2  14   2    67.08    46.61     3.15 o
      2096    1  -2 -13   2    67.08    46.61     3.15 o
      2097    2  -1  14   2    73.63    77.23     2.59 o
      2097    1  -1 -13   2    73.63    77.23     2.59 o
      2098    2   0  14   2    84.61    85.72     3.17 o
      2098    1   0 -13   2    84.61    85.72     3.17 o
      2099    2   1  14   2   626.17   633.59    11.66 o
      2099    1   1 -13   2   626.17   633.59    11.66 o
      2100    2   2  14   2   119.22   107.66     4.52 o
      2100    1   2 -13   2   119.22   107.66     4.52 o
      2101    2   3  14   2   174.28   170.37     5.05 o
      2101    1   3 -13   2   174.28   170.37     5.05 o
      2102    2   4  14   2    54.04    58.93     3.40 o
      2102    1   4 -13   2    54.04    58.93     3.40 o
      2103    2   5  14   2    25.63    32.77     3.87 o
      2103    1   5 -13   2    25.63    32.77     3.87 o
      2104    2   6  14   2   162.36   165.74     5.94 o
      2104    1   6 -13   2   162.36   165.74     5.94 o
      2105    2   7  14   2    87.65   111.21     6.88 o
      2105    1   7 -13   2    87.65   111.21     6.88 o
      2106    2   8  14   2    39.97    29.26     7.13 o
      2106    1   8 -13   2    39.97    29.26     7.13 o
      2107    2   9  14   2    57.56    67.07     8.14 o
      2107    1   9 -13   2    57.56    67.07     8.14 o
      2108    2  -9  13   2    41.96    28.18     6.51 o
      2108    1  -9 -12   2    41.96    28.18     6.51 o
      2109    2  -8  13   2    70.23    63.02     6.08 o
      2109    1  -8 -12   2    70.23    63.02     6.08 o
      2110    2  -7  13   2   292.69   297.67     8.26 o
      2110    1  -7 -12   2   292.69   297.67     8.26 o
      2111    2  -6  13   2    32.11    24.95     4.55 o
      2111    1  -6 -12   2    32.11    24.95     4.55 o
      2112    2  -5  13   2   133.25   133.37     4.35 o
      2112    1  -5 -12   2   133.25   133.37     4.35 o
      2113    2  -4  13   2   240.08   227.95     5.37 o
      2113    1  -4 -12   2   240.08   227.95     5.37 o
      2114    2  -3  13   2   340.68   302.07     8.71 o
      2114    1  -3 -12   2   340.68   302.07     8.71 o
      2115    2  -2  13   2    39.32    34.61     1.93 o
      2115    1  -2 -12   2    39.32    34.61     1.93 o
      2116    2  -1  13   2    78.81    75.20     2.56 o
      2116    1  -1 -12   2    78.81    75.20     2.56 o
      2117    2   0  13   2   418.60   424.30     5.51 o
      2117    1   0 -12   2   418.60   424.30     5.51 o
      2118    2   1  13   2    59.74    52.28     3.08 o
      2118    1   1 -12   2    59.74    52.28     3.08 o
      2119    2   2  13   2   204.04   206.69     4.48 o
      2119    1   2 -12   2   204.04   206.69     4.48 o
      2120    2   3  13   2   314.99   305.45     7.33 o
      2120    1   3 -12   2   314.99   305.45     7.33 o
      2121    2   4  13   2    46.90    51.74     3.05 o
      2121    1   4 -12   2    46.90    51.74     3.05 o
      2122    2   5  13   2   104.71   113.32     4.41 o
      2122    1   5 -12   2   104.71   113.32     4.41 o
      2123    2   6  13   2    36.53    36.28     3.74 o
      2123    1   6 -12   2    36.53    36.28     3.74 o
      2124    2   7  13   2    35.95    39.83     4.96 o
      2124    1   7 -12   2    35.95    39.83     4.96 o
      2125    2   8  13   2    31.21    31.24     6.74 o
      2125    1   8 -12   2    31.21    31.24     6.74 o
      2126    2   9  13   2    33.47    47.65     7.45 o
      2126    1   9 -12   2    33.47    47.65     7.45 o
      2127    2  -9  12   2    64.81    57.63     6.50 o
      2127    1  -9 -11   2    64.81    57.63     6.50 o
      2128    2  -8  12   2    46.81    70.17     5.31 o
      2128    1  -8 -11   2    46.81    70.17     5.31 o
      2129    2  -7  12   2   238.13   232.31     7.93 o
      2129    1  -7 -11   2   238.13   232.31     7.93 o
      2130    2  -6  12   2   207.68   197.79     7.29 o
      2130    1  -6 -11   2   207.68   197.79     7.29 o
      2131    2  -5  12   2   102.18   116.87     2.85 o
      2131    1  -5 -11   2   102.18   116.87     2.85 o
      2132    2  -4  12   2   247.36   250.92     3.89 o
      2132    1  -4 -11   2   247.36   250.92     3.89 o
      2133    2  -3  12   2    41.85    31.78     2.15 o
      2133    1  -3 -11   2    41.85    31.78     2.15 o
      2134    2  -2  12   2   259.17   286.25    16.60 o
      2134    1  -2 -11   2   259.17   286.25    16.60 o
      2135    2  -1  12   2    59.22    53.04     2.24 o
      2135    1  -1 -11   2    59.22    53.04     2.24 o
      2136    2   0  12   2    48.70    51.74     1.53 o
      2136    1   0 -11   2    48.70    51.74     1.53 o
      2137    2   1  12   2    62.97    66.62     1.39 o
      2137    1   1 -11   2    62.97    66.62     1.39 o
      2138    2   2  12   2    44.51    47.02     1.73 o
      2138    1   2 -11   2    44.51    47.02     1.73 o
      2139    2   3  12   2   514.32   516.22     7.52 o
      2139    1   3 -11   2   514.32   516.22     7.52 o
      2140    2   4  12   2    17.74    28.32     2.60 o
      2140    1   4 -11   2    17.74    28.32     2.60 o
      2141    2   5  12   2    96.57    94.94     4.05 o
      2141    1   5 -11   2    96.57    94.94     4.05 o
      2142    2   6  12   2   107.61   113.46     4.13 o
      2142    1   6 -11   2   107.61   113.46     4.13 o
      2143    2   7  12   2     2.06     7.37     4.43 <
      2143    1   7 -11   2     2.06     7.37     4.43 <
      2144    2   8  12   2     1.54     1.17     6.11 <
      2144    1   8 -11   2     1.54     1.17     6.11 <
      2145    2   9  12   2    86.04   100.60     7.95 o
      2145    1   9 -11   2    86.04   100.60     7.95 o
      2146    2  -9  11   2     4.23    13.71     5.62 <
      2146    1  -9 -10   2     4.23    13.71     5.62 <
      2147    2  -8  11   2   396.99   353.68    13.17 o
      2147    1  -8 -10   2   396.99   353.68    13.17 o
      2148    2  -7  11   2   271.06   255.19     8.96 o
      2148    1  -7 -10   2   271.06   255.19     8.96 o
      2149    2  -6  11   2    90.47    80.10     4.41 o
      2149    1  -6 -10   2    90.47    80.10     4.41 o
      2150    2  -5  11   2    29.73    22.48     2.64 o
      2150    1  -5 -10   2    29.73    22.48     2.64 o
      2151    2  -4  11   2    55.45    44.73     2.75 o
      2151    1  -4 -10   2    55.45    44.73     2.75 o
      2152    2  -3  11   2    41.63    51.29     1.16 o
      2152    1  -3 -10   2    41.63    51.29     1.16 o
      2153    2  -2  11   2   219.53   235.73    13.89 o
      2153    1  -2 -10   2   219.53   235.73    13.89 o
      2154    2  -1  11   2    12.96    14.56     1.35 o
      2154    1  -1 -10   2    12.96    14.56     1.35 o
      2155    2   0  11   2    10.97    12.05     1.23 o
      2155    1   0 -10   2    10.97    12.05     1.23 o
      2156    2   1  11   2    40.11    46.21     0.95 o
      2156    1   1 -10   2    40.11    46.21     0.95 o
      2157    2   2  11   2    55.46    57.67     1.96 o
      2157    1   2 -10   2    55.46    57.67     1.96 o
      2158    2   3  11   2   381.40   413.55    24.23 o
      2158    1   3 -10   2   381.40   413.55    24.23 o
      2159    2   4  11   2   253.30   241.61     5.66 o
      2159    1   4 -10   2   253.30   241.61     5.66 o
      2160    2   5  11   2   168.31   169.69     3.95 o
      2160    1   5 -10   2   168.31   169.69     3.95 o
      2161    2   6  11   2   389.76   429.06    25.58 o
      2161    1   6 -10   2   389.76   429.06    25.58 o
      2162    2   7  11   2    74.09    64.78     5.28 o
      2162    1   7 -10   2    74.09    64.78     5.28 o
      2163    2   8  11   2    17.97    19.15     4.80 o
      2163    1   8 -10   2    17.97    19.15     4.80 o
      2164    2   9  11   2    66.19    61.22     7.56 o
      2164    1   9 -10   2    66.19    61.22     7.56 o
      2165    2  10  11   2     1.52    25.80     7.41 o
      2165    1  10 -10   2     1.52    25.80     7.41 o
      2166    2 -10  10   2    36.84    37.80     6.23 o
      2166    1 -10  -9   2    36.84    37.80     6.23 o
      2167    2  -9  10   2   144.62   146.05     7.21 o
      2167    1  -9  -9   2   144.62   146.05     7.21 o
      2168    2  -8  10   2   561.90   572.77    11.84 o
      2168    1  -8  -9   2   561.90   572.77    11.84 o
      2169    2  -7  10   2    99.58    92.78     5.63 o
      2169    1  -7  -9   2    99.58    92.78     5.63 o
      2170    2  -6  10   2   239.47   235.19     6.08 o
      2170    1  -6  -9   2   239.47   235.19     6.08 o
      2171    2  -5  10   2    49.24    45.85     2.75 o
      2171    1  -5  -9   2    49.24    45.85     2.75 o
      2172    2  -4  10   2     0.65    -2.83     1.84 <
      2172    1  -4  -9   2     0.65    -2.83     1.84 <
      2173    2  -3  10   2   285.94   334.84    18.80 o
      2173    1  -3  -9   2   285.94   334.84    18.80 o
      2174    2  -2  10   2   141.33   154.59     0.26 o
      2174    1  -2  -9   2   141.33   154.59     0.26 o
      2175    2  -1  10   2    73.29    79.11     1.52 o
      2175    1  -1  -9   2    73.29    79.11     1.52 o
      2176    2   0  10   2    45.26    49.94     1.12 o
      2176    1   0  -9   2    45.26    49.94     1.12 o
      2177    2   1  10   2    94.44   105.50     6.18 o
      2177    1   1  -9   2    94.44   105.50     6.18 o
      2178    2   2  10   2    21.86    25.31     1.29 o
      2178    1   2  -9   2    21.86    25.31     1.29 o
      2179    2   3  10   2    62.05    53.81     2.66 o
      2179    1   3  -9   2    62.05    53.81     2.66 o
      2180    2   4  10   2   411.36   429.92     0.44 o
      2180    1   4  -9   2   411.36   429.92     0.44 o
      2181    2   5  10   2    10.53    14.97     2.04 o
      2181    1   5  -9   2    10.53    14.97     2.04 o
      2182    2   6  10   2   378.44   410.81    24.38 o
      2182    1   6  -9   2   378.44   410.81    24.38 o
      2183    2   7  10   2    57.28    63.79     3.70 o
      2183    1   7  -9   2    57.28    63.79     3.70 o
      2184    2   8  10   2     6.48     3.55     4.55 <
      2184    1   8  -9   2     6.48     3.55     4.55 <
      2185    2   9  10   2    28.10    24.45     6.64 o
      2185    1   9  -9   2    28.10    24.45     6.64 o
      2186    2  10  10   2    17.41    15.19     7.16 <
      2186    1  10  -9   2    17.41    15.19     7.16 <
      2187    2 -10   9   2    30.11    36.99     5.97 o
      2187    1 -10  -8   2    30.11    36.99     5.97 o
      2188    2  -9   9   2    56.82    64.06     5.94 o
      2188    1  -9  -8   2    56.82    64.06     5.94 o
      2189    2  -8   9   2    59.02    60.01     4.55 o
      2189    1  -8  -8   2    59.02    60.01     4.55 o
      2190    2  -7   9   2   444.55   447.99     7.33 o
      2190    1  -7  -8   2   444.55   447.99     7.33 o
      2191    2  -6   9   2   551.36   547.96    11.54 o
      2191    1  -6  -8   2   551.36   547.96    11.54 o
      2192    2  -5   9   2   224.27   230.87     3.66 o
      2192    1  -5  -8   2   224.27   230.87     3.66 o
      2193    2  -4   9   2     6.79     6.61     1.66 o
      2193    1  -4  -8   2     6.79     6.61     1.66 o
      2194    2  -3   9   2   829.73   949.06    53.43 o
      2194    1  -3  -8   2   829.73   949.06    53.43 o
      2195    2  -2   9   2    86.55    76.55     3.05 o
      2195    1  -2  -8   2    86.55    76.55     3.05 o
      2196    2  -1   9   2     5.88     5.89     1.35 o
      2196    1  -1  -8   2     5.88     5.89     1.35 o
      2197    2   0   9   2     5.62     6.97     1.06 o
      2197    1   0  -8   2     5.62     6.97     1.06 o
      2198    2   1   9   2    87.12    87.39     2.04 o
      2198    1   1  -8   2    87.12    87.39     2.04 o
      2199    2   2   9   2   178.93   189.60     1.35 o
      2199    1   2  -8   2   178.93   189.60     1.35 o
      2200    2   3   9   2    21.76    24.09     1.58 o
      2200    1   3  -8   2    21.76    24.09     1.58 o
      2201    2   4   9   2   103.33   123.08     7.06 o
      2201    1   4  -8   2   103.33   123.08     7.06 o
      2202    2   5   9   2   248.15   257.89     2.74 o
      2202    1   5  -8   2   248.15   257.89     2.74 o
      2203    2   6   9   2     7.88    17.85     2.18 o
      2203    1   6  -8   2     7.88    17.85     2.18 o
      2204    2   7   9   2    22.27    19.64     3.37 o
      2204    1   7  -8   2    22.27    19.64     3.37 o
      2205    2   8   9   2    11.51    16.77     3.77 o
      2205    1   8  -8   2    11.51    16.77     3.77 o
      2206    2   9   9   2    69.40    69.85     7.14 o
      2206    1   9  -8   2    69.40    69.85     7.14 o
      2207    2  10   9   2   272.35   272.32    11.06 o
      2207    1  10  -8   2   272.35   272.32    11.06 o
      2208    2 -10   8   2    64.73    64.55     6.39 o
      2208    1 -10  -7   2    64.73    64.55     6.39 o
      2209    2  -9   8   2    11.85    37.71     4.32 o
      2209    1  -9  -7   2    11.85    37.71     4.32 o
      2210    2  -8   8   2   659.11   655.57    14.59 o
      2210    1  -8  -7   2   659.11   655.57    14.59 o
      2211    2  -7   8   2   643.33   634.89    11.20 o
      2211    1  -7  -7   2   643.33   634.89    11.20 o
      2212    2  -6   8   2   231.15   224.08     5.51 o
      2212    1  -6  -7   2   231.15   224.08     5.51 o
      2213    2  -5   8   2   233.76   235.86     4.79 o
      2213    1  -5  -7   2   233.76   235.86     4.79 o
      2214    2  -4   8   2    28.68    21.76     1.93 o
      2214    1  -4  -7   2    28.68    21.76     1.93 o
      2215    2  -3   8   2  1429.65  1591.15    91.87 o
      2215    1  -3  -7   2  1429.65  1591.15    91.87 o
      2216    2  -2   8   2   360.55   376.74     1.65 o
      2216    1  -2  -7   2   360.55   376.74     1.65 o
      2217    2  -1   8   2    78.92    88.73     1.28 o
      2217    1  -1  -7   2    78.92    88.73     1.28 o
      2218    2   0   8   2   115.46   123.26     2.26 o
      2218    1   0  -7   2   115.46   123.26     2.26 o
      2219    2   1   8   2    41.24    43.96     1.38 o
      2219    1   1  -7   2    41.24    43.96     1.38 o
      2220    2   2   8   2    17.46    18.07     1.74 o
      2220    1   2  -7   2    17.46    18.07     1.74 o
      2221    2   3   8   2    51.62    56.73     1.43 o
      2221    1   3  -7   2    51.62    56.73     1.43 o
      2222    2   4   8   2    22.57    23.24     1.55 o
      2222    1   4  -7   2    22.57    23.24     1.55 o
      2223    2   5   8   2   243.71   281.13    16.04 o
      2223    1   5  -7   2   243.71   281.13    16.04 o
      2224    2   6   8   2   275.62   275.78     4.74 o
      2224    1   6  -7   2   275.62   275.78     4.74 o
      2225    2   7   8   2    62.58    54.12     3.49 o
      2225    1   7  -7   2    62.58    54.12     3.49 o
      2226    2   8   8   2   432.54   452.48     7.96 o
      2226    1   8  -7   2   432.54   452.48     7.96 o
      2227    2   9   8   2   161.82   162.95     8.53 o
      2227    1   9  -7   2   161.82   162.95     8.53 o
      2228    2  10   8   2   107.04   112.47     8.19 o
      2228    1  10  -7   2   107.04   112.47     8.19 o
      2229    2 -10   7   2   161.12   165.38     6.30 o
      2229    1 -10  -6   2   161.12   165.38     6.30 o
      2230    2  -9   7   2   243.76   263.68     7.17 o
      2230    1  -9  -6   2   243.76   263.68     7.17 o
      2231    2  -8   7   2    29.35    36.46     3.85 o
      2231    1  -8  -6   2    29.35    36.46     3.85 o
      2232    2  -7   7   2   219.21   218.46     5.07 o
      2232    1  -7  -6   2   219.21   218.46     5.07 o
      2233    2  -6   7   2   524.28   500.71    11.76 o
      2233    1  -6  -6   2   524.28   500.71    11.76 o
      2234    2  -5   7   2    85.12    79.34     3.33 o
      2234    1  -5  -6   2    85.12    79.34     3.33 o
      2235    2  -4   7   2   700.39   714.64    13.65 o
      2235    1  -4  -6   2   700.39   714.64    13.65 o
      2236    2  -3   7   2  1105.27  1260.62    72.32 o
      2236    1  -3  -6   2  1105.27  1260.62    72.32 o
      2237    2  -2   7   2  1345.44  1549.52    18.59 o
      2237    1  -2  -6   2  1345.44  1549.52    18.59 o
      2238    2  -1   7   2   733.66   850.80    49.61 o
      2238    1  -1  -6   2   733.66   850.80    49.61 o
      2239    2   0   7   2     8.82     6.02     1.34 o
      2239    1   0  -6   2     8.82     6.02     1.34 o
      2240    2   1   7   2    14.28    18.39     1.22 o
      2240    1   1  -6   2    14.28    18.39     1.22 o
      2241    2   2   7   2   106.16   102.26     3.32 o
      2241    1   2  -6   2   106.16   102.26     3.32 o
      2242    2   3   7   2    78.81    81.36     1.92 o
      2242    1   3  -6   2    78.81    81.36     1.92 o
      2243    2   4   7   2   276.12   301.17    17.63 o
      2243    1   4  -6   2   276.12   301.17    17.63 o
      2244    2   5   7   2    26.92    36.14     2.00 o
      2244    1   5  -6   2    26.92    36.14     2.00 o
      2245    2   6   7   2     4.06     0.67     2.07 <
      2245    1   6  -6   2     4.06     0.67     2.07 <
      2246    2   7   7   2   101.81    99.88     3.68 o
      2246    1   7  -6   2   101.81    99.88     3.68 o
      2247    2   8   7   2   162.34   170.46     4.65 o
      2247    1   8  -6   2   162.34   170.46     4.65 o
      2248    2   9   7   2   342.49   327.43     9.16 o
      2248    1   9  -6   2   342.49   327.43     9.16 o
      2249    2  10   7   2   199.20   225.52     8.60 o
      2249    1  10  -6   2   199.20   225.52     8.60 o
      2250    2 -10   6   2    31.06    57.31     4.79 o
      2250    1 -10  -5   2    31.06    57.31     4.79 o
      2251    2  -9   6   2   104.22   112.87     5.10 o
      2251    1  -9  -5   2   104.22   112.87     5.10 o
      2252    2  -8   6   2   343.96   336.19     7.62 o
      2252    1  -8  -5   2   343.96   336.19     7.62 o
      2253    2  -7   6   2   138.79   146.77     4.30 o
      2253    1  -7  -5   2   138.79   146.77     4.30 o
      2254    2  -6   6   2   203.89   210.19     4.21 o
      2254    1  -6  -5   2   203.89   210.19     4.21 o
      2255    2  -5   6   2    65.97    67.74     3.29 o
      2255    1  -5  -5   2    65.97    67.74     3.29 o
      2256    2  -4   6   2  2293.64  2396.77    20.24 o
      2256    1  -4  -5   2  2293.64  2396.77    20.24 o
      2257    2  -3   6   2   649.90   721.38    14.39 o
      2257    1  -3  -5   2   649.90   721.38    14.39 o
      2258    2  -2   6   2   239.59   264.94     6.87 o
      2258    1  -2  -5   2   239.59   264.94     6.87 o
      2259    2   0   6   2   131.48   146.54     3.47 o
      2259    1   0  -5   2   131.48   146.54     3.47 o
      2260    2   3   6   2   146.82   175.76     5.53 o
      2260    1   3  -5   2   146.82   175.76     5.53 o
      2261    2   4   6   2   130.58   131.44     2.31 o
      2261    1   4  -5   2   130.58   131.44     2.31 o
      2262    2   5   6   2    38.26    40.59     1.96 o
      2262    1   5  -5   2    38.26    40.59     1.96 o
      2263    2   6   6   2    17.74    16.81     2.49 o
      2263    1   6  -5   2    17.74    16.81     2.49 o
      2264    2   7   6   2   139.10   144.74     3.48 o
      2264    1   7  -5   2   139.10   144.74     3.48 o
      2265    2   8   6   2    35.69    20.86     3.89 o
      2265    1   8  -5   2    35.69    20.86     3.89 o
      2266    2   9   6   2   156.99   149.01     5.99 o
      2266    1   9  -5   2   156.99   149.01     5.99 o
      2267    2  10   6   2   181.35   181.92     8.87 o
      2267    1  10  -5   2   181.35   181.92     8.87 o
      2268    2 -10   5   2   129.40   137.06     5.84 o
      2268    1 -10  -4   2   129.40   137.06     5.84 o
      2269    2  -9   5   2     7.31     2.07     4.19 <
      2269    1  -9  -4   2     7.31     2.07     4.19 <
      2270    2  -8   5   2   225.26   210.24     6.57 o
      2270    1  -8  -4   2   225.26   210.24     6.57 o
      2271    2  -7   5   2   256.87   234.11     7.23 o
      2271    1  -7  -4   2   256.87   234.11     7.23 o
      2272    2  -6   5   2    54.91    51.83     3.18 o
      2272    1  -6  -4   2    54.91    51.83     3.18 o
      2273    2  -5   5   2   132.06   122.00     4.81 o
      2273    1  -5  -4   2   132.06   122.00     4.81 o
      2274    2  -4   5   2  1341.73  1400.51    21.73 o
      2274    1  -4  -4   2  1341.73  1400.51    21.73 o
      2275    2  -3   5   2   480.51   489.79    14.18 o
      2275    1  -3  -4   2   480.51   489.79    14.18 o
      2276    2  -2   5   2    23.69    22.66     2.76 o
      2276    1  -2  -4   2    23.69    22.66     2.76 o
      2277    2   4   5   2   710.48   778.06    45.55 o
      2277    1   4  -4   2   710.48   778.06    45.55 o
      2278    2   5   5   2    62.37    63.29     2.14 o
      2278    1   5  -4   2    62.37    63.29     2.14 o
      2279    2   6   5   2    38.69    29.04     2.64 o
      2279    1   6  -4   2    38.69    29.04     2.64 o
      2280    2   7   5   2    31.21    24.18     2.90 o
      2280    1   7  -4   2    31.21    24.18     2.90 o
      2281    2   8   5   2   207.86   221.97     4.35 o
      2281    1   8  -4   2   207.86   221.97     4.35 o
      2282    2   9   5   2    70.42    67.83     5.25 o
      2282    1   9  -4   2    70.42    67.83     5.25 o
      2283    2  10   5   2     3.78    -9.39     4.69 <
      2283    1  10  -4   2     3.78    -9.39     4.69 <
      2284    2 -10   4   2   223.71   221.25     7.37 o
      2284    1 -10  -3   2   223.71   221.25     7.37 o
      2285    2  -9   4   2   111.09   106.36     4.80 o
      2285    1  -9  -3   2   111.09   106.36     4.80 o
      2286    2  -8   4   2     1.12    -6.11     2.99 <
      2286    1  -8  -3   2     1.12    -6.11     2.99 <
      2287    2  -7   4   2   183.77   186.46     4.27 o
      2287    1  -7  -3   2   183.77   186.46     4.27 o
      2288    2  -6   4   2    45.70    40.19     3.06 o
      2288    1  -6  -3   2    45.70    40.19     3.06 o
      2289    2  -5   4   2    56.53    57.00     2.58 o
      2289    1  -5  -3   2    56.53    57.00     2.58 o
      2290    2  -4   4   2   417.97   447.72     7.21 o
      2290    1  -4  -3   2   417.97   447.72     7.21 o
      2291    2  -3   4   2   171.78   156.25     5.64 o
      2291    1  -3  -3   2   171.78   156.25     5.64 o
      2292    2   3   4   2   926.19  1050.02    17.84 o
      2292    1   3  -3   2   926.19  1050.02    17.84 o
      2293    2   4   4   2   133.59   138.09     3.51 o
      2293    1   4  -3   2   133.59   138.09     3.51 o
      2294    2   5   4   2    23.94    20.68     1.85 o
      2294    1   5  -3   2    23.94    20.68     1.85 o
      2295    2   6   4   2     2.32    -0.90     2.20 <
      2295    1   6  -3   2     2.32    -0.90     2.20 <
      2296    2   7   4   2   102.33    86.44     4.25 o
      2296    1   7  -3   2   102.33    86.44     4.25 o
      2297    2   8   4   2    99.18   100.87     4.27 o
      2297    1   8  -3   2    99.18   100.87     4.27 o
      2298    2   9   4   2   207.66   205.07     7.11 o
      2298    1   9  -3   2   207.66   205.07     7.11 o
      2299    2  11   4   2    44.97    48.28     7.59 o
      2299    1  11  -3   2    44.97    48.28     7.59 o
      2300    2 -10   3   2    47.11    48.50     6.09 o
      2300    1 -10  -2   2    47.11    48.50     6.09 o
      2301    2  -9   3   2    26.58    18.74     3.75 o
      2301    1  -9  -2   2    26.58    18.74     3.75 o
      2302    2  -8   3   2   106.95    96.92     4.53 o
      2302    1  -8  -2   2   106.95    96.92     4.53 o
      2303    2  -7   3   2   204.11   204.80     4.14 o
      2303    1  -7  -2   2   204.11   204.80     4.14 o
      2304    2  -6   3   2   341.73   349.27     4.07 o
      2304    1  -6  -2   2   341.73   349.27     4.07 o
      2305    2  -5   3   2   168.88   211.05    12.15 o
      2305    1  -5  -2   2   168.88   211.05    12.15 o
      2306    2  -4   3   2   327.25   344.91     6.76 o
      2306    1  -4  -2   2   327.25   344.91     6.76 o
      2307    2   4   3   2   503.30   529.84    15.83 o
      2307    1   4  -2   2   503.30   529.84    15.83 o
      2308    2   5   3   2    59.71    58.35     2.12 o
      2308    1   5  -2   2    59.71    58.35     2.12 o
      2309    2   6   3   2    78.38    78.31     2.66 o
      2309    1   6  -2   2    78.38    78.31     2.66 o
      2310    2   7   3   2   384.73   380.69     7.82 o
      2310    1   7  -2   2   384.73   380.69     7.82 o
      2311    2   8   3   2   132.06   129.55     5.54 o
      2311    1   8  -2   2   132.06   129.55     5.54 o
      2312    2   9   3   2   125.26   114.94     6.12 o
      2312    1   9  -2   2   125.26   114.94     6.12 o
      2313    2  10   3   2    48.27    35.74     7.01 o
      2313    1  10  -2   2    48.27    35.74     7.01 o
      2314    2  11   3   2    15.50    -3.51     6.99 <
      2314    1  11  -2   2    15.50    -3.51     6.99 <
      2315    2 -11   2   2    52.28    54.75    11.52 o
      2315    1 -11  -1   2    52.28    54.75    11.52 o
      2316    2 -10   2   2   159.66   156.21     6.45 o
      2316    1 -10  -1   2   159.66   156.21     6.45 o
      2317    2  -9   2   2    24.65    14.97     3.76 o
      2317    1  -9  -1   2    24.65    14.97     3.76 o
      2318    2  -8   2   2     6.76     3.78     3.07 <
      2318    1  -8  -1   2     6.76     3.78     3.07 <
      2319    2  -7   2   2   130.10   126.09     3.56 o
      2319    1  -7  -1   2   130.10   126.09     3.56 o
      2320    2  -6   2   2  1035.32  1082.83    64.49 o
      2320    1  -6  -1   2  1035.32  1082.83    64.49 o
      2321    2  -5   2   2  1105.83  1189.01    71.06 o
      2321    1  -5  -1   2  1105.83  1189.01    71.06 o
      2322    2  -4   2   2   461.27   501.21    11.83 o
      2322    1  -4  -1   2   461.27   501.21    11.83 o
      2323    2   4   2   2   389.69   411.58     4.32 o
      2323    1   4  -1   2   389.69   411.58     4.32 o
      2324    2   5   2   2   104.82    98.71     3.27 o
      2324    1   5  -1   2   104.82    98.71     3.27 o
      2325    2   6   2   2   130.25   123.35     3.68 o
      2325    1   6  -1   2   130.25   123.35     3.68 o
      2326    2   7   2   2   264.64   271.51     5.13 o
      2326    1   7  -1   2   264.64   271.51     5.13 o
      2327    2   8   2   2    91.52    87.88     4.88 o
      2327    1   8  -1   2    91.52    87.88     4.88 o
      2328    2   9   2   2     9.45     5.48     4.20 <
      2328    1   9  -1   2     9.45     5.48     4.20 <
      2329    2  10   2   2    15.94    10.74     6.54 <
      2329    1  10  -1   2    15.94    10.74     6.54 <
      2330    2  11   2   2    20.43     0.81     7.11 <
      2330    1  11  -1   2    20.43     0.81     7.11 <
      2331    2 -10   1   2    18.45    22.34     4.68 o
      2331    1 -10   0   2    18.45    22.34     4.68 o
      2332    2  -9   1   2    36.13    23.91     4.37 o
      2332    1  -9   0   2    36.13    23.91     4.37 o
      2333    2  -8   1   2    45.64    40.05     3.28 o
      2333    1  -8   0   2    45.64    40.05     3.28 o
      2334    2  -7   1   2    29.87    27.02     2.42 o
      2334    1  -7   0   2    29.87    27.02     2.42 o
      2335    2  -6   1   2   168.87   187.45     2.30 o
      2335    1  -6   0   2   168.87   187.45     2.30 o
      2336    2  -5   1   2   714.15   796.18    20.55 o
      2336    1  -5   0   2   714.15   796.18    20.55 o
      2337    2  -4   1   2  2637.96  2896.22   170.31 o
      2337    1  -4   0   2  2637.96  2896.22   170.31 o
      2338    2   4   1   2   610.35   610.84    20.37 o
      2338    1   4   0   2   610.35   610.84    20.37 o
      2339    2   5   1   2   222.23   221.03     4.24 o
      2339    1   5   0   2   222.23   221.03     4.24 o
      2340    2   6   1   2    36.09    31.15     2.37 o
      2340    1   6   0   2    36.09    31.15     2.37 o
      2341    2   7   1   2   152.12   158.90     4.65 o
      2341    1   7   0   2   152.12   158.90     4.65 o
      2342    2   8   1   2    79.25    79.43     4.53 o
      2342    1   8   0   2    79.25    79.43     4.53 o
      2343    2   9   1   2    26.02    27.47     5.87 o
      2343    1   9   0   2    26.02    27.47     5.87 o
      2344    2  10   1   2    37.18    23.10     6.70 o
      2344    1  10   0   2    37.18    23.10     6.70 o
      2345    2  11   1   2     1.87     3.28    10.56 <
      2345    1  11   0   2     1.87     3.28    10.56 <
      2346    2 -10   0   2    18.57    14.83     4.71 o
      2346    1 -10   1   2    18.57    14.83     4.71 o
      2347    2  -9   0   2    38.67    24.95     4.49 o
      2347    1  -9   1   2    38.67    24.95     4.49 o
      2348    2  -8   0   2    45.40    37.53     3.30 o
      2348    1  -8   1   2    45.40    37.53     3.30 o
      2349    2  -7   0   2    28.37    30.52     2.27 o
      2349    1  -7   1   2    28.37    30.52     2.27 o
      2350    2  -6   0   2   169.37   182.23     4.31 o
      2350    1  -6   1   2   169.37   182.23     4.31 o
      2351    2  -5   0   2   748.44   818.84    48.62 o
      2351    1  -5   1   2   748.44   818.84    48.62 o
      2352    2  -4   0   2  2412.32  2568.12    28.36 o
      2352    1  -4   1   2  2412.32  2568.12    28.36 o
      2353    2   4   0   2   560.11   562.93     9.82 o
      2353    1   4   1   2   560.11   562.93     9.82 o
      2354    2   5   0   2   242.41   245.93     4.46 o
      2354    1   5   1   2   242.41   245.93     4.46 o
      2355    2   6   0   2    32.95    25.44     2.38 o
      2355    1   6   1   2    32.95    25.44     2.38 o
      2356    2   7   0   2   166.95   158.36     5.78 o
      2356    1   7   1   2   166.95   158.36     5.78 o
      2357    2   8   0   2    75.20    73.72     4.11 o
      2357    1   8   1   2    75.20    73.72     4.11 o
      2358    2   9   0   2    27.27    31.87     5.88 o
      2358    1   9   1   2    27.27    31.87     5.88 o
      2359    2  10   0   2    34.93    35.29     6.87 o
      2359    1  10   1   2    34.93    35.29     6.87 o
      2360    2  11   0   2     2.00    -9.80     8.88 <
      2360    1  11   1   2     2.00    -9.80     8.88 <
      2361    2 -11  -1   2    56.61    81.86    11.90 o
      2361    1 -11   2   2    56.61    81.86    11.90 o
      2362    2 -10  -1   2   159.45   150.81     6.49 o
      2362    1 -10   2   2   159.45   150.81     6.49 o
      2363    2  -9  -1   2    22.77    12.86     4.18 o
      2363    1  -9   2   2    22.77    12.86     4.18 o
      2364    2  -8  -1   2     7.06     1.71     2.85 <
      2364    1  -8   2   2     7.06     1.71     2.85 <
      2365    2  -7  -1   2   131.63   131.62     3.24 o
      2365    1  -7   2   2   131.63   131.62     3.24 o
      2366    2  -6  -1   2   988.17  1027.28     2.97 o
      2366    1  -6   2   2   988.17  1027.28     2.97 o
      2367    2  -5  -1   2  1134.91  1282.37    74.65 o
      2367    1  -5   2   2  1134.91  1282.37    74.65 o
      2368    2  -4  -1   2   511.27   561.85     6.42 o
      2368    1  -4   2   2   511.27   561.85     6.42 o
      2369    2   4  -1   2   430.41   445.74     8.84 o
      2369    1   4   2   2   430.41   445.74     8.84 o
      2370    2   5  -1   2   115.56   110.94     3.24 o
      2370    1   5   2   2   115.56   110.94     3.24 o
      2371    2   6  -1   2   120.54   122.22     3.17 o
      2371    1   6   2   2   120.54   122.22     3.17 o
      2372    2   7  -1   2   264.03   261.75     6.17 o
      2372    1   7   2   2   264.03   261.75     6.17 o
      2373    2   8  -1   2    85.14    77.05     5.50 o
      2373    1   8   2   2    85.14    77.05     5.50 o
      2374    2   9  -1   2     8.69     5.71     5.72 <
      2374    1   9   2   2     8.69     5.71     5.72 <
      2375    2  10  -1   2    14.83     6.52     6.41 <
      2375    1  10   2   2    14.83     6.52     6.41 <
      2376    2  11  -1   2    18.87     1.26     6.97 <
      2376    1  11   2   2    18.87     1.26     6.97 <
      2377    2 -10  -2   2    50.52    53.58     4.91 o
      2377    1 -10   3   2    50.52    53.58     4.91 o
      2378    2  -9  -2   2    27.16    19.69     4.27 o
      2378    1  -9   3   2    27.16    19.69     4.27 o
      2379    2  -8  -2   2   113.40   101.72     4.42 o
      2379    1  -8   3   2   113.40   101.72     4.42 o
      2380    2  -7  -2   2   212.45   219.86     4.09 o
      2380    1  -7   3   2   212.45   219.86     4.09 o
      2381    2  -6  -2   2   364.58   365.18     8.25 o
      2381    1  -6   3   2   364.58   365.18     8.25 o
      2382    2  -5  -2   2   169.82   211.32     2.08 o
      2382    1  -5   3   2   169.82   211.32     2.08 o
      2383    2  -4  -2   2   307.09   327.07     6.26 o
      2383    1  -4   3   2   307.09   327.07     6.26 o
      2384    2   4  -2   2   516.33   518.07    11.82 o
      2384    1   4   3   2   516.33   518.07    11.82 o
      2385    2   5  -2   2    59.58    56.55     2.43 o
      2385    1   5   3   2    59.58    56.55     2.43 o
      2386    2   6  -2   2    86.66    87.66     2.90 o
      2386    1   6   3   2    86.66    87.66     2.90 o
      2387    2   7  -2   2   404.25   399.35     7.53 o
      2387    1   7   3   2   404.25   399.35     7.53 o
      2388    2   8  -2   2   141.65   139.53     6.27 o
      2388    1   8   3   2   141.65   139.53     6.27 o
      2389    2   9  -2   2   124.43   120.15     6.71 o
      2389    1   9   3   2   124.43   120.15     6.71 o
      2390    2  10  -2   2    50.10    39.38     6.95 o
      2390    1  10   3   2    50.10    39.38     6.95 o
      2391    2  11  -2   2    17.00    11.01     6.23 <
      2391    1  11   3   2    17.00    11.01     6.23 <
      2392    2 -10  -3   2   232.83   224.40    10.30 o
      2392    1 -10   4   2   232.83   224.40    10.30 o
      2393    2  -9  -3   2   109.59    99.57     5.42 o
      2393    1  -9   4   2   109.59    99.57     5.42 o
      2394    2  -8  -3   2     1.08    -3.87     2.87 <
      2394    1  -8   4   2     1.08    -3.87     2.87 <
      2395    2  -7  -3   2   180.71   185.60     4.14 o
      2395    1  -7   4   2   180.71   185.60     4.14 o
      2396    2  -6  -3   2    44.52    36.37     3.72 o
      2396    1  -6   4   2    44.52    36.37     3.72 o
      2397    2  -5  -3   2    52.63    57.58     2.54 o
      2397    1  -5   4   2    52.63    57.58     2.54 o
      2398    2  -4  -3   2   468.84   510.69    30.59 o
      2398    1  -4   4   2   468.84   510.69    30.59 o
      2399    2   0  -3   2    51.29    45.18     2.74 o
      2399    1   0   4   2    51.29    45.18     2.74 o
      2400    2   3  -3   2   884.20   888.20    24.79 o
      2400    1   3   4   2   884.20   888.20    24.79 o
      2401    2   4  -3   2   149.30   148.88     4.13 o
      2401    1   4   4   2   149.30   148.88     4.13 o
      2402    2   5  -3   2    22.57    17.53     1.96 o
      2402    1   5   4   2    22.57    17.53     1.96 o
      2403    2   6  -3   2     2.13    -6.16     2.26 <
      2403    1   6   4   2     2.13    -6.16     2.26 <
      2404    2   7  -3   2    95.61    80.28     4.68 o
      2404    1   7   4   2    95.61    80.28     4.68 o
      2405    2   8  -3   2    93.48    90.80     4.76 o
      2405    1   8   4   2    93.48    90.80     4.76 o
      2406    2   9  -3   2   203.57   209.70     7.33 o
      2406    1   9   4   2   203.57   209.70     7.33 o
      2407    2  10  -3   2     8.25    -9.93     5.37 <
      2407    1  10   4   2     8.25    -9.93     5.37 <
      2408    2  11  -3   2    41.51    53.36     6.48 o
      2408    1  11   4   2    41.51    53.36     6.48 o
      2409    2 -10  -4   2   130.48   145.87     8.15 o
      2409    1 -10   5   2   130.48   145.87     8.15 o
      2410    2  -9  -4   2     7.37    -0.58     4.82 <
      2410    1  -9   5   2     7.37    -0.58     4.82 <
      2411    2  -8  -4   2   225.00   215.50     5.83 o
      2411    1  -8   5   2   225.00   215.50     5.83 o
      2412    2  -7  -4   2   262.21   263.51     4.87 o
      2412    1  -7   5   2   262.21   263.51     4.87 o
      2413    2  -6  -4   2    57.34    53.67     3.43 o
      2413    1  -6   5   2    57.34    53.67     3.43 o
      2414    2  -5  -4   2   126.24   126.99     3.58 o
      2414    1  -5   5   2   126.24   126.99     3.58 o
      2415    2  -4  -4   2  1303.55  1347.96    16.58 o
      2415    1  -4   5   2  1303.55  1347.96    16.58 o
      2416    2  -3  -4   2   462.58   464.44    10.92 o
      2416    1  -3   5   2   462.58   464.44    10.92 o
      2417    2   0  -4   2    44.05    44.41     2.68 o
      2417    1   0   5   2    44.05    44.41     2.68 o
      2418    2   2  -4   2   180.45   157.65     7.34 o
      2418    1   2   5   2   180.45   157.65     7.34 o
      2419    2   3  -4   2   202.88   193.47     6.04 o
      2419    1   3   5   2   202.88   193.47     6.04 o
      2420    2   4  -4   2   768.46   782.34    11.99 o
      2420    1   4   5   2   768.46   782.34    11.99 o
      2421    2   5  -4   2    58.03    54.26     2.22 o
      2421    1   5   5   2    58.03    54.26     2.22 o
      2422    2   6  -4   2    38.56    29.89     2.73 o
      2422    1   6   5   2    38.56    29.89     2.73 o
      2423    2   7  -4   2    29.62    21.49     3.51 o
      2423    1   7   5   2    29.62    21.49     3.51 o
      2424    2   8  -4   2   222.12   225.21     6.02 o
      2424    1   8   5   2   222.12   225.21     6.02 o
      2425    2   9  -4   2    70.49    65.94     5.88 o
      2425    1   9   5   2    70.49    65.94     5.88 o
      2426    2  10  -4   2     3.76     2.29     5.49 <
      2426    1  10   5   2     3.76     2.29     5.49 <
      2427    2  11  -4   2    46.42    69.90    11.01 o
      2427    1  11   5   2    46.42    69.90    11.01 o
      2428    2 -10  -5   2    33.27    58.12     7.24 o
      2428    1 -10   6   2    33.27    58.12     7.24 o
      2429    2  -9  -5   2   104.12   103.52     7.71 o
      2429    1  -9   6   2   104.12   103.52     7.71 o
      2430    2  -8  -5   2   364.93   358.04     7.82 o
      2430    1  -8   6   2   364.93   358.04     7.82 o
      2431    2  -7  -5   2   145.09   149.78     3.46 o
      2431    1  -7   6   2   145.09   149.78     3.46 o
      2432    2  -6  -5   2   227.38   235.01     4.75 o
      2432    1  -6   6   2   227.38   235.01     4.75 o
      2433    2  -5  -5   2    69.40    68.64     2.70 o
      2433    1  -5   6   2    69.40    68.64     2.70 o
      2434    2  -4  -5   2  2574.54  2628.35    28.76 o
      2434    1  -4   6   2  2574.54  2628.35    28.76 o
      2435    2  -3  -5   2   695.34   769.03    45.40 o
      2435    1  -3   6   2   695.34   769.03    45.40 o
      2436    2  -2  -5   2   237.32   246.60     5.41 o
      2436    1  -2   6   2   237.32   246.60     5.41 o
      2437    2  -1  -5   2   307.91   308.37     9.49 o
      2437    1  -1   6   2   307.91   308.37     9.49 o
      2438    2   0  -5   2   131.53   135.89     4.75 o
      2438    1   0   6   2   131.53   135.89     4.75 o
      2439    2   3  -5   2   166.38   162.99     5.04 o
      2439    1   3   6   2   166.38   162.99     5.04 o
      2440    2   4  -5   2   134.21   126.63     3.97 o
      2440    1   4   6   2   134.21   126.63     3.97 o
      2441    2   5  -5   2    36.16    33.40     2.17 o
      2441    1   5   6   2    36.16    33.40     2.17 o
      2442    2   6  -5   2    17.54    12.59     2.98 o
      2442    1   6   6   2    17.54    12.59     2.98 o
      2443    2   7  -5   2   150.99   154.18     4.70 o
      2443    1   7   6   2   150.99   154.18     4.70 o
      2444    2   8  -5   2    33.34    23.15     4.03 o
      2444    1   8   6   2    33.34    23.15     4.03 o
      2445    2   9  -5   2   163.94   167.40     6.95 o
      2445    1   9   6   2   163.94   167.40     6.95 o
      2446    2  10  -5   2   175.69   200.39     6.75 o
      2446    1  10   6   2   175.69   200.39     6.75 o
      2447    2 -10  -6   2   177.52   176.48     9.62 o
      2447    1 -10   7   2   177.52   176.48     9.62 o
      2448    2  -9  -6   2   225.78   231.37     9.62 o
      2448    1  -9   7   2   225.78   231.37     9.62 o
      2449    2  -8  -6   2    31.15    30.25     4.38 o
      2449    1  -8   7   2    31.15    30.25     4.38 o
      2450    2  -7  -6   2   239.07   236.80     5.59 o
      2450    1  -7   7   2   239.07   236.80     5.59 o
      2451    2  -6  -6   2   488.36   467.54    10.32 o
      2451    1  -6   7   2   488.36   467.54    10.32 o
      2452    2  -5  -6   2    94.07    92.56     3.56 o
      2452    1  -5   7   2    94.07    92.56     3.56 o
      2453    2  -4  -6   2   670.25   651.66    13.05 o
      2453    1  -4   7   2   670.25   651.66    13.05 o
      2454    2  -3  -6   2  1262.56  1429.82    84.65 o
      2454    1  -3   7   2  1262.56  1429.82    84.65 o
      2455    2  -2  -6   2  1533.44  1720.11    99.87 o
      2455    1  -2   7   2  1533.44  1720.11    99.87 o
      2456    2  -1  -6   2   817.50   890.40     5.33 o
      2456    1  -1   7   2   817.50   890.40     5.33 o
      2457    2   0  -6   2    10.44    13.08     1.85 o
      2457    1   0   7   2    10.44    13.08     1.85 o
      2458    2   1  -6   2    16.65    18.07     2.22 o
      2458    1   1   7   2    16.65    18.07     2.22 o
      2459    2   2  -6   2   117.76   113.95     3.88 o
      2459    1   2   7   2   117.76   113.95     3.88 o
      2460    2   3  -6   2    80.04    78.80     3.40 o
      2460    1   3   7   2    80.04    78.80     3.40 o
      2461    2   4  -6   2   311.85   307.24     6.07 o
      2461    1   4   7   2   311.85   307.24     6.07 o
      2462    2   5  -6   2    25.93    31.51     1.96 o
      2462    1   5   7   2    25.93    31.51     1.96 o
      2463    2   6  -6   2     4.22     4.00     2.79 <
      2463    1   6   7   2     4.22     4.00     2.79 <
      2464    2   7  -6   2   104.00    89.23     4.91 o
      2464    1   7   7   2   104.00    89.23     4.91 o
      2465    2   8  -6   2   165.26   169.38     5.41 o
      2465    1   8   7   2   165.26   169.38     5.41 o
      2466    2   9  -6   2   326.05   314.70     9.10 o
      2466    1   9   7   2   326.05   314.70     9.10 o
      2467    2  10  -6   2   212.13   231.18     7.66 o
      2467    1  10   7   2   212.13   231.18     7.66 o
      2468    2 -10  -7   2    67.57    65.54     8.00 o
      2468    1 -10   8   2    67.57    65.54     8.00 o
      2469    2  -9  -7   2    13.01    32.95     6.92 o
      2469    1  -9   8   2    13.01    32.95     6.92 o
      2470    2  -8  -7   2   643.19   665.51     8.58 o
      2470    1  -8   8   2   643.19   665.51     8.58 o
      2471    2  -7  -7   2   598.28   601.63    10.28 o
      2471    1  -7   8   2   598.28   601.63    10.28 o
      2472    2  -6  -7   2   249.94   249.75     5.24 o
      2472    1  -6   8   2   249.94   249.75     5.24 o
      2473    2  -5  -7   2   220.22   211.68     5.77 o
      2473    1  -5   8   2   220.22   211.68     5.77 o
      2474    2  -4  -7   2    33.25    22.30     2.41 o
      2474    1  -4   8   2    33.25    22.30     2.41 o
      2475    2  -3  -7   2  1359.79  1417.68    22.77 o
      2475    1  -3   8   2  1359.79  1417.68    22.77 o
      2476    2  -2  -7   2   346.20   332.10     7.51 o
      2476    1  -2   8   2   346.20   332.10     7.51 o
      2477    2  -1  -7   2    92.13   109.50     2.07 o
      2477    1  -1   8   2    92.13   109.50     2.07 o
      2478    2   0  -7   2   115.97   124.47     1.52 o
      2478    1   0   8   2   115.97   124.47     1.52 o
      2479    2   1  -7   2    41.70    39.69     1.90 o
      2479    1   1   8   2    41.70    39.69     1.90 o
      2480    2   2  -7   2    17.37    15.60     1.53 o
      2480    1   2   8   2    17.37    15.60     1.53 o
      2481    2   3  -7   2    51.45    57.09     1.55 o
      2481    1   3   8   2    51.45    57.09     1.55 o
      2482    2   4  -7   2    21.74    19.28     1.56 o
      2482    1   4   8   2    21.74    19.28     1.56 o
      2483    2   5  -7   2   232.56   246.29     4.87 o
      2483    1   5   8   2   232.56   246.29     4.87 o
      2484    2   6  -7   2   268.96   253.89     7.31 o
      2484    1   6   8   2   268.96   253.89     7.31 o
      2485    2   7  -7   2    63.23    48.82     4.28 o
      2485    1   7   8   2    63.23    48.82     4.28 o
      2486    2   8  -7   2   401.08   416.11     7.15 o
      2486    1   8   8   2   401.08   416.11     7.15 o
      2487    2   9  -7   2   155.87   150.50     6.43 o
      2487    1   9   8   2   155.87   150.50     6.43 o
      2488    2  10  -7   2   117.92   114.58     9.36 o
      2488    1  10   8   2   117.92   114.58     9.36 o
      2489    2 -10  -8   2    31.82    28.99     7.53 o
      2489    1 -10   9   2    31.82    28.99     7.53 o
      2490    2  -9  -8   2    52.59    65.85     7.20 o
      2490    1  -9   9   2    52.59    65.85     7.20 o
      2491    2  -8  -8   2    56.82    64.73     5.17 o
      2491    1  -8   9   2    56.82    64.73     5.17 o
      2492    2  -7  -8   2   490.39   495.99     8.66 o
      2492    1  -7   9   2   490.39   495.99     8.66 o
      2493    2  -6  -8   2   594.78   584.14    11.54 o
      2493    1  -6   9   2   594.78   584.14    11.54 o
      2494    2  -5  -8   2   251.53   247.91     4.87 o
      2494    1  -5   9   2   251.53   247.91     4.87 o
      2495    2  -4  -8   2     7.60     6.11     1.81 o
      2495    1  -4   9   2     7.60     6.11     1.81 o
      2496    2  -3  -8   2   932.45  1033.16    60.85 o
      2496    1  -3   9   2   932.45  1033.16    60.85 o
      2497    2  -2  -8   2   100.46    85.27     3.66 o
      2497    1  -2   9   2   100.46    85.27     3.66 o
      2498    2  -1  -8   2     5.92     9.66     2.12 o
      2498    1  -1   9   2     5.92     9.66     2.12 o
      2499    2   0  -8   2     5.92     7.55     1.33 o
      2499    1   0   9   2     5.92     7.55     1.33 o
      2500    2   1  -8   2    87.27    79.74     2.66 o
      2500    1   1   9   2    87.27    79.74     2.66 o
      2501    2   2  -8   2   191.27   191.72     3.03 o
      2501    1   2   9   2   191.27   191.72     3.03 o
      2502    2   3  -8   2    24.60    27.20     1.47 o
      2502    1   3   9   2    24.60    27.20     1.47 o
      2503    2   4  -8   2   113.11   125.14     7.50 o
      2503    1   4   9   2   113.11   125.14     7.50 o
      2504    2   5  -8   2   254.20   259.05     6.09 o
      2504    1   5   9   2   254.20   259.05     6.09 o
      2505    2   6  -8   2     8.51    12.77     3.52 o
      2505    1   6   9   2     8.51    12.77     3.52 o
      2506    2   7  -8   2    23.27    22.30     4.24 o
      2506    1   7   9   2    23.27    22.30     4.24 o
      2507    2   8  -8   2    12.34    14.47     4.70 o
      2507    1   8   9   2    12.34    14.47     4.70 o
      2508    2   9  -8   2    64.96    60.59     6.13 o
      2508    1   9   9   2    64.96    60.59     6.13 o
      2509    2  10  -8   2   251.34   258.20    11.69 o
      2509    1  10   9   2   251.34   258.20    11.69 o
      2510    2 -10  -9   2    38.90    38.21     7.78 o
      2510    1 -10  10   2    38.90    38.21     7.78 o
      2511    2  -9  -9   2   143.12   152.65     8.46 o
      2511    1  -9  10   2   143.12   152.65     8.46 o
      2512    2  -8  -9   2   616.81   616.96    11.40 o
      2512    1  -8  10   2   616.81   616.96    11.40 o
      2513    2  -7  -9   2    92.23    88.87     4.70 o
      2513    1  -7  10   2    92.23    88.87     4.70 o
      2514    2  -6  -9   2   242.00   251.86     4.95 o
      2514    1  -6  10   2   242.00   251.86     4.95 o
      2515    2  -5  -9   2    46.13    39.02     2.87 o
      2515    1  -5  10   2    46.13    39.02     2.87 o
      2516    2  -4  -9   2     0.80    -3.73     2.24 <
      2516    1  -4  10   2     0.80    -3.73     2.24 <
      2517    2  -3  -9   2   285.59   336.46    19.59 o
      2517    1  -3  10   2   285.59   336.46    19.59 o
      2518    2  -2  -9   2   162.89   170.77     3.77 o
      2518    1  -2  10   2   162.89   170.77     3.77 o
      2519    2  -1  -9   2    80.60    81.23     2.19 o
      2519    1  -1  10   2    80.60    81.23     2.19 o
      2520    2   0  -9   2    44.13    48.86     1.47 o
      2520    1   0  10   2    44.13    48.86     1.47 o
      2521    2   1  -9   2   108.35   110.67     2.16 o
      2521    1   1  10   2   108.35   110.67     2.16 o
      2522    2   2  -9   2    22.70    22.25     1.37 o
      2522    1   2  10   2    22.70    22.25     1.37 o
      2523    2   3  -9   2    59.40    51.87     2.21 o
      2523    1   3  10   2    59.40    51.87     2.21 o
      2524    2   4  -9   2   455.59   455.67     6.91 o
      2524    1   4  10   2   455.59   455.67     6.91 o
      2525    2   5  -9   2    11.46    14.11     3.26 o
      2525    1   5  10   2    11.46    14.11     3.26 o
      2526    2   6  -9   2   419.96   421.46     9.41 o
      2526    1   6  10   2   419.96   421.46     9.41 o
      2527    2   7  -9   2    63.46    56.37     5.06 o
      2527    1   7  10   2    63.46    56.37     5.06 o
      2528    2   8  -9   2     6.48    -4.50     4.63 <
      2528    1   8  10   2     6.48    -4.50     4.63 <
      2529    2   9  -9   2    30.87    32.59     5.60 o
      2529    1   9  10   2    30.87    32.59     5.60 o
      2530    2  10  -9   2    19.17    26.93     8.22 o
      2530    1  10  10   2    19.17    26.93     8.22 o
      2531    2  -9 -10   2     3.91     7.73     6.91 <
      2531    1  -9  11   2     3.91     7.73     6.91 <
      2532    2  -8 -10   2   365.54   331.74    11.82 o
      2532    1  -8  11   2   365.54   331.74    11.82 o
      2533    2  -7 -10   2   250.15   249.84     6.55 o
      2533    1  -7  11   2   250.15   249.84     6.55 o
      2534    2  -6 -10   2   100.68    93.77     4.59 o
      2534    1  -6  11   2   100.68    93.77     4.59 o
      2535    2  -5 -10   2    30.13    26.39     2.48 o
      2535    1  -5  11   2    30.13    26.39     2.48 o
      2536    2  -4 -10   2    52.68    41.54     2.96 o
      2536    1  -4  11   2    52.68    41.54     2.96 o
      2537    2  -3 -10   2    46.17    52.46     2.89 o
      2537    1  -3  11   2    46.17    52.46     2.89 o
      2538    2  -2 -10   2   232.61   234.47     3.97 o
      2538    1  -2  11   2   232.61   234.47     3.97 o
      2539    2  -1 -10   2    14.83    15.10     1.70 o
      2539    1  -1  11   2    14.83    15.10     1.70 o
      2540    2   0 -10   2    11.90    12.99     1.37 o
      2540    1   0  11   2    11.90    12.99     1.37 o
      2541    2   1 -10   2    42.67    45.04     1.50 o
      2541    1   1  11   2    42.67    45.04     1.50 o
      2542    2   2 -10   2    53.77    52.14     1.78 o
      2542    1   2  11   2    53.77    52.14     1.78 o
      2543    2   3 -10   2   428.64   441.92    26.50 o
      2543    1   3  11   2   428.64   441.92    26.50 o
      2544    2   4 -10   2   259.04   252.90     5.54 o
      2544    1   4  11   2   259.04   252.90     5.54 o
      2545    2   5 -10   2   189.26   175.18     6.54 o
      2545    1   5  11   2   189.26   175.18     6.54 o
      2546    2   6 -10   2   371.25   380.11     8.20 o
      2546    1   6  11   2   371.25   380.11     8.20 o
      2547    2   7 -10   2    68.13    60.59     5.17 o
      2547    1   7  11   2    68.13    60.59     5.17 o
      2548    2   8 -10   2    19.71    12.23     4.91 <
      2548    1   8  11   2    19.71    12.23     4.91 <
      2549    2   9 -10   2    62.44    65.40     6.17 o
      2549    1   9  11   2    62.44    65.40     6.17 o
      2550    2  10 -10   2     1.65    24.09     6.47 o
      2550    1  10  11   2     1.65    24.09     6.47 o
      2551    2  -9 -11   2    70.70    72.96     8.04 o
      2551    1  -9  12   2    70.70    72.96     8.04 o
      2552    2  -8 -11   2    45.92    76.60     6.87 o
      2552    1  -8  12   2    45.92    76.60     6.87 o
      2553    2  -7 -11   2   254.09   229.25     8.28 o
      2553    1  -7  12   2   254.09   229.25     8.28 o
      2554    2  -6 -11   2   192.03   173.06     6.67 o
      2554    1  -6  12   2   192.03   173.06     6.67 o
      2555    2  -5 -11   2   108.92   110.62     3.14 o
      2555    1  -5  12   2   108.92   110.62     3.14 o
      2556    2  -4 -11   2   271.17   254.24     6.46 o
      2556    1  -4  12   2   271.17   254.24     6.46 o
      2557    2  -3 -11   2    41.76    35.78     2.64 o
      2557    1  -3  12   2    41.76    35.78     2.64 o
      2558    2  -2 -11   2   292.82   306.30     1.90 o
      2558    1  -2  12   2   292.82   306.30     1.90 o
      2559    2  -1 -11   2    63.03    50.66     2.85 o
      2559    1  -1  12   2    63.03    50.66     2.85 o
      2560    2   0 -11   2    56.86    63.20     1.73 o
      2560    1   0  12   2    56.86    63.20     1.73 o
      2561    2   1 -11   2    65.72    67.02     1.87 o
      2561    1   1  12   2    65.72    67.02     1.87 o
      2562    2   2 -11   2    49.95    50.71     1.61 o
      2562    1   2  12   2    49.95    50.71     1.61 o
      2563    2   3 -11   2   543.08   539.42     6.97 o
      2563    1   3  12   2   543.08   539.42     6.97 o
      2564    2   4 -11   2    17.41    21.58     2.16 o
      2564    1   4  12   2    17.41    21.58     2.16 o
      2565    2   5 -11   2    90.00    88.82     3.93 o
      2565    1   5  12   2    90.00    88.82     3.93 o
      2566    2   6 -11   2   100.02   115.53     4.36 o
      2566    1   6  12   2   100.02   115.53     4.36 o
      2567    2   7 -11   2     1.91     4.81     4.26 <
      2567    1   7  12   2     1.91     4.81     4.26 <
      2568    2   8 -11   2     1.63    -2.74     4.63 <
      2568    1   8  12   2     1.63    -2.74     4.63 <
      2569    2   9 -11   2    87.88    89.86     5.68 o
      2569    1   9  12   2    87.88    89.86     5.68 o
      2570    2  -9 -12   2    38.91    31.29     7.59 o
      2570    1  -9  13   2    38.91    31.29     7.59 o
      2571    2  -8 -12   2    65.15    50.44     7.59 o
      2571    1  -8  13   2    65.15    50.44     7.59 o
      2572    2  -7 -12   2   302.88   298.70     7.68 o
      2572    1  -7  13   2   302.88   298.70     7.68 o
      2573    2  -6 -12   2    30.02    34.52     3.68 o
      2573    1  -6  13   2    30.02    34.52     3.68 o
      2574    2  -5 -12   2   147.92   136.97     4.54 o
      2574    1  -5  13   2   147.92   136.97     4.54 o
      2575    2  -4 -12   2   231.25   217.48     5.77 o
      2575    1  -4  13   2   231.25   217.48     5.77 o
      2576    2  -3 -12   2   386.39   335.52    11.01 o
      2576    1  -3  13   2   386.39   335.52    11.01 o
      2577    2  -2 -12   2    37.56    35.15     2.51 o
      2577    1  -2  13   2    37.56    35.15     2.51 o
      2578    2  -1 -12   2    75.13    72.73     2.85 o
      2578    1  -1  13   2    75.13    72.73     2.85 o
      2579    2   0 -12   2   409.35   407.62     6.69 o
      2579    1   0  13   2   409.35   407.62     6.69 o
      2580    2   1 -12   2    65.92    58.03     2.56 o
      2580    1   1  13   2    65.92    58.03     2.56 o
      2581    2   2 -12   2   203.88   205.79     3.52 o
      2581    1   2  13   2   203.88   205.79     3.52 o
      2582    2   3 -12   2   309.88   293.58     6.57 o
      2582    1   3  13   2   309.88   293.58     6.57 o
      2583    2   4 -12   2    45.49    43.02     2.62 o
      2583    1   4  13   2    45.49    43.02     2.62 o
      2584    2   5 -12   2   117.10   117.73     3.82 o
      2584    1   5  13   2   117.10   117.73     3.82 o
      2585    2   6 -12   2    33.56    34.03     3.36 o
      2585    1   6  13   2    33.56    34.03     3.36 o
      2586    2   7 -12   2    39.91    34.66     3.94 o
      2586    1   7  13   2    39.91    34.66     3.94 o
      2587    2   8 -12   2    32.85    25.40     4.87 o
      2587    1   8  13   2    32.85    25.40     4.87 o
      2588    2   9 -12   2    32.42    29.13     5.17 o
      2588    1   9  13   2    32.42    29.13     5.17 o
      2589    2  -9 -13   2    13.40    12.86     9.67 <
      2589    1  -9  14   2    13.40    12.86     9.67 <
      2590    2  -8 -13   2    12.09    12.05     7.06 <
      2590    1  -8  14   2    12.09    12.05     7.06 <
      2591    2  -7 -13   2   129.92   114.18     8.21 o
      2591    1  -7  14   2   129.92   114.18     8.21 o
      2592    2  -6 -13   2    32.79    31.29     3.76 o
      2592    1  -6  14   2    32.79    31.29     3.76 o
      2593    2  -5 -13   2   372.64   348.96     8.73 o
      2593    1  -5  14   2   372.64   348.96     8.73 o
      2594    2  -4 -13   2   304.89   261.98     8.97 o
      2594    1  -4  14   2   304.89   261.98     8.97 o
      2595    2  -3 -13   2   508.70   483.27    11.11 o
      2595    1  -3  14   2   508.70   483.27    11.11 o
      2596    2  -2 -13   2    71.91    46.52     3.71 o
      2596    1  -2  14   2    71.91    46.52     3.71 o
      2597    2  -1 -13   2    74.31    83.25     2.31 o
      2597    1  -1  14   2    74.31    83.25     2.31 o
      2598    2   0 -13   2    81.62    80.78     3.38 o
      2598    1   0  14   2    81.62    80.78     3.38 o
      2599    2   1 -13   2   620.38   634.09     8.55 o
      2599    1   1  14   2   620.38   634.09     8.55 o
      2600    2   2 -13   2   112.78   105.95     3.25 o
      2600    1   2  14   2   112.78   105.95     3.25 o
      2601    2   3 -13   2   177.52   172.34     4.27 o
      2601    1   3  14   2   177.52   172.34     4.27 o
      2602    2   4 -13   2    51.57    47.47     2.87 o
      2602    1   4  14   2    51.57    47.47     2.87 o
      2603    2   5 -13   2    26.78    27.69     2.99 o
      2603    1   5  14   2    26.78    27.69     2.99 o
      2604    2   6 -13   2   180.33   180.30     4.99 o
      2604    1   6  14   2   180.33   180.30     4.99 o
      2605    2   7 -13   2    92.12    93.05     4.45 o
      2605    1   7  14   2    92.12    93.05     4.45 o
      2606    2   8 -13   2    37.50    43.51     4.91 o
      2606    1   8  14   2    37.50    43.51     4.91 o
      2607    2   9 -13   2    54.23    54.71     5.52 o
      2607    1   9  14   2    54.23    54.71     5.52 o
      2608    2  -8 -14   2     5.29     8.09     7.10 <
      2608    1  -8  15   2     5.29     8.09     7.10 <
      2609    2  -7 -14   2   116.80   122.09     7.95 o
      2609    1  -7  15   2   116.80   122.09     7.95 o
      2610    2  -6 -14   2    78.93    77.63     4.55 o
      2610    1  -6  15   2    78.93    77.63     4.55 o
      2611    2  -5 -14   2   146.60   120.15     5.82 o
      2611    1  -5  15   2   146.60   120.15     5.82 o
      2612    2  -4 -14   2   274.23   219.90     9.09 o
      2612    1  -4  15   2   274.23   219.90     9.09 o
      2613    2  -3 -14   2   176.76   166.68     5.11 o
      2613    1  -3  15   2   176.76   166.68     5.11 o
      2614    2  -2 -14   2    69.98    68.06     3.16 o
      2614    1  -2  15   2    69.98    68.06     3.16 o
      2615    2  -1 -14   2   129.80   109.10     4.72 o
      2615    1  -1  15   2   129.80   109.10     4.72 o
      2616    2   0 -14   2    92.59    86.44     3.90 o
      2616    1   0  15   2    92.59    86.44     3.90 o
      2617    2   1 -14   2   626.12   628.11    10.42 o
      2617    1   1  15   2   626.12   628.11    10.42 o
      2618    2   2 -14   2   190.36   189.65     3.95 o
      2618    1   2  15   2   190.36   189.65     3.95 o
      2619    2   3 -14   2   231.28   244.80     2.24 o
      2619    1   3  15   2   231.28   244.80     2.24 o
      2620    2   4 -14   2    33.62    28.23     3.05 o
      2620    1   4  15   2    33.62    28.23     3.05 o
      2621    2   5 -14   2    69.40    66.66     3.63 o
      2621    1   5  15   2    69.40    66.66     3.63 o
      2622    2   6 -14   2   239.96   240.94     5.70 o
      2622    1   6  15   2   239.96   240.94     5.70 o
      2623    2   7 -14   2    65.11    63.02     5.01 o
      2623    1   7  15   2    65.11    63.02     5.01 o
      2624    2   8 -14   2   164.53   173.83     6.05 o
      2624    1   8  15   2   164.53   173.83     6.05 o
      2625    2   9 -14   2    20.13    14.79    11.93 <
      2625    1   9  15   2    20.13    14.79    11.93 <
      2626    2  -8 -15   2     3.32    -9.93     8.93 <
      2626    1  -8  16   2     3.32    -9.93     8.93 <
      2627    2  -7 -15   2   232.17   227.05    10.34 o
      2627    1  -7  16   2   232.17   227.05    10.34 o
      2628    2  -6 -15   2   111.42   102.89     5.99 o
      2628    1  -6  16   2   111.42   102.89     5.99 o
      2629    2  -5 -15   2    10.99     8.68     3.12 <
      2629    1  -5  16   2    10.99     8.68     3.12 <
      2630    2  -4 -15   2   231.21   180.43     8.76 o
      2630    1  -4  16   2   231.21   180.43     8.76 o
      2631    2  -3 -15   2   135.27   123.21     5.21 o
      2631    1  -3  16   2   135.27   123.21     5.21 o
      2632    2  -2 -15   2   128.76   113.28     5.16 o
      2632    1  -2  16   2   128.76   113.28     5.16 o
      2633    2  -1 -15   2   247.82   233.88     6.29 o
      2633    1  -1  16   2   247.82   233.88     6.29 o
      2634    2   0 -15   2    57.88    45.22     3.59 o
      2634    1   0  16   2    57.88    45.22     3.59 o
      2635    2   1 -15   2   291.98   304.82     3.82 o
      2635    1   1  16   2   291.98   304.82     3.82 o
      2636    2   2 -15   2   137.92   141.64     3.53 o
      2636    1   2  16   2   137.92   141.64     3.53 o
      2637    2   3 -15   2     7.94     8.14     2.83 <
      2637    1   3  16   2     7.94     8.14     2.83 <
      2638    2   4 -15   2   120.36   115.97     3.88 o
      2638    1   4  16   2   120.36   115.97     3.88 o
      2639    2   5 -15   2    36.80    33.85     3.88 o
      2639    1   5  16   2    36.80    33.85     3.88 o
      2640    2   6 -15   2    11.47     9.13     3.43 <
      2640    1   6  16   2    11.47     9.13     3.43 <
      2641    2   7 -15   2   184.31   194.01     5.85 o
      2641    1   7  16   2   184.31   194.01     5.85 o
      2642    2   8 -15   2   100.81   109.86     5.58 o
      2642    1   8  16   2   100.81   109.86     5.58 o
      2643    2  -8 -16   2     9.78     0.49     7.20 <
      2643    1  -8  17   2     9.78     0.49     7.20 <
      2644    2  -7 -16   2    27.68    28.86     6.96 o
      2644    1  -7  17   2    27.68    28.86     6.96 o
      2645    2  -6 -16   2    36.15    29.71     5.18 o
      2645    1  -6  17   2    36.15    29.71     5.18 o
      2646    2  -5 -16   2   115.76   133.55     3.92 o
      2646    1  -5  17   2   115.76   133.55     3.92 o
      2647    2  -4 -16   2    69.73    58.53     4.44 o
      2647    1  -4  17   2    69.73    58.53     4.44 o
      2648    2  -3 -16   2   143.06   137.37     5.19 o
      2648    1  -3  17   2   143.06   137.37     5.19 o
      2649    2  -2 -16   2   114.93   102.89     4.86 o
      2649    1  -2  17   2   114.93   102.89     4.86 o
      2650    2  -1 -16   2    43.37    38.03     3.52 o
      2650    1  -1  17   2    43.37    38.03     3.52 o
      2651    2   0 -16   2    98.00    92.69     4.93 o
      2651    1   0  17   2    98.00    92.69     4.93 o
      2652    2   1 -16   2     8.87     7.60     3.11 <
      2652    1   1  17   2     8.87     7.60     3.11 <
      2653    2   2 -16   2   222.13   213.83     5.29 o
      2653    1   2  17   2   222.13   213.83     5.29 o
      2654    2   3 -16   2     0.99    -2.38     3.10 <
      2654    1   3  17   2     0.99    -2.38     3.10 <
      2655    2   4 -16   2    14.89     9.80     2.70 o
      2655    1   4  17   2    14.89     9.80     2.70 o
      2656    2   5 -16   2    18.32    16.14     3.75 o
      2656    1   5  17   2    18.32    16.14     3.75 o
      2657    2   6 -16   2    24.26    22.16     4.30 o
      2657    1   6  17   2    24.26    22.16     4.30 o
      2658    2   7 -16   2     6.26     9.30     6.69 <
      2658    1   7  17   2     6.26     9.30     6.69 <
      2659    2   8 -16   2   118.53   133.46     5.51 o
      2659    1   8  17   2   118.53   133.46     5.51 o
      2660    2  -7 -17   2    11.17     1.17     7.07 <
      2660    1  -7  18   2    11.17     1.17     7.07 <
      2661    2  -6 -17   2   325.71   323.47     9.53 o
      2661    1  -6  18   2   325.71   323.47     9.53 o
      2662    2  -5 -17   2    49.91    58.21     4.24 o
      2662    1  -5  18   2    49.91    58.21     4.24 o
      2663    2  -4 -17   2    87.14    87.75     4.65 o
      2663    1  -4  18   2    87.14    87.75     4.65 o
      2664    2  -3 -17   2   111.93   121.28     4.27 o
      2664    1  -3  18   2   111.93   121.28     4.27 o
      2665    2  -2 -17   2    11.02     8.05     3.39 <
      2665    1  -2  18   2    11.02     8.05     3.39 <
      2666    2  -1 -17   2     5.79     7.28     3.86 <
      2666    1  -1  18   2     5.79     7.28     3.86 <
      2667    2   0 -17   2    30.70    31.92     3.98 o
      2667    1   0  18   2    30.70    31.92     3.98 o
      2668    2   1 -17   2    11.85    13.40     3.67 o
      2668    1   1  18   2    11.85    13.40     3.67 o
      2669    2   2 -17   2    51.86    47.83     3.81 o
      2669    1   2  18   2    51.86    47.83     3.81 o
      2670    2   3 -17   2    31.85    26.84     3.69 o
      2670    1   3  18   2    31.85    26.84     3.69 o
      2671    2   4 -17   2     1.04     0.85     4.18 <
      2671    1   4  18   2     1.04     0.85     4.18 <
      2672    2   5 -17   2    66.38    71.20     5.01 o
      2672    1   5  18   2    66.38    71.20     5.01 o
      2673    2   6 -17   2     0.62    -2.70     4.90 <
      2673    1   6  18   2     0.62    -2.70     4.90 <
      2674    2   7 -17   2    20.38    20.32     5.75 o
      2674    1   7  18   2    20.38    20.32     5.75 o
      2675    2  -7 -18   2   100.42    96.56     8.78 o
      2675    1  -7  19   2   100.42    96.56     8.78 o
      2676    2  -6 -18   2   195.34   213.43     6.84 o
      2676    1  -6  19   2   195.34   213.43     6.84 o
      2677    2  -5 -18   2   120.52   140.11     4.48 o
      2677    1  -5  19   2   120.52   140.11     4.48 o
      2678    2  -4 -18   2   128.26   132.88     5.21 o
      2678    1  -4  19   2   128.26   132.88     5.21 o
      2679    2  -3 -18   2    52.91    51.60     4.22 o
      2679    1  -3  19   2    52.91    51.60     4.22 o
      2680    2  -2 -18   2     7.46     3.46     3.34 <
      2680    1  -2  19   2     7.46     3.46     3.34 <
      2681    2  -1 -18   2    46.53    50.44     4.58 o
      2681    1  -1  19   2    46.53    50.44     4.58 o
      2682    2   0 -18   2    25.97    25.85     4.23 o
      2682    1   0  19   2    25.97    25.85     4.23 o
      2683    2   1 -18   2    28.92    30.66     4.29 o
      2683    1   1  19   2    28.92    30.66     4.29 o
      2684    2   2 -18   2    15.77    17.85     4.21 o
      2684    1   2  19   2    15.77    17.85     4.21 o
      2685    2   3 -18   2    25.78    19.42     4.35 o
      2685    1   3  19   2    25.78    19.42     4.35 o
      2686    2   4 -18   2    23.88    18.21     5.76 o
      2686    1   4  19   2    23.88    18.21     5.76 o
      2687    2   5 -18   2    26.68    27.82     5.92 o
      2687    1   5  19   2    26.68    27.82     5.92 o
      2688    2   6 -18   2    44.35    56.91    11.00 o
      2688    1   6  19   2    44.35    56.91    11.00 o
      2689    2   7 -18   2    29.62    16.81     5.91 <
      2689    1   7  19   2    29.62    16.81     5.91 <
      2690    2  -6 -19   2    54.08    67.88     5.86 o
      2690    1  -6  20   2    54.08    67.88     5.86 o
      2691    2  -5 -19   2   103.63   103.48     5.58 o
      2691    1  -5  20   2   103.63   103.48     5.58 o
      2692    2  -4 -19   2   285.40   291.11     7.10 o
      2692    1  -4  20   2   285.40   291.11     7.10 o
      2693    2  -3 -19   2    82.99    89.99     4.59 o
      2693    1  -3  20   2    82.99    89.99     4.59 o
      2694    2  -2 -19   2    23.93    23.37     3.92 o
      2694    1  -2  20   2    23.93    23.37     3.92 o
      2695    2  -1 -19   2    97.85    97.86     5.62 o
      2695    1  -1  20   2    97.85    97.86     5.62 o
      2696    2   0 -19   2    27.41    28.72     4.57 o
      2696    1   0  20   2    27.41    28.72     4.57 o
      2697    2   1 -19   2    20.68    16.27     4.54 o
      2697    1   1  20   2    20.68    16.27     4.54 o
      2698    2   2 -19   2    72.79    70.21     6.54 o
      2698    1   2  20   2    72.79    70.21     6.54 o
      2699    2   3 -19   2     5.33     8.59     5.29 <
      2699    1   3  20   2     5.33     8.59     5.29 <
      2700    2   4 -19   2    44.18    33.40     9.41 o
      2700    1   4  20   2    44.18    33.40     9.41 o
      2701    2   5 -19   2    16.93    13.17     9.68 <
      2701    1   5  20   2    16.93    13.17     9.68 <
      2702    2   6 -19   2    95.51    88.10     8.02 o
      2702    1   6  20   2    95.51    88.10     8.02 o
      2703    2  -6 -20   2   155.22   164.30    14.91 o
      2703    1  -6  21   2   155.22   164.30    14.91 o
      2704    2  -5 -20   2    87.44    85.14     5.70 o
      2704    1  -5  21   2    87.44    85.14     5.70 o
      2705    2  -4 -20   2   236.80   231.32     7.56 o
      2705    1  -4  21   2   236.80   231.32     7.56 o
      2706    2  -3 -20   2    34.05    34.25     4.45 o
      2706    1  -3  21   2    34.05    34.25     4.45 o
      2707    2  -2 -20   2    43.38    48.14     5.29 o
      2707    1  -2  21   2    43.38    48.14     5.29 o
      2708    2  -1 -20   2    23.25    20.50     5.06 o
      2708    1  -1  21   2    23.25    20.50     5.06 o
      2709    2   0 -20   2    63.94    58.75     5.53 o
      2709    1   0  21   2    63.94    58.75     5.53 o
      2710    2   1 -20   2    31.64    24.14     6.24 o
      2710    1   1  21   2    31.64    24.14     6.24 o
      2711    2   2 -20   2    49.25    42.03     6.50 o
      2711    1   2  21   2    49.25    42.03     6.50 o
      2712    2   3 -20   2    22.87    15.19     5.72 <
      2712    1   3  21   2    22.87    15.19     5.72 <
      2713    2   5 -20   2     0.80    -3.78     9.62 <
      2713    1   5  21   2     0.80    -3.78     9.62 <
      2714    2   6 -20   2   100.53   122.58    13.07 o
      2714    1   6  21   2   100.53   122.58    13.07 o
      2715    2  -5 -21   2   253.54   256.31     7.69 o
      2715    1  -5  22   2   253.54   256.31     7.69 o
      2716    2  -4 -21   2    52.00    48.95     5.33 o
      2716    1  -4  22   2    52.00    48.95     5.33 o
      2717    2  -3 -21   2   119.89   123.08     5.68 o
      2717    1  -3  22   2   119.89   123.08     5.68 o
      2718    2  -2 -21   2    21.50    23.55     5.46 o
      2718    1  -2  22   2    21.50    23.55     5.46 o
      2719    2  -1 -21   2     6.00     4.54     6.30 <
      2719    1  -1  22   2     6.00     4.54     6.30 <
      2720    2   0 -21   2    11.50     7.06     6.26 <
      2720    1   0  22   2    11.50     7.06     6.26 <
      2721    2   1 -21   2     4.14     0.67     5.85 <
      2721    1   1  22   2     4.14     0.67     5.85 <
      2722    2   2 -21   2    82.08    95.88     7.14 o
      2722    1   2  22   2    82.08    95.88     7.14 o
      2723    2   3 -21   2     0.39    -2.79     5.84 <
      2723    1   3  22   2     0.39    -2.79     5.84 <
      2724    2  -4 -22   2   119.36   118.04     6.35 o
      2724    1  -4  23   2   119.36   118.04     6.35 o
      2725    2  -3 -22   2     9.23    -6.52     7.37 <
      2725    1  -3  23   2     9.23    -6.52     7.37 <
      2726    2  -2 -22   2   198.16   215.95     9.68 o
      2726    1  -2  23   2   198.16   215.95     9.68 o
      2727    2  -1 -22   2    13.68    11.78     7.07 <
      2727    1  -1  23   2    13.68    11.78     7.07 <
      2728    2   0 -22   2    15.94     2.43     6.60 <
      2728    1   0  23   2    15.94     2.43     6.60 <
      2729    2   1 -22   2    15.72     1.39     6.77 <
      2729    1   1  23   2    15.72     1.39     6.77 <
      2730    2   2 -22   2     9.01    10.38     6.51 <
      2730    1   2  23   2     9.01    10.38     6.51 <
      2731    2   3 -22   2    18.55    17.58     6.57 <
      2731    1   3  23   2    18.55    17.58     6.57 <
      2732    2  -3 -23   2    42.42    19.24    10.66 <
      2732    1  -3  24   2    42.42    19.24    10.66 <
      2733    2  -2 -23   2     6.12     2.97     9.31 <
      2733    1  -2  24   2     6.12     2.97     9.31 <
      2734    2  -1 -23   2     7.12     4.90     7.15 <
      2734    1  -1  24   2     7.12     4.90     7.15 <
      2735    2   0 -23   2     8.82     4.76     7.16 <
      2735    1   0  24   2     8.82     4.76     7.16 <
      2736    2   1 -23   2    22.71    12.86     6.18 <
      2736    1   1  24   2    22.71    12.86     6.18 <
      2737    2   2 -23   2    10.16    -1.93     5.86 <
      2737    1   2  24   2    10.16    -1.93     5.86 <
      2738    2   3 -23   2    55.98    49.40    11.31 o
      2738    1   3  24   2    55.98    49.40    11.31 o
      2739    2   0 -24   2     1.44     0.18    10.20 <
      2739    1   0  25   2     1.44     0.18    10.20 <
      2740    2  -2  25   3   130.94   140.83     8.29 o
      2740    1  -2 -23   3   130.94   140.83     8.29 o
      2741    2  -1  25   3    53.16    41.67     6.80 o
      2741    1  -1 -23   3    53.16    41.67     6.80 o
      2742    2   0  25   3   131.61   127.44     7.19 o
      2742    1   0 -23   3   131.61   127.44     7.19 o
      2743    2   1  25   3    44.97    52.10     5.79 o
      2743    1   1 -23   3    44.97    52.10     5.79 o
      2744    2   2  25   3   189.84   180.39     8.51 o
      2744    1   2 -23   3   189.84   180.39     8.51 o
      2745    2  -3  24   3     5.54     8.09     8.27 <
      2745    1  -3 -22   3     5.54     8.09     8.27 <
      2746    2  -2  24   3   311.22   348.96     9.93 o
      2746    1  -2 -22   3   311.22   348.96     9.93 o
      2747    2  -1  24   3   397.58   418.99     9.16 o
      2747    1  -1 -22   3   397.58   418.99     9.16 o
      2748    2   0  24   3    32.54    26.30     5.03 o
      2748    1   0 -22   3    32.54    26.30     5.03 o
      2749    2   1  24   3   137.30   138.68     7.13 o
      2749    1   1 -22   3   137.30   138.68     7.13 o
      2750    2   2  24   3    98.70    82.40     6.65 o
      2750    1   2 -22   3    98.70    82.40     6.65 o
      2751    2   3  24   3   142.30   144.02     7.02 o
      2751    1   3 -22   3   142.30   144.02     7.02 o
      2752    2   4  24   3    18.15    17.08     6.52 <
      2752    1   4 -22   3    18.15    17.08     6.52 <
      2753    2  -4  23   3   142.84   151.22    11.75 o
      2753    1  -4 -21   3   142.84   151.22    11.75 o
      2754    2  -3  23   3   100.76   121.77    11.04 o
      2754    1  -3 -21   3   100.76   121.77    11.04 o
      2755    2  -2  23   3   621.11   600.55    15.94 o
      2755    1  -2 -21   3   621.11   600.55    15.94 o
      2756    2  -1  23   3    49.09    58.03     5.08 o
      2756    1  -1 -21   3    49.09    58.03     5.08 o
      2757    2   0  23   3    41.22    37.80     4.83 o
      2757    1   0 -21   3    41.22    37.80     4.83 o
      2758    2   1  23   3   426.09   465.61     7.56 o
      2758    1   1 -21   3   426.09   465.61     7.56 o
      2759    2   2  23   3    79.82    83.43     5.81 o
      2759    1   2 -21   3    79.82    83.43     5.81 o
      2760    2   3  23   3    40.05    38.52     5.38 o
      2760    1   3 -21   3    40.05    38.52     5.38 o
      2761    2   4  23   3    15.20    10.20     4.93 <
      2761    1   4 -21   3    15.20    10.20     4.93 <
      2762    2   5  23   3    43.70    44.59     5.42 o
      2762    1   5 -21   3    43.70    44.59     5.42 o
      2763    2  -4  22   3   231.68   229.66    14.19 o
      2763    1  -4 -20   3   231.68   229.66    14.19 o
      2764    2  -3  22   3   119.16   112.02    10.97 o
      2764    1  -3 -20   3   119.16   112.02    10.97 o
      2765    2  -2  22   3    81.45    90.85     4.92 o
      2765    1  -2 -20   3    81.45    90.85     4.92 o
      2766    2  -1  22   3    52.03    49.94     4.91 o
      2766    1  -1 -20   3    52.03    49.94     4.91 o
      2767    2   0  22   3   393.43   426.68     7.35 o
      2767    1   0 -20   3   393.43   426.68     7.35 o
      2768    2   1  22   3   113.87   137.91     5.08 o
      2768    1   1 -20   3   113.87   137.91     5.08 o
      2769    2   2  22   3   106.16   123.57     5.19 o
      2769    1   2 -20   3   106.16   123.57     5.19 o
      2770    2   3  22   3    12.08    26.12     4.47 o
      2770    1   3 -20   3    12.08    26.12     4.47 o
      2771    2   4  22   3    32.56    34.25     5.05 o
      2771    1   4 -20   3    32.56    34.25     5.05 o
      2772    2   5  22   3    28.20    28.77     4.85 o
      2772    1   5 -20   3    28.20    28.77     4.85 o
      2773    2  -6  21   3    61.33    66.75     9.03 o
      2773    1  -6 -19   3    61.33    66.75     9.03 o
      2774    2  -5  21   3   321.28   325.76    14.87 o
      2774    1  -5 -19   3   321.28   325.76    14.87 o
      2775    2  -4  21   3    50.00    41.98     8.82 o
      2775    1  -4 -19   3    50.00    41.98     8.82 o
      2776    2  -3  21   3   115.58   125.14     6.79 o
      2776    1  -3 -19   3   115.58   125.14     6.79 o
      2777    2  -2  21   3   209.20   223.18     4.71 o
      2777    1  -2 -19   3   209.20   223.18     4.71 o
      2778    2  -1  21   3   332.93   380.65    22.52 o
      2778    1  -1 -19   3   332.93   380.65    22.52 o
      2779    2   0  21   3   232.42   275.10    16.36 o
      2779    1   0 -19   3   232.42   275.10    16.36 o
      2780    2   1  21   3   133.68   146.63     5.55 o
      2780    1   1 -19   3   133.68   146.63     5.55 o
      2781    2   2  21   3  1207.98  1244.35    19.40 o
      2781    1   2 -19   3  1207.98  1244.35    19.40 o
      2782    2   3  21   3    15.59    21.76     4.38 o
      2782    1   3 -19   3    15.59    21.76     4.38 o
      2783    2   4  21   3    73.38    70.08     4.57 o
      2783    1   4 -19   3    73.38    70.08     4.57 o
      2784    2   5  21   3    22.10    19.10     4.57 o
      2784    1   5 -19   3    22.10    19.10     4.57 o
      2785    2   6  21   3    77.47    71.92     6.67 o
      2785    1   6 -19   3    77.47    71.92     6.67 o
      2786    2  -6  20   3    98.07   102.67     9.64 o
      2786    1  -6 -18   3    98.07   102.67     9.64 o
      2787    2  -5  20   3    28.96    24.99     7.05 o
      2787    1  -5 -18   3    28.96    24.99     7.05 o
      2788    2  -4  20   3   153.89   174.10     6.49 o
      2788    1  -4 -18   3   153.89   174.10     6.49 o
      2789    2  -3  20   3   265.55   292.36     2.79 o
      2789    1  -3 -18   3   265.55   292.36     2.79 o
      2790    2  -2  20   3   876.72   903.16    11.27 o
      2790    1  -2 -18   3   876.72   903.16    11.27 o
      2791    2  -1  20   3   113.68   108.33     4.63 o
      2791    1  -1 -18   3   113.68   108.33     4.63 o
      2792    2   0  20   3    63.11    70.21     4.37 o
      2792    1   0 -18   3    63.11    70.21     4.37 o
      2793    2   1  20   3   356.34   401.06     4.30 o
      2793    1   1 -18   3   356.34   401.06     4.30 o
      2794    2   2  20   3   658.28   666.04    11.12 o
      2794    1   2 -18   3   658.28   666.04    11.12 o
      2795    2   3  20   3    32.41    38.30     4.15 o
      2795    1   3 -18   3    32.41    38.30     4.15 o
      2796    2   4  20   3   147.86   150.45     5.17 o
      2796    1   4 -18   3   147.86   150.45     5.17 o
      2797    2   5  20   3    17.43    17.67     4.22 o
      2797    1   5 -18   3    17.43    17.67     4.22 o
      2798    2   6  20   3    23.52    23.91     4.54 o
      2798    1   6 -18   3    23.52    23.91     4.54 o
      2799    2   7  20   3    31.01    28.95     4.93 o
      2799    1   7 -18   3    31.01    28.95     4.93 o
      2800    2  -7  19   3    31.24    27.96     4.55 o
      2800    1  -7 -17   3    31.24    27.96     4.55 o
      2801    2  -6  19   3   135.68   160.66     4.50 o
      2801    1  -6 -17   3   135.68   160.66     4.50 o
      2802    2  -5  19   3   221.22   252.18     7.06 o
      2802    1  -5 -17   3   221.22   252.18     7.06 o
      2803    2  -4  19   3    48.63    49.76     5.23 o
      2803    1  -4 -17   3    48.63    49.76     5.23 o
      2804    2  -3  19   3     3.77     7.46     2.22 o
      2804    1  -3 -17   3     3.77     7.46     2.22 o
      2805    2  -2  19   3   159.40   159.62     4.79 o
      2805    1  -2 -17   3   159.40   159.62     4.79 o
      2806    2  -1  19   3   221.43   245.97     2.88 o
      2806    1  -1 -17   3   221.43   245.97     2.88 o
      2807    2   0  19   3   579.26   549.94    15.11 o
      2807    1   0 -17   3   579.26   549.94    15.11 o
      2808    2   1  19   3   292.02   293.67     7.90 o
      2808    1   1 -17   3   292.02   293.67     7.90 o
      2809    2   2  19   3    83.59    78.62     4.06 o
      2809    1   2 -17   3    83.59    78.62     4.06 o
      2810    2   3  19   3    23.95    28.54     3.05 o
      2810    1   3 -17   3    23.95    28.54     3.05 o
      2811    2   4  19   3     8.26     9.66     2.78 o
      2811    1   4 -17   3     8.26     9.66     2.78 o
      2812    2   5  19   3    16.20    14.07     3.39 o
      2812    1   5 -17   3    16.20    14.07     3.39 o
      2813    2   6  19   3   215.00   206.69     7.71 o
      2813    1   6 -17   3   215.00   206.69     7.71 o
      2814    2   7  19   3     6.04     4.90     4.41 <
      2814    1   7 -17   3     6.04     4.90     4.41 <
      2815    2  -7  18   3    46.45    54.53     4.64 o
      2815    1  -7 -16   3    46.45    54.53     4.64 o
      2816    2  -6  18   3   311.49   328.14     7.20 o
      2816    1  -6 -16   3   311.49   328.14     7.20 o
      2817    2  -5  18   3    73.90    78.84     4.19 o
      2817    1  -5 -16   3    73.90    78.84     4.19 o
      2818    2  -4  18   3   149.44   165.56     2.26 o
      2818    1  -4 -16   3   149.44   165.56     2.26 o
      2819    2  -3  18   3    34.90    26.93     2.57 o
      2819    1  -3 -16   3    34.90    26.93     2.57 o
      2820    2  -2  18   3  1896.32  1862.74    30.63 o
      2820    1  -2 -16   3  1896.32  1862.74    30.63 o
      2821    2  -1  18   3   127.99   149.42     2.36 o
      2821    1  -1 -16   3   127.99   149.42     2.36 o
      2822    2   0  18   3   612.25   610.40    13.15 o
      2822    1   0 -16   3   612.25   610.40    13.15 o
      2823    2   1  18   3     0.90     1.53     3.10 <
      2823    1   1 -16   3     0.90     1.53     3.10 <
      2824    2   2  18   3     4.43     6.70     2.46 <
      2824    1   2 -16   3     4.43     6.70     2.46 <
      2825    2   3  18   3   249.09   237.12     6.41 o
      2825    1   3 -16   3   249.09   237.12     6.41 o
      2826    2   4  18   3     4.61     5.12     2.51 <
      2826    1   4 -16   3     4.61     5.12     2.51 <
      2827    2   5  18   3    24.63    27.69     3.22 o
      2827    1   5 -16   3    24.63    27.69     3.22 o
      2828    2   6  18   3    11.57     9.44     3.83 <
      2828    1   6 -16   3    11.57     9.44     3.83 <
      2829    2   7  18   3     7.90     2.38     4.06 <
      2829    1   7 -16   3     7.90     2.38     4.06 <
      2830    2   8  18   3    34.91    39.47     6.41 o
      2830    1   8 -16   3    34.91    39.47     6.41 o
      2831    2  -8  17   3     0.12    -0.36     3.78 <
      2831    1  -8 -15   3     0.12    -0.36     3.78 <
      2832    2  -7  17   3    11.89    10.20     3.92 <
      2832    1  -7 -15   3    11.89    10.20     3.92 <
      2833    2  -6  17   3    88.29    94.85     4.64 o
      2833    1  -6 -15   3    88.29    94.85     4.64 o
      2834    2  -5  17   3     1.89     1.57     3.01 <
      2834    1  -5 -15   3     1.89     1.57     3.01 <
      2835    2  -4  17   3    94.06    74.39     3.83 o
      2835    1  -4 -15   3    94.06    74.39     3.83 o
      2836    2  -3  17   3    36.06    27.29     2.28 o
      2836    1  -3 -15   3    36.06    27.29     2.28 o
      2837    2  -2  17   3   322.63   327.47     5.36 o
      2837    1  -2 -15   3   322.63   327.47     5.36 o
      2838    2  -1  17   3  1392.30  1361.40    25.75 o
      2838    1  -1 -15   3  1392.30  1361.40    25.75 o
      2839    2   0  17   3   360.05   332.15    10.65 o
      2839    1   0 -15   3   360.05   332.15    10.65 o
      2840    2   1  17   3    25.26    28.54     2.62 o
      2840    1   1 -15   3    25.26    28.54     2.62 o
      2841    2   2  17   3  2148.25  2121.89    32.81 o
      2841    1   2 -15   3  2148.25  2121.89    32.81 o
      2842    2   3  17   3    36.47    34.79     2.62 o
      2842    1   3 -15   3    36.47    34.79     2.62 o
      2843    2   4  17   3   330.79   324.77     7.00 o
      2843    1   4 -15   3   330.79   324.77     7.00 o
      2844    2   5  17   3   121.59   119.75     4.52 o
      2844    1   5 -15   3   121.59   119.75     4.52 o
      2845    2   6  17   3   210.05   185.60     7.93 o
      2845    1   6 -15   3   210.05   185.60     7.93 o
      2846    2   7  17   3     5.86     4.81     3.87 <
      2846    1   7 -15   3     5.86     4.81     3.87 <
      2847    2   8  17   3    85.28    86.49     6.89 o
      2847    1   8 -15   3    85.28    86.49     6.89 o
      2848    2  -8  16   3    42.24    37.17     4.82 o
      2848    1  -8 -14   3    42.24    37.17     4.82 o
      2849    2  -7  16   3    15.92    17.44     3.99 o
      2849    1  -7 -14   3    15.92    17.44     3.99 o
      2850    2  -6  16   3    62.91    57.09     4.42 o
      2850    1  -6 -14   3    62.91    57.09     4.42 o
      2851    2  -5  16   3   122.69   110.18     4.67 o
      2851    1  -5 -14   3   122.69   110.18     4.67 o
      2852    2  -4  16   3    71.64    66.26     2.81 o
      2852    1  -4 -14   3    71.64    66.26     2.81 o
      2853    2  -3  16   3   452.20   435.44     8.83 o
      2853    1  -3 -14   3   452.20   435.44     8.83 o
      2854    2  -2  16   3  1114.52  1020.13    26.19 o
      2854    1  -2 -14   3  1114.52  1020.13    26.19 o
      2855    2  -1  16   3   175.43   202.55    11.86 o
      2855    1  -1 -14   3   175.43   202.55    11.86 o
      2856    2   0  16   3   940.01   908.65    21.07 o
      2856    1   0 -14   3   940.01   908.65    21.07 o
      2857    2   1  16   3     7.87    14.43     2.07 o
      2857    1   1 -14   3     7.87    14.43     2.07 o
      2858    2   2  16   3   118.48   105.86     4.39 o
      2858    1   2 -14   3   118.48   105.86     4.39 o
      2859    2   3  16   3     3.44     8.09     2.31 o
      2859    1   3 -14   3     3.44     8.09     2.31 o
      2860    2   4  16   3   216.17   208.98     5.44 o
      2860    1   4 -14   3   216.17   208.98     5.44 o
      2861    2   5  16   3    40.77    33.26     3.35 o
      2861    1   5 -14   3    40.77    33.26     3.35 o
      2862    2   6  16   3   149.52   149.15     5.69 o
      2862    1   6 -14   3   149.52   149.15     5.69 o
      2863    2   7  16   3    99.53   118.09     4.48 o
      2863    1   7 -14   3    99.53   118.09     4.48 o
      2864    2   8  16   3    62.56    76.33     6.29 o
      2864    1   8 -14   3    62.56    76.33     6.29 o
      2865    2  -8  15   3    84.75    87.03     5.31 o
      2865    1  -8 -13   3    84.75    87.03     5.31 o
      2866    2  -7  15   3     2.64     1.57     3.19 <
      2866    1  -7 -13   3     2.64     1.57     3.19 <
      2867    2  -6  15   3    15.12    18.03     3.52 o
      2867    1  -6 -13   3    15.12    18.03     3.52 o
      2868    2  -5  15   3    82.37    74.21     3.71 o
      2868    1  -5 -13   3    82.37    74.21     3.71 o
      2869    2  -4  15   3    65.17    69.27     2.13 o
      2869    1  -4 -13   3    65.17    69.27     2.13 o
      2870    2  -3  15   3   242.26   187.85     8.19 o
      2870    1  -3 -13   3   242.26   187.85     8.19 o
      2871    2  -2  15   3  1103.26  1021.07    24.23 o
      2871    1  -2 -13   3  1103.26  1021.07    24.23 o
      2872    2  -1  15   3   473.97   486.37     5.51 o
      2872    1  -1 -13   3   473.97   486.37     5.51 o
      2873    2   0  15   3  5082.83  4977.61    81.31 o
      2873    1   0 -13   3  5082.83  4977.61    81.31 o
      2874    2   1  15   3  3888.03  3787.88    68.93 o
      2874    1   1 -13   3  3888.03  3787.88    68.93 o
      2875    2   2  15   3  1966.06  2047.90    10.65 o
      2875    1   2 -13   3  1966.06  2047.90    10.65 o
      2876    2   3  15   3   556.21   562.25     8.93 o
      2876    1   3 -13   3   556.21   562.25     8.93 o
      2877    2   4  15   3  1075.98   989.83    25.91 o
      2877    1   4 -13   3  1075.98   989.83    25.91 o
      2878    2   5  15   3   300.17   298.97     6.69 o
      2878    1   5 -13   3   300.17   298.97     6.69 o
      2879    2   6  15   3   238.75   233.21     6.36 o
      2879    1   6 -13   3   238.75   233.21     6.36 o
      2880    2   7  15   3   154.97   138.36     6.64 o
      2880    1   7 -13   3   154.97   138.36     6.64 o
      2881    2   8  15   3    36.50    38.70     5.85 o
      2881    1   8 -13   3    36.50    38.70     5.85 o
      2882    2   9  15   3    80.89    81.86     7.12 o
      2882    1   9 -13   3    80.89    81.86     7.12 o
      2883    2  -9  14   3    10.73     6.70     4.60 <
      2883    1  -9 -12   3    10.73     6.70     4.60 <
      2884    2  -8  14   3   181.85   181.56     6.81 o
      2884    1  -8 -12   3   181.85   181.56     6.81 o
      2885    2  -7  14   3   305.74   334.21     5.83 o
      2885    1  -7 -12   3   305.74   334.21     5.83 o
      2886    2  -6  14   3   435.73   434.82     8.47 o
      2886    1  -6 -12   3   435.73   434.82     8.47 o
      2887    2  -5  14   3   741.54   691.31    16.58 o
      2887    1  -5 -12   3   741.54   691.31    16.58 o
      2888    2  -4  14   3    16.63    10.61     1.60 o
      2888    1  -4 -12   3    16.63    10.61     1.60 o
      2889    2  -3  14   3    34.11    25.76     2.02 o
      2889    1  -3 -12   3    34.11    25.76     2.02 o
      2890    2  -2  14   3  2251.39  2201.90    35.14 o
      2890    1  -2 -12   3  2251.39  2201.90    35.14 o
      2891    2  -1  14   3  2275.64  2424.23   142.09 o
      2891    1  -1 -12   3  2275.64  2424.23   142.09 o
      2892    2   0  14   3  1298.67  1258.01    23.27 o
      2892    1   0 -12   3  1298.67  1258.01    23.27 o
      2893    2   1  14   3  6844.79  6880.49    78.85 o
      2893    1   1 -12   3  6844.79  6880.49    78.85 o
      2894    2   2  14   3  1171.37  1234.73    73.98 o
      2894    1   2 -12   3  1171.37  1234.73    73.98 o
      2895    2   3  14   3  2996.66  2989.85    44.18 o
      2895    1   3 -12   3  2996.66  2989.85    44.18 o
      2896    2   4  14   3  1934.18  1956.78    25.08 o
      2896    1   4 -12   3  1934.18  1956.78    25.08 o
      2897    2   5  14   3   101.39   104.65     3.17 o
      2897    1   5 -12   3   101.39   104.65     3.17 o
      2898    2   6  14   3   172.72   173.83     4.85 o
      2898    1   6 -12   3   172.72   173.83     4.85 o
      2899    2   7  14   3     2.93     5.17     2.87 <
      2899    1   7 -12   3     2.93     5.17     2.87 <
      2900    2   8  14   3    39.01    34.43     5.51 o
      2900    1   8 -12   3    39.01    34.43     5.51 o
      2901    2   9  14   3     5.29    10.02     5.33 <
      2901    1   9 -12   3     5.29    10.02     5.33 <
      2902    2  -9  13   3    26.89    26.88     4.63 o
      2902    1  -9 -11   3    26.89    26.88     4.63 o
      2903    2  -8  13   3   292.97   272.23     9.69 o
      2903    1  -8 -11   3   292.97   272.23     9.69 o
      2904    2  -7  13   3    88.10    81.32     4.87 o
      2904    1  -7 -11   3    88.10    81.32     4.87 o
      2905    2  -6  13   3   412.01   428.93     5.71 o
      2905    1  -6 -11   3   412.01   428.93     5.71 o
      2906    2  -5  13   3   204.49   202.87     4.41 o
      2906    1  -5 -11   3   204.49   202.87     4.41 o
      2907    2  -4  13   3    22.33    23.87     1.61 o
      2907    1  -4 -11   3    22.33    23.87     1.61 o
      2908    2  -3  13   3    52.29    67.52     3.86 o
      2908    1  -3 -11   3    52.29    67.52     3.86 o
      2909    2  -2  13   3   130.91   140.47     8.39 o
      2909    1  -2 -11   3   130.91   140.47     8.39 o
      2910    2  -1  13   3  3975.10  3687.32    81.31 o
      2910    1  -1 -11   3  3975.10  3687.32    81.31 o
      2911    2   0  13   3  8979.63  9359.92   559.10 o
      2911    1   0 -11   3  8979.63  9359.92   559.10 o
      2912    2   1  13   3    23.55    30.93     1.09 o
      2912    1   1 -11   3    23.55    30.93     1.09 o
      2913    2   2  13   3     3.03     0.94     1.44 <
      2913    1   2 -11   3     3.03     0.94     1.44 <
      2914    2   3  13   3  1476.06  1385.67    32.36 o
      2914    1   3 -11   3  1476.06  1385.67    32.36 o
      2915    2   4  13   3   721.32   674.95    15.94 o
      2915    1   4 -11   3   721.32   674.95    15.94 o
      2916    2   5  13   3   830.29   823.83    13.07 o
      2916    1   5 -11   3   830.29   823.83    13.07 o
      2917    2   6  13   3   643.42   640.24    11.53 o
      2917    1   6 -11   3   643.42   640.24    11.53 o
      2918    2   7  13   3   127.10   138.90     4.58 o
      2918    1   7 -11   3   127.10   138.90     4.58 o
      2919    2   8  13   3    44.08    39.69     5.52 o
      2919    1   8 -11   3    44.08    39.69     5.52 o
      2920    2   9  13   3    23.56    19.60     5.52 o
      2920    1   9 -11   3    23.56    19.60     5.52 o
      2921    2  -9  12   3    18.89    12.86     4.28 o
      2921    1  -9 -10   3    18.89    12.86     4.28 o
      2922    2  -8  12   3   119.59   120.56     5.57 o
      2922    1  -8 -10   3   119.59   120.56     5.57 o
      2923    2  -7  12   3    52.05    52.55     4.03 o
      2923    1  -7 -10   3    52.05    52.55     4.03 o
      2924    2  -6  12   3   622.75   586.26    14.49 o
      2924    1  -6 -10   3   622.75   586.26    14.49 o
      2925    2  -5  12   3   332.78   328.95     6.22 o
      2925    1  -5 -10   3   332.78   328.95     6.22 o
      2926    2  -4  12   3   177.57   207.95    11.97 o
      2926    1  -4 -10   3   177.57   207.95    11.97 o
      2927    2  -3  12   3  1354.29  1413.45    83.75 o
      2927    1  -3 -10   3  1354.29  1413.45    83.75 o
      2928    2  -2  12   3  2257.82  2430.52   141.12 o
      2928    1  -2 -10   3  2257.82  2430.52   141.12 o
      2929    2  -1  12   3   152.23   174.05     9.90 o
      2929    1  -1 -10   3   152.23   174.05     9.90 o
      2930    2   0  12   3   131.71   177.96     9.22 o
      2930    1   0 -10   3   131.71   177.96     9.22 o
      2931    2   1  12   3   867.06   945.24    54.61 o
      2931    1   1 -10   3   867.06   945.24    54.61 o
      2932    2   2  12   3   470.58   497.70    29.39 o
      2932    1   2 -10   3   470.58   497.70    29.39 o
      2933    2   3  12   3    23.86    27.96     1.60 o
      2933    1   3 -10   3    23.86    27.96     1.60 o
      2934    2   4  12   3  3235.83  3281.36    27.19 o
      2934    1   4 -10   3  3235.83  3281.36    27.19 o
      2935    2   5  12   3   106.30   114.67     2.50 o
      2935    1   5 -10   3   106.30   114.67     2.50 o
      2936    2   6  12   3   269.06   264.58     6.36 o
      2936    1   6 -10   3   269.06   264.58     6.36 o
      2937    2   7  12   3    18.68    13.31     3.21 o
      2937    1   7 -10   3    18.68    13.31     3.21 o
      2938    2   8  12   3    17.87    20.00     3.57 o
      2938    1   8 -10   3    17.87    20.00     3.57 o
      2939    2   9  12   3    39.85    33.17     5.81 o
      2939    1   9 -10   3    39.85    33.17     5.81 o
      2940    2  10  12   3     2.92    13.80     9.55 <
      2940    1  10 -10   3     2.92    13.80     9.55 <
      2941    2  -9  11   3    19.50    26.75     4.17 o
      2941    1  -9  -9   3    19.50    26.75     4.17 o
      2942    2  -8  11   3   421.17   407.89    11.34 o
      2942    1  -8  -9   3   421.17   407.89    11.34 o
      2943    2  -7  11   3    46.27    35.06     3.30 o
      2943    1  -7  -9   3    46.27    35.06     3.30 o
      2944    2  -6  11   3   312.35   276.77     9.22 o
      2944    1  -6  -9   3   312.35   276.77     9.22 o
      2945    2  -5  11   3    37.66    32.37     2.19 o
      2945    1  -5  -9   3    37.66    32.37     2.19 o
      2946    2  -4  11   3    90.99    91.34     2.49 o
      2946    1  -4  -9   3    90.99    91.34     2.49 o
      2947    2  -3  11   3    45.00    56.77     3.35 o
      2947    1  -3  -9   3    45.00    56.77     3.35 o
      2948    2  -2  11   3  3257.18  3604.83   206.07 o
      2948    1  -2  -9   3  3257.18  3604.83   206.07 o
      2949    2  -1  11   3  3799.20  4092.56   237.39 o
      2949    1  -1  -9   3  3799.20  4092.56   237.39 o
      2950    2   0  11   3   478.08   590.89    31.82 o
      2950    1   0  -9   3   478.08   590.89    31.82 o
      2951    2   1  11   3   678.80   801.44    44.11 o
      2951    1   1  -9   3   678.80   801.44    44.11 o
      2952    2   2  11   3  1452.02  1537.61    90.37 o
      2952    1   2  -9   3  1452.02  1537.61    90.37 o
      2953    2   3  11   3    13.88    12.45     1.16 o
      2953    1   3  -9   3    13.88    12.45     1.16 o
      2954    2   4  11   3    19.87    24.45     1.25 o
      2954    1   4  -9   3    19.87    24.45     1.25 o
      2955    2   5  11   3   468.17   457.20     7.78 o
      2955    1   5  -9   3   468.17   457.20     7.78 o
      2956    2   6  11   3   861.97   858.21    14.39 o
      2956    1   6  -9   3   861.97   858.21    14.39 o
      2957    2   7  11   3     3.92     5.62     2.87 <
      2957    1   7  -9   3     3.92     5.62     2.87 <
      2958    2   8  11   3     7.44     4.63     3.25 <
      2958    1   8  -9   3     7.44     4.63     3.25 <
      2959    2   9  11   3    25.98    25.40     5.09 o
      2959    1   9  -9   3    25.98    25.40     5.09 o
      2960    2  10  11   3   348.19   336.51    12.23 o
      2960    1  10  -9   3   348.19   336.51    12.23 o
      2961    2 -10  10   3    13.97    15.55     4.39 o
      2961    1 -10  -8   3    13.97    15.55     4.39 o
      2962    2  -9  10   3     0.27     1.30     3.78 <
      2962    1  -9  -8   3     0.27     1.30     3.78 <
      2963    2  -8  10   3   249.95   241.21     8.00 o
      2963    1  -8  -8   3   249.95   241.21     8.00 o
      2964    2  -7  10   3    53.13    48.86     2.92 o
      2964    1  -7  -8   3    53.13    48.86     2.92 o
      2965    2  -6  10   3   533.00   508.94    11.19 o
      2965    1  -6  -8   3   533.00   508.94    11.19 o
      2966    2  -5  10   3   206.80   211.68     3.49 o
      2966    1  -5  -8   3   206.80   211.68     3.49 o
      2967    2  -4  10   3    96.45   104.74     1.66 o
      2967    1  -4  -8   3    96.45   104.74     1.66 o
      2968    2  -3  10   3    72.60    68.51     2.03 o
      2968    1  -3  -8   3    72.60    68.51     2.03 o
      2969    2  -2  10   3    11.02    22.52     0.19 o
      2969    1  -2  -8   3    11.02    22.52     0.19 o
      2970    2  -1  10   3  3284.49  3891.40   212.82 o
      2970    1  -1  -8   3  3284.49  3891.40   212.82 o
      2971    2   0  10   3     4.15    25.49     1.27 o
      2971    1   0  -8   3     4.15    25.49     1.27 o
      2972    2   1  10   3    35.96    43.56     2.57 o
      2972    1   1  -8   3    35.96    43.56     2.57 o
      2973    2   2  10   3   379.49   378.18     4.88 o
      2973    1   2  -8   3   379.49   378.18     4.88 o
      2974    2   3  10   3  1332.80  1451.12    83.64 o
      2974    1   3  -8   3  1332.80  1451.12    83.64 o
      2975    2   4  10   3  1786.32  1877.26   110.88 o
      2975    1   4  -8   3  1786.32  1877.26   110.88 o
      2976    2   5  10   3   114.95   110.89     2.84 o
      2976    1   5  -8   3   114.95   110.89     2.84 o
      2977    2   6  10   3   167.00   165.96     3.54 o
      2977    1   6  -8   3   167.00   165.96     3.54 o
      2978    2   7  10   3     8.22     8.05     2.29 o
      2978    1   7  -8   3     8.22     8.05     2.29 o
      2979    2   8  10   3    13.67    11.82     4.46 <
      2979    1   8  -8   3    13.67    11.82     4.46 <
      2980    2   9  10   3    14.05    18.56     5.04 o
      2980    1   9  -8   3    14.05    18.56     5.04 o
      2981    2  10  10   3     0.85     0.54     5.12 <
      2981    1  10  -8   3     0.85     0.54     5.12 <
      2982    2 -10   9   3    42.74    49.00     4.66 o
      2982    1 -10  -7   3    42.74    49.00     4.66 o
      2983    2  -9   9   3     5.70     4.14     3.87 <
      2983    1  -9  -7   3     5.70     4.14     3.87 <
      2984    2  -8   9   3   553.08   523.73    12.36 o
      2984    1  -8  -7   3   553.08   523.73    12.36 o
      2985    2  -7   9   3     5.86     4.41     2.17 <
      2985    1  -7  -7   3     5.86     4.41     2.17 <
      2986    2  -6   9   3   482.03   449.42    10.73 o
      2986    1  -6  -7   3   482.03   449.42    10.73 o
      2987    2  -5   9   3     5.06     4.54     1.35 o
      2987    1  -5  -7   3     5.06     4.54     1.35 o
      2988    2  -4   9   3    83.78    96.11     5.65 o
      2988    1  -4  -7   3    83.78    96.11     5.65 o
      2989    2  -3   9   3  1326.14  1610.12    87.07 o
      2989    1  -3  -7   3  1326.14  1610.12    87.07 o
      2990    2  -2   9   3    16.80    13.44     1.14 o
      2990    1  -2  -7   3    16.80    13.44     1.14 o
      2991    2  -1   9   3   209.99   205.65     3.51 o
      2991    1  -1  -7   3   209.99   205.65     3.51 o
      2992    2   0   9   3  4101.55  5072.95   271.73 o
      2992    1   0  -7   3  4101.55  5072.95   271.73 o
      2993    2   1   9   3  2646.77  2933.89   167.38 o
      2993    1   1  -7   3  2646.77  2933.89   167.38 o
      2994    2   2   9   3    40.91    28.86     1.70 o
      2994    1   2  -7   3    40.91    28.86     1.70 o
      2995    2   3   9   3   269.23   287.69    16.89 o
      2995    1   3  -7   3   269.23   287.69    16.89 o
      2996    2   4   9   3   589.32   583.20     8.11 o
      2996    1   4  -7   3   589.32   583.20     8.11 o
      2997    2   5   9   3   116.56   125.46     1.05 o
      2997    1   5  -7   3   116.56   125.46     1.05 o
      2998    2   6   9   3   517.90   528.81     5.12 o
      2998    1   6  -7   3   517.90   528.81     5.12 o
      2999    2   7   9   3    78.82    76.51     2.98 o
      2999    1   7  -7   3    78.82    76.51     2.98 o
      3000    2   8   9   3    39.29    43.69     2.95 o
      3000    1   8  -7   3    39.29    43.69     2.95 o
      3001    2   9   9   3    24.88    27.33     4.82 o
      3001    1   9  -7   3    24.88    27.33     4.82 o
      3002    2  10   9   3    15.51    16.36     5.07 o
      3002    1  10  -7   3    15.51    16.36     5.07 o
      3003    2 -10   8   3    34.50    31.15     4.60 o
      3003    1 -10  -6   3    34.50    31.15     4.60 o
      3004    2  -9   8   3   107.31    97.81     4.94 o
      3004    1  -9  -6   3   107.31    97.81     4.94 o
      3005    2  -8   8   3   757.38   758.78    11.38 o
      3005    1  -8  -6   3   757.38   758.78    11.38 o
      3006    2  -7   8   3    10.90     9.89     2.12 o
      3006    1  -7  -6   3    10.90     9.89     2.12 o
      3007    2  -6   8   3   490.31   463.18    10.28 o
      3007    1  -6  -6   3   490.31   463.18    10.28 o
      3008    2  -5   8   3    57.74    55.20     2.02 o
      3008    1  -5  -6   3    57.74    55.20     2.02 o
      3009    2  -4   8   3  2282.53  2404.23   141.77 o
      3009    1  -4  -6   3  2282.53  2404.23   141.77 o
      3010    2  -3   8   3    28.90    32.01     1.06 o
      3010    1  -3  -6   3    28.90    32.01     1.06 o
      3011    2  -2   8   3  6648.18  8130.59   438.35 o
      3011    1  -2  -6   3  6648.18  8130.59   438.35 o
      3012    2  -1   8   3 23298.30 26438.90  1490.79 o
      3012    1  -1  -6   3 23298.30 26438.90  1490.79 o
      3013    2   0   8   3   581.83   694.77    38.11 o
      3013    1   0  -6   3   581.83   694.77    38.11 o
      3014    2   1   8   3  3258.81  3706.56   210.74 o
      3014    1   1  -6   3  3258.81  3706.56   210.74 o
      3015    2   2   8   3    40.74    45.54     0.60 o
      3015    1   2  -6   3    40.74    45.54     0.60 o
      3016    2   3   8   3   731.94   722.28    10.07 o
      3016    1   3  -6   3   731.94   722.28    10.07 o
      3017    2   4   8   3   728.71   777.03    45.58 o
      3017    1   4  -6   3   728.71   777.03    45.58 o
      3018    2   5   8   3   439.61   490.96    28.20 o
      3018    1   5  -6   3   439.61   490.96    28.20 o
      3019    2   6   8   3   116.96   112.92     3.12 o
      3019    1   6  -6   3   116.96   112.92     3.12 o
      3020    2   7   8   3   306.13   309.76     5.07 o
      3020    1   7  -6   3   306.13   309.76     5.07 o
      3021    2   8   8   3    52.44    49.04     3.27 o
      3021    1   8  -6   3    52.44    49.04     3.27 o
      3022    2   9   8   3     9.98    10.70     3.05 o
      3022    1   9  -6   3     9.98    10.70     3.05 o
      3023    2  10   8   3    11.97    10.74     4.46 <
      3023    1  10  -6   3    11.97    10.74     4.46 <
      3024    2 -10   7   3    95.25    97.59     5.52 o
      3024    1 -10  -5   3    95.25    97.59     5.52 o
      3025    2  -9   7   3    15.93    15.87     3.24 o
      3025    1  -9  -5   3    15.93    15.87     3.24 o
      3026    2  -8   7   3     9.78    10.97     2.41 o
      3026    1  -8  -5   3     9.78    10.97     2.41 o
      3027    2  -7   7   3   439.45   418.54     9.65 o
      3027    1  -7  -5   3   439.45   418.54     9.65 o
      3028    2  -6   7   3    20.35    27.74     1.42 o
      3028    1  -6  -5   3    20.35    27.74     1.42 o
      3029    2  -5   7   3     1.53    -0.72     1.08 <
      3029    1  -5  -5   3     1.53    -0.72     1.08 <
      3030    2  -4   7   3   409.58   437.56    25.72 o
      3030    1  -4  -5   3   409.58   437.56    25.72 o
      3031    2  -3   7   3  4115.95  4466.15   259.00 o
      3031    1  -3  -5   3  4115.95  4466.15   259.00 o
      3032    2  -2   7   3  8347.92  9297.17   528.98 o
      3032    1  -2  -5   3  8347.92  9297.17   528.98 o
      3033    2  -1   7   3   268.74   301.67    17.51 o
      3033    1  -1  -5   3   268.74   301.67    17.51 o
      3034    2   0   7   3 10052.30 10924.60   645.30 o
      3034    1   0  -5   3 10052.30 10924.60   645.30 o
      3035    2   1   7   3   920.78   761.66    26.87 o
      3035    1   1  -5   3   920.78   761.66    26.87 o
      3036    2   2   7   3   333.90   321.54     5.88 o
      3036    1   2  -5   3   333.90   321.54     5.88 o
      3037    2   3   7   3   355.68   349.68     5.36 o
      3037    1   3  -5   3   355.68   349.68     5.36 o
      3038    2   4   7   3  1024.16  1040.31     6.17 o
      3038    1   4  -5   3  1024.16  1040.31     6.17 o
      3039    2   5   7   3   738.92   845.49    47.64 o
      3039    1   5  -5   3   738.92   845.49    47.64 o
      3040    2   6   7   3    73.31    75.38     2.08 o
      3040    1   6  -5   3    73.31    75.38     2.08 o
      3041    2   7   7   3    43.73    47.06     2.22 o
      3041    1   7  -5   3    43.73    47.06     2.22 o
      3042    2   8   7   3   445.46   449.83     7.87 o
      3042    1   8  -5   3   445.46   449.83     7.87 o
      3043    2   9   7   3    22.26    26.57     2.97 o
      3043    1   9  -5   3    22.26    26.57     2.97 o
      3044    2  10   7   3    87.46    77.86     5.27 o
      3044    1  10  -5   3    87.46    77.86     5.27 o
      3045    2 -10   6   3    12.73    23.06     3.50 o
      3045    1 -10  -4   3    12.73    23.06     3.50 o
      3046    2  -9   6   3    15.09    12.59     2.68 o
      3046    1  -9  -4   3    15.09    12.59     2.68 o
      3047    2  -8   6   3   110.29    99.48     4.20 o
      3047    1  -8  -4   3   110.29    99.48     4.20 o
      3048    2  -7   6   3   142.26   137.55     3.69 o
      3048    1  -7  -4   3   142.26   137.55     3.69 o
      3049    2  -6   6   3   130.12   123.48     3.29 o
      3049    1  -6  -4   3   130.12   123.48     3.29 o
      3050    2  -5   6   3    24.25    25.94     1.27 o
      3050    1  -5  -4   3    24.25    25.94     1.27 o
      3051    2  -4   6   3  5993.99  6311.99   371.80 o
      3051    1  -4  -4   3  5993.99  6311.99   371.80 o
      3052    2  -3   6   3    60.75    59.70     1.46 o
      3052    1  -3  -4   3    60.75    59.70     1.46 o
      3053    2  -2   6   3   304.67   431.89    21.53 o
      3053    1  -2  -4   3   304.67   431.89    21.53 o
      3054    2  -1   6   3   406.78   420.74    11.67 o
      3054    1  -1  -4   3   406.78   420.74    11.67 o
      3055    2   0   6   3 19576.50 20979.30   410.83 o
      3055    1   0  -4   3 19576.50 20979.30   410.83 o
      3056    2   1   6   3  1586.00  1559.54    43.91 o
      3056    1   1  -4   3  1586.00  1559.54    43.91 o
      3057    2   2   6   3   889.52   959.89    56.42 o
      3057    1   2  -4   3   889.52   959.89    56.42 o
      3058    2   3   6   3  1476.42  1430.76    23.55 o
      3058    1   3  -4   3  1476.42  1430.76    23.55 o
      3059    2   4   6   3   280.82   279.87     3.68 o
      3059    1   4  -4   3   280.82   279.87     3.68 o
      3060    2   5   6   3    19.44    18.56     1.29 o
      3060    1   5  -4   3    19.44    18.56     1.29 o
      3061    2   6   6   3    28.64    29.80     1.71 o
      3061    1   6  -4   3    28.64    29.80     1.71 o
      3062    2   7   6   3    79.74    81.00     2.65 o
      3062    1   7  -4   3    79.74    81.00     2.65 o
      3063    2   8   6   3    12.64    14.65     2.44 o
      3063    1   8  -4   3    12.64    14.65     2.44 o
      3064    2   9   6   3    89.83    82.26     4.29 o
      3064    1   9  -4   3    89.83    82.26     4.29 o
      3065    2  10   6   3    22.81    22.52     5.04 o
      3065    1  10  -4   3    22.81    22.52     5.04 o
      3066    2 -10   5   3    36.35    44.01     3.76 o
      3066    1 -10  -3   3    36.35    44.01     3.76 o
      3067    2  -9   5   3    39.85    46.57     2.86 o
      3067    1  -9  -3   3    39.85    46.57     2.86 o
      3068    2  -8   5   3    94.63    80.15     4.01 o
      3068    1  -8  -3   3    94.63    80.15     4.01 o
      3069    2  -7   5   3    28.30    20.81     1.90 o
      3069    1  -7  -3   3    28.30    20.81     1.90 o
      3070    2  -6   5   3   571.42   624.42    36.17 o
      3070    1  -6  -3   3   571.42   624.42    36.17 o
      3071    2  -5   5   3   317.77   310.66     5.38 o
      3071    1  -5  -3   3   317.77   310.66     5.38 o
      3072    2  -4   5   3   877.86  1058.29    57.48 o
      3072    1  -4  -3   3   877.86  1058.29    57.48 o
      3073    2  -3   5   3    18.40    26.30     0.28 o
      3073    1  -3  -3   3    18.40    26.30     0.28 o
      3074    2  -2   5   3   124.65   147.08     8.24 o
      3074    1  -2  -3   3   124.65   147.08     8.24 o
      3075    2  -1   5   3  9723.42 10300.40   226.08 o
      3075    1  -1  -3   3  9723.42 10300.40   226.08 o
      3076    2   0   5   3  2792.91  2669.67    81.89 o
      3076    1   0  -3   3  2792.91  2669.67    81.89 o
      3077    2   1   5   3   551.19   653.46     3.11 o
      3077    1   1  -3   3   551.19   653.46     3.11 o
      3078    2   2   5   3  7965.08  8545.27    54.78 o
      3078    1   2  -3   3  7965.08  8545.27    54.78 o
      3079    2   3   5   3    40.10    43.51     1.06 o
      3079    1   3  -3   3    40.10    43.51     1.06 o
      3080    2   4   5   3  4558.77  4841.04   283.77 o
      3080    1   4  -3   3  4558.77  4841.04   283.77 o
      3081    2   5   5   3   115.21   133.46     7.66 o
      3081    1   5  -3   3   115.21   133.46     7.66 o
      3082    2   6   5   3    15.70    15.01     1.46 o
      3082    1   6  -3   3    15.70    15.01     1.46 o
      3083    2   7   5   3    24.56    27.91     2.24 o
      3083    1   7  -3   3    24.56    27.91     2.24 o
      3084    2   8   5   3   201.61   194.55     5.66 o
      3084    1   8  -3   3   201.61   194.55     5.66 o
      3085    2   9   5   3    47.53    47.24     3.38 o
      3085    1   9  -3   3    47.53    47.24     3.38 o
      3086    2  10   5   3    27.96    19.10     4.77 o
      3086    1  10  -3   3    27.96    19.10     4.77 o
      3087    2  11   5   3    77.20    67.79     9.78 o
      3087    1  11  -3   3    77.20    67.79     9.78 o
      3088    2 -10   4   3   182.87   178.32     5.41 o
      3088    1 -10  -2   3   182.87   178.32     5.41 o
      3089    2  -9   4   3   102.89   102.98     3.81 o
      3089    1  -9  -2   3   102.89   102.98     3.81 o
      3090    2  -8   4   3    31.51    24.36     2.40 o
      3090    1  -8  -2   3    31.51    24.36     2.40 o
      3091    2  -7   4   3    30.21    27.02     1.83 o
      3091    1  -7  -2   3    30.21    27.02     1.83 o
      3092    2  -6   4   3    58.14    54.39     1.98 o
      3092    1  -6  -2   3    58.14    54.39     1.98 o
      3093    2  -5   4   3     4.06     6.47     1.00 o
      3093    1  -5  -2   3     4.06     6.47     1.00 o
      3094    2  -4   4   3  3298.74  3427.77   203.33 o
      3094    1  -4  -2   3  3298.74  3427.77   203.33 o
      3095    2  -3   4   3  1443.48  1625.76    91.91 o
      3095    1  -3  -2   3  1443.48  1625.76    91.91 o
      3096    2  -2   4   3   929.03  1118.48    62.16 o
      3096    1  -2  -2   3   929.03  1118.48    62.16 o
      3097    2  -1   4   3  8888.80  9094.62   144.28 o
      3097    1  -1  -2   3  8888.80  9094.62   144.28 o
      3098    2   0   4   3  6664.83  6895.86   167.37 o
      3098    1   0  -2   3  6664.83  6895.86   167.37 o
      3099    2   1   4   3 19827.70 21714.10   375.39 o
      3099    1   1  -2   3 19827.70 21714.10   375.39 o
      3100    2   2   4   3 10871.90 11665.80    73.29 o
      3100    1   2  -2   3 10871.90 11665.80    73.29 o
      3101    2   3   4   3   698.19   952.12    48.27 o
      3101    1   3  -2   3   698.19   952.12    48.27 o
      3102    2   4   4   3  2274.82  2490.62   143.28 o
      3102    1   4  -2   3  2274.82  2490.62   143.28 o
      3103    2   5   4   3    65.05    59.07     2.09 o
      3103    1   5  -2   3    65.05    59.07     2.09 o
      3104    2   6   4   3    63.77    60.82     2.23 o
      3104    1   6  -2   3    63.77    60.82     2.23 o
      3105    2   7   4   3    74.40    73.09     2.91 o
      3105    1   7  -2   3    74.40    73.09     2.91 o
      3106    2   8   4   3    65.00    64.10     3.28 o
      3106    1   8  -2   3    65.00    64.10     3.28 o
      3107    2   9   4   3   118.01    95.66     5.24 o
      3107    1   9  -2   3   118.01    95.66     5.24 o
      3108    2  10   4   3    30.64    24.72     4.98 o
      3108    1  10  -2   3    30.64    24.72     4.98 o
      3109    2  11   4   3    16.69    11.69     5.02 <
      3109    1  11  -2   3    16.69    11.69     5.02 <
      3110    2 -10   3   3   130.98   138.72     4.70 o
      3110    1 -10  -1   3   130.98   138.72     4.70 o
      3111    2  -9   3   3    20.18    17.89     2.65 o
      3111    1  -9  -1   3    20.18    17.89     2.65 o
      3112    2  -8   3   3   270.92   267.69     5.31 o
      3112    1  -8  -1   3   270.92   267.69     5.31 o
      3113    2  -7   3   3     9.25     7.96     1.41 o
      3113    1  -7  -1   3     9.25     7.96     1.41 o
      3114    2  -6   3   3   710.35   726.23     4.51 o
      3114    1  -6  -1   3   710.35   726.23     4.51 o
      3115    2  -5   3   3   558.41   602.93    35.14 o
      3115    1  -5  -1   3   558.41   602.93    35.14 o
      3116    2  -4   3   3   451.61   470.19    27.98 o
      3116    1  -4  -1   3   451.61   470.19    27.98 o
      3117    2  -3   3   3    49.28    61.00     3.41 o
      3117    1  -3  -1   3    49.28    61.00     3.41 o
      3118    2  -2   3   3  9144.41 10008.10   596.87 o
      3118    1  -2  -1   3  9144.41 10008.10   596.87 o
      3119    2  -1   3   3  1371.04  1434.94    18.25 o
      3119    1  -1  -1   3  1371.04  1434.94    18.25 o
      3120    2   0   3   3  1904.24  1955.57    49.42 o
      3120    1   0  -1   3  1904.24  1955.57    49.42 o
      3121    2   1   3   3 15441.40 17253.30   253.91 o
      3121    1   1  -1   3 15441.40 17253.30   253.91 o
      3122    2   2   3   3  2565.89  2629.57    41.63 o
      3122    1   2  -1   3  2565.89  2629.57    41.63 o
      3123    2   3   3   3  1595.12  1822.24   103.45 o
      3123    1   3  -1   3  1595.12  1822.24   103.45 o
      3124    2   4   3   3  1176.45  1219.22    72.68 o
      3124    1   4  -1   3  1176.45  1219.22    72.68 o
      3125    2   5   3   3    27.23    27.06     1.22 o
      3125    1   5  -1   3    27.23    27.06     1.22 o
      3126    2   6   3   3    29.28    27.82     1.77 o
      3126    1   6  -1   3    29.28    27.82     1.77 o
      3127    2   7   3   3    57.44    54.26     2.72 o
      3127    1   7  -1   3    57.44    54.26     2.72 o
      3128    2   8   3   3   287.75   278.47     6.53 o
      3128    1   8  -1   3   287.75   278.47     6.53 o
      3129    2   9   3   3    15.62    19.10     3.96 o
      3129    1   9  -1   3    15.62    19.10     3.96 o
      3130    2  10   3   3    57.05    61.90     5.77 o
      3130    1  10  -1   3    57.05    61.90     5.77 o
      3131    2  11   3   3    28.17    21.71     5.33 o
      3131    1  11  -1   3    28.17    21.71     5.33 o
      3132    2 -10   2   3   316.54   319.38     7.35 o
      3132    1 -10   0   3   316.54   319.38     7.35 o
      3133    2  -9   2   3    30.54    31.15     3.13 o
      3133    1  -9   0   3    30.54    31.15     3.13 o
      3134    2  -8   2   3     2.26    -1.08     1.48 <
      3134    1  -8   0   3     2.26    -1.08     1.48 <
      3135    2  -7   2   3    25.19    24.81     1.63 o
      3135    1  -7   0   3    25.19    24.81     1.63 o
      3136    2  -6   2   3   102.44    93.95     2.87 o
      3136    1  -6   0   3   102.44    93.95     2.87 o
      3137    2  -5   2   3   189.44   200.84    11.95 o
      3137    1  -5   0   3   189.44   200.84    11.95 o
      3138    2  -4   2   3  3863.85  4019.02   238.21 o
      3138    1  -4   0   3  3863.85  4019.02   238.21 o
      3139    2  -3   2   3    22.34    22.66     0.83 o
      3139    1  -3   0   3    22.34    22.66     0.83 o
      3140    2  -2   2   3 13409.90 13511.30   242.57 o
      3140    1  -2   0   3 13409.90 13511.30   242.57 o
      3141    2  -1   2   3  1471.37  1519.81    22.51 o
      3141    1  -1   0   3  1471.37  1519.81    22.51 o
      3142    2   0   2   3 14919.70 14737.00   304.54 o
      3142    1   0   0   3 14919.70 14737.00   304.54 o
      3143    2   2   2   3 41631.50 44951.40   162.67 o
      3143    1   2   0   3 41631.50 44951.40   162.67 o
      3144    2   3   2   3    50.51    40.59     2.17 o
      3144    1   3   0   3    50.51    40.59     2.17 o
      3145    2   4   2   3  7663.66  8561.09   486.04 o
      3145    1   4   0   3  7663.66  8561.09   486.04 o
      3146    2   5   2   3    14.15    15.37     1.08 o
      3146    1   5   0   3    14.15    15.37     1.08 o
      3147    2   6   2   3   784.05   808.41     3.39 o
      3147    1   6   0   3   784.05   808.41     3.39 o
      3148    2   7   2   3    82.80    75.65     3.23 o
      3148    1   7   0   3    82.80    75.65     3.23 o
      3149    2   8   2   3     8.21     8.36     2.16 o
      3149    1   8   0   3     8.21     8.36     2.16 o
      3150    2   9   2   3   428.79   428.57    10.45 o
      3150    1   9   0   3   428.79   428.57    10.45 o
      3151    2  10   2   3    70.22    68.06     6.13 o
      3151    1  10   0   3    70.22    68.06     6.13 o
      3152    2  11   2   3    10.75     2.83     5.32 <
      3152    1  11   0   3    10.75     2.83     5.32 <
      3153    2 -10   1   3    56.69    59.52     3.85 o
      3153    1 -10   1   3    56.69    59.52     3.85 o
      3154    2  -9   1   3     0.04    -3.10     2.15 <
      3154    1  -9   1   3     0.04    -3.10     2.15 <
      3155    2  -8   1   3   474.89   470.28     7.32 o
      3155    1  -8   1   3   474.89   470.28     7.32 o
      3156    2  -7   1   3     1.54     0.85     1.22 <
      3156    1  -7   1   3     1.54     0.85     1.22 <
      3157    2  -6   1   3   162.96   159.94     3.10 o
      3157    1  -6   1   3   162.96   159.94     3.10 o
      3158    2  -5   1   3    12.21    12.36     0.98 o
      3158    1  -5   1   3    12.21    12.36     0.98 o
      3159    2  -4   1   3  2630.70  3136.49   170.77 o
      3159    1  -4   1   3  2630.70  3136.49   170.77 o
      3160    2  -3   1   3     5.08     6.29     0.60 o
      3160    1  -3   1   3     5.08     6.29     0.60 o
      3161    2  -2   1   3  3154.14  3262.62    47.04 o
      3161    1  -2   1   3  3154.14  3262.62    47.04 o
      3162    2   0   1   3 26308.50 28047.90   238.15 o
      3162    1   0   1   3 26308.50 28047.90   238.15 o
      3163    2   3   1   3    69.59    72.91     1.44 o
      3163    1   3   1   3    69.59    72.91     1.44 o
      3164    2   4   1   3  1072.59  1158.76    67.13 o
      3164    1   4   1   3  1072.59  1158.76    67.13 o
      3165    2   5   1   3     6.08     4.14     0.92 o
      3165    1   5   1   3     6.08     4.14     0.92 o
      3166    2   6   1   3   280.45   254.92     6.82 o
      3166    1   6   1   3   280.45   254.92     6.82 o
      3167    2   7   1   3     6.00     5.03     1.76 <
      3167    1   7   1   3     6.00     5.03     1.76 <
      3168    2   8   1   3   245.23   242.15     7.18 o
      3168    1   8   1   3   245.23   242.15     7.18 o
      3169    2   9   1   3    39.23    44.64     4.09 o
      3169    1   9   1   3    39.23    44.64     4.09 o
      3170    2  10   1   3    21.50    20.90     4.55 o
      3170    1  10   1   3    21.50    20.90     4.55 o
      3171    2  11   1   3     6.82    -3.87     5.35 <
      3171    1  11   1   3     6.82    -3.87     5.35 <
      3172    2 -10   0   3   306.16   303.11     7.71 o
      3172    1 -10   2   3   306.16   303.11     7.71 o
      3173    2  -9   0   3    32.58    30.93     3.10 o
      3173    1  -9   2   3    32.58    30.93     3.10 o
      3174    2  -8   0   3     2.19     2.97     1.75 <
      3174    1  -8   2   3     2.19     2.97     1.75 <
      3175    2  -7   0   3    26.63    24.59     1.65 o
      3175    1  -7   2   3    26.63    24.59     1.65 o
      3176    2  -6   0   3    99.66    92.11     2.78 o
      3176    1  -6   2   3    99.66    92.11     2.78 o
      3177    2  -5   0   3   174.50   185.51    11.04 o
      3177    1  -5   2   3   174.50   185.51    11.04 o
      3178    2  -4   0   3  3895.24  4018.48   239.44 o
      3178    1  -4   2   3  3895.24  4018.48   239.44 o
      3179    2  -3   0   3    23.31    22.70     0.98 o
      3179    1  -3   2   3    23.31    22.70     0.98 o
      3180    2  -2   0   3 13389.40 13418.30   250.28 o
      3180    1  -2   2   3 13389.40 13418.30   250.28 o
      3181    2  -1   0   3  1475.15  1536.93    20.68 o
      3181    1  -1   2   3  1475.15  1536.93    20.68 o
      3182    2   0   0   3 14950.70 15894.60   144.96 o
      3182    1   0   2   3 14950.70 15894.60   144.96 o
      3183    2   2   0   3 40978.60 43281.20   975.54 o
      3183    1   2   2   3 40978.60 43281.20   975.54 o
      3184    2   3   0   3    46.35    33.04     1.94 o
      3184    1   3   2   3    46.35    33.04     1.94 o
      3185    2   4   0   3  7549.20  8291.43   476.93 o
      3185    1   4   2   3  7549.20  8291.43   476.93 o
      3186    2   5   0   3    13.96    15.87     0.92 o
      3186    1   5   2   3    13.96    15.87     0.92 o
      3187    2   6   0   3   796.15   831.87    49.84 o
      3187    1   6   2   3   796.15   831.87    49.84 o
      3188    2   7   0   3    75.39    65.49     3.17 o
      3188    1   7   2   3    75.39    65.49     3.17 o
      3189    2   8   0   3     7.48     1.26     3.16 <
      3189    1   8   2   3     7.48     1.26     3.16 <
      3190    2   9   0   3   410.00   399.08    11.07 o
      3190    1   9   2   3   410.00   399.08    11.07 o
      3191    2  10   0   3    74.56    68.96     5.35 o
      3191    1  10   2   3    74.56    68.96     5.35 o
      3192    2  11   0   3     9.85     3.42     5.28 <
      3192    1  11   2   3     9.85     3.42     5.28 <
      3193    2 -10  -1   3   119.40   137.73     4.01 o
      3193    1 -10   3   3   119.40   137.73     4.01 o
      3194    2  -9  -1   3    21.39    19.69     2.86 o
      3194    1  -9   3   3    21.39    19.69     2.86 o
      3195    2  -8  -1   3   263.72   262.20     5.09 o
      3195    1  -8   3   3   263.72   262.20     5.09 o
      3196    2  -7  -1   3     8.54     7.37     1.54 o
      3196    1  -7   3   3     8.54     7.37     1.54 o
      3197    2  -6  -1   3   707.73   728.21    43.65 o
      3197    1  -6   3   3   707.73   728.21    43.65 o
      3198    2  -5  -1   3   555.16   607.02    35.01 o
      3198    1  -5   3   3   555.16   607.02    35.01 o
      3199    2  -4  -1   3   453.40   474.55    28.08 o
      3199    1  -4   3   3   453.40   474.55    28.08 o
      3200    2  -3  -1   3    45.36    59.07     3.29 o
      3200    1  -3   3   3    45.36    59.07     3.29 o
      3201    2  -2  -1   3  9145.95  9761.83    77.45 o
      3201    1  -2   3   3  9145.95  9761.83    77.45 o
      3202    2  -1  -1   3  1375.79  1420.69    21.25 o
      3202    1  -1   3   3  1375.79  1420.69    21.25 o
      3203    2   0  -1   3  1896.32  1945.32    30.58 o
      3203    1   0   3   3  1896.32  1945.32    30.58 o
      3204    2   1  -1   3 15462.40 16665.30   313.71 o
      3204    1   1   3   3 15462.40 16665.30   313.71 o
      3205    2   2  -1   3  2555.09  2555.40    70.82 o
      3205    1   2   3   3  2555.09  2555.40    70.82 o
      3206    2   3  -1   3  1624.90  1795.85   103.47 o
      3206    1   3   3   3  1624.90  1795.85   103.47 o
      3207    2   4  -1   3  1107.28  1115.78    11.32 o
      3207    1   4   3   3  1107.28  1115.78    11.32 o
      3208    2   5  -1   3    25.57    23.78     1.21 o
      3208    1   5   3   3    25.57    23.78     1.21 o
      3209    2   6  -1   3    31.29    26.79     1.96 o
      3209    1   6   3   3    31.29    26.79     1.96 o
      3210    2   7  -1   3    56.28    48.73     2.78 o
      3210    1   7   3   3    56.28    48.73     2.78 o
      3211    2   8  -1   3   296.04   297.13     6.58 o
      3211    1   8   3   3   296.04   297.13     6.58 o
      3212    2   9  -1   3    14.23    20.41     3.93 o
      3212    1   9   3   3    14.23    20.41     3.93 o
      3213    2  10  -1   3    58.06    52.95     5.12 o
      3213    1  10   3   3    58.06    52.95     5.12 o
      3214    2  11  -1   3    25.92    17.67     5.07 o
      3214    1  11   3   3    25.92    17.67     5.07 o
      3215    2 -10  -2   3   186.87   198.10     6.32 o
      3215    1 -10   4   3   186.87   198.10     6.32 o
      3216    2  -9  -2   3   107.25   107.84     4.46 o
      3216    1  -9   4   3   107.25   107.84     4.46 o
      3217    2  -8  -2   3    28.80    25.13     2.35 o
      3217    1  -8   4   3    28.80    25.13     2.35 o
      3218    2  -7  -2   3    28.27    24.36     1.93 o
      3218    1  -7   4   3    28.27    24.36     1.93 o
      3219    2  -6  -2   3    57.82    59.38     1.82 o
      3219    1  -6   4   3    57.82    59.38     1.82 o
      3220    2  -5  -2   3     4.17     7.42     0.89 o
      3220    1  -5   4   3     4.17     7.42     0.89 o
      3221    2  -4  -2   3  3306.71  3437.26   203.54 o
      3221    1  -4   4   3  3306.71  3437.26   203.54 o
      3222    2  -3  -2   3  1439.71  1615.73    91.85 o
      3222    1  -3   4   3  1439.71  1615.73    91.85 o
      3223    2  -2  -2   3   933.97  1088.86    62.93 o
      3223    1  -2   4   3   933.97  1088.86    62.93 o
      3224    2  -1  -2   3  8874.75  8941.15   160.86 o
      3224    1  -1   4   3  8874.75  8941.15   160.86 o
      3225    2   0  -2   3  6658.18  6696.82   122.15 o
      3225    1   0   4   3  6658.18  6696.82   122.15 o
      3226    2   1  -2   3 19844.70 20439.80   479.75 o
      3226    1   1   4   3 19844.70 20439.80   479.75 o
      3227    2   2  -2   3 10863.90 11185.70   278.05 o
      3227    1   2   4   3 10863.90 11185.70   278.05 o
      3228    2   3  -2   3   685.71   893.63    46.80 o
      3228    1   3   4   3   685.71   893.63    46.80 o
      3229    2   4  -2   3  2250.09  2387.55   140.08 o
      3229    1   4   4   3  2250.09  2387.55   140.08 o
      3230    2   5  -2   3    67.67    61.76     2.04 o
      3230    1   5   4   3    67.67    61.76     2.04 o
      3231    2   6  -2   3    64.23    59.29     2.51 o
      3231    1   6   4   3    64.23    59.29     2.51 o
      3232    2   7  -2   3    74.51    69.67     3.44 o
      3232    1   7   4   3    74.51    69.67     3.44 o
      3233    2   8  -2   3    62.71    59.92     4.23 o
      3233    1   8   4   3    62.71    59.92     4.23 o
      3234    2   9  -2   3   118.12   112.24     4.92 o
      3234    1   9   4   3   118.12   112.24     4.92 o
      3235    2  10  -2   3    33.60    20.77     4.71 o
      3235    1  10   4   3    33.60    20.77     4.71 o
      3236    2  11  -2   3    18.31    21.44     4.69 o
      3236    1  11   4   3    18.31    21.44     4.69 o
      3237    2 -10  -3   3    33.28    36.50     3.98 o
      3237    1 -10   5   3    33.28    36.50     3.98 o
      3238    2  -9  -3   3    43.11    56.28     4.06 o
      3238    1  -9   5   3    43.11    56.28     4.06 o
      3239    2  -8  -3   3    90.49    81.86     3.55 o
      3239    1  -8   5   3    90.49    81.86     3.55 o
      3240    2  -7  -3   3    27.02    22.39     1.94 o
      3240    1  -7   5   3    27.02    22.39     1.94 o
      3241    2  -6  -3   3   578.25   638.27    36.76 o
      3241    1  -6   5   3   578.25   638.27    36.76 o
      3242    2  -5  -3   3   313.95   305.49     5.51 o
      3242    1  -5   5   3   313.95   305.49     5.51 o
      3243    2  -4  -3   3   867.23  1035.41    56.35 o
      3243    1  -4   5   3   867.23  1035.41    56.35 o
      3244    2  -3  -3   3    20.18    28.23     0.42 o
      3244    1  -3   5   3    20.18    28.23     0.42 o
      3245    2  -2  -3   3   124.29   142.90     8.28 o
      3245    1  -2   5   3   124.29   142.90     8.28 o
      3246    2  -1  -3   3  9710.85 10510.60    18.11 o
      3246    1  -1   5   3  9710.85 10510.60    18.11 o
      3247    2   0  -3   3  2793.35  2603.99    70.07 o
      3247    1   0   5   3  2793.35  2603.99    70.07 o
      3248    2   1  -3   3   557.32   615.25    11.43 o
      3248    1   1   5   3   557.32   615.25    11.43 o
      3249    2   2  -3   3  8034.09  8216.09   105.46 o
      3249    1   2   5   3  8034.09  8216.09   105.46 o
      3250    2   3  -3   3    37.16    38.88     1.13 o
      3250    1   3   5   3    37.16    38.88     1.13 o
      3251    2   4  -3   3  4485.89  4547.56    30.71 o
      3251    1   4   5   3  4485.89  4547.56    30.71 o
      3252    2   5  -3   3   107.35   123.17     7.18 o
      3252    1   5   5   3   107.35   123.17     7.18 o
      3253    2   6  -3   3    16.79    14.52     2.15 o
      3253    1   6   5   3    16.79    14.52     2.15 o
      3254    2   7  -3   3    25.54    24.00     2.64 o
      3254    1   7   5   3    25.54    24.00     2.64 o
      3255    2   8  -3   3   199.55   189.60     6.91 o
      3255    1   8   5   3   199.55   189.60     6.91 o
      3256    2   9  -3   3    50.76    48.14     4.56 o
      3256    1   9   5   3    50.76    48.14     4.56 o
      3257    2  10  -3   3    27.56    25.40     4.66 o
      3257    1  10   5   3    27.56    25.40     4.66 o
      3258    2  11  -3   3    76.87    73.27     7.64 o
      3258    1  11   5   3    76.87    73.27     7.64 o
      3259    2 -10  -4   3    13.28    15.51     4.66 o
      3259    1 -10   6   3    13.28    15.51     4.66 o
      3260    2  -9  -4   3    15.16    12.77     3.04 o
      3260    1  -9   6   3    15.16    12.77     3.04 o
      3261    2  -8  -4   3   101.36    99.61     3.71 o
      3261    1  -8   6   3   101.36    99.61     3.71 o
      3262    2  -7  -4   3   145.34   142.50     3.65 o
      3262    1  -7   6   3   145.34   142.50     3.65 o
      3263    2  -6  -4   3   141.04   132.83     3.59 o
      3263    1  -6   6   3   141.04   132.83     3.59 o
      3264    2  -5  -4   3    23.35    23.69     1.29 o
      3264    1  -5   6   3    23.35    23.69     1.29 o
      3265    2  -4  -4   3  5930.98  6173.22   364.85 o
      3265    1  -4   6   3  5930.98  6173.22   364.85 o
      3266    2  -3  -4   3    63.74    62.98     1.35 o
      3266    1  -3   6   3    63.74    62.98     1.35 o
      3267    2  -2  -4   3   307.32   441.60    21.86 o
      3267    1  -2   6   3   307.32   441.60    21.86 o
      3268    2  -1  -4   3   405.95   429.96     5.82 o
      3268    1  -1   6   3   405.95   429.96     5.82 o
      3269    2   0  -4   3 19529.40 20281.80   273.73 o
      3269    1   0   6   3 19529.40 20281.80   273.73 o
      3270    2   1  -4   3  1575.01  1466.23    48.54 o
      3270    1   1   6   3  1575.01  1466.23    48.54 o
      3271    2   2  -4   3   868.93   894.08     5.25 o
      3271    1   2   6   3   868.93   894.08     5.25 o
      3272    2   3  -4   3  1476.18  1385.76    30.57 o
      3272    1   3   6   3  1476.18  1385.76    30.57 o
      3273    2   4  -4   3   271.84   253.30     5.87 o
      3273    1   4   6   3   271.84   253.30     5.87 o
      3274    2   5  -4   3    18.00    17.08     1.33 o
      3274    1   5   6   3    18.00    17.08     1.33 o
      3275    2   6  -4   3    30.88    30.93     2.34 o
      3275    1   6   6   3    30.88    30.93     2.34 o
      3276    2   7  -4   3    77.35    70.62     3.58 o
      3276    1   7   6   3    77.35    70.62     3.58 o
      3277    2   8  -4   3    11.54     7.24     3.00 <
      3277    1   8   6   3    11.54     7.24     3.00 <
      3278    2   9  -4   3    95.41    86.71     5.48 o
      3278    1   9   6   3    95.41    86.71     5.48 o
      3279    2  10  -4   3    23.20    22.79     4.59 o
      3279    1  10   6   3    23.20    22.79     4.59 o
      3280    2 -10  -5   3    86.89    94.98     6.52 o
      3280    1 -10   7   3    86.89    94.98     6.52 o
      3281    2  -9  -5   3    17.48    16.09     3.88 o
      3281    1  -9   7   3    17.48    16.09     3.88 o
      3282    2  -8  -5   3     9.52     9.39     2.34 o
      3282    1  -8   7   3     9.52     9.39     2.34 o
      3283    2  -7  -5   3   431.73   409.60     9.70 o
      3283    1  -7   7   3   431.73   409.60     9.70 o
      3284    2  -6  -5   3    18.59    29.08     1.45 o
      3284    1  -6   7   3    18.59    29.08     1.45 o
      3285    2  -5  -5   3     1.42     3.37     1.11 <
      3285    1  -5   7   3     1.42     3.37     1.11 <
      3286    2  -4  -5   3   434.24   459.00    26.97 o
      3286    1  -4   7   3   434.24   459.00    26.97 o
      3287    2  -3  -5   3  4099.38  4424.03   256.24 o
      3287    1  -3   7   3  4099.38  4424.03   256.24 o
      3288    2  -2  -5   3  8304.91  9177.73   525.98 o
      3288    1  -2   7   3  8304.91  9177.73   525.98 o
      3289    2  -1  -5   3   279.37   314.52    17.96 o
      3289    1  -1   7   3   279.37   314.52    17.96 o
      3290    2   0  -5   3 10005.10 11009.30   635.46 o
      3290    1   0   7   3 10005.10 11009.30   635.46 o
      3291    2   1  -5   3   927.19   761.30    28.72 o
      3291    1   1   7   3   927.19   761.30    28.72 o
      3292    2   2  -5   3   342.45   318.17     7.68 o
      3292    1   2   7   3   342.45   318.17     7.68 o
      3293    2   3  -5   3   351.42   335.61     7.13 o
      3293    1   3   7   3   351.42   335.61     7.13 o
      3294    2   4  -5   3   995.75   970.59    15.93 o
      3294    1   4   7   3   995.75   970.59    15.93 o
      3295    2   5  -5   3   758.71   829.89    48.75 o
      3295    1   5   7   3   758.71   829.89    48.75 o
      3296    2   6  -5   3    78.73    80.55     2.99 o
      3296    1   6   7   3    78.73    80.55     2.99 o
      3297    2   7  -5   3    41.24    41.85     2.90 o
      3297    1   7   7   3    41.24    41.85     2.90 o
      3298    2   8  -5   3   454.60   467.72     7.52 o
      3298    1   8   7   3   454.60   467.72     7.52 o
      3299    2   9  -5   3    24.37    24.32     4.18 o
      3299    1   9   7   3    24.37    24.32     4.18 o
      3300    2  10  -5   3    79.76    76.42     5.73 o
      3300    1  10   7   3    79.76    76.42     5.73 o
      3301    2 -10  -6   3    35.65    32.99     5.97 o
      3301    1 -10   8   3    35.65    32.99     5.97 o
      3302    2  -9  -6   3   112.41   117.23     6.63 o
      3302    1  -9   8   3   112.41   117.23     6.63 o
      3303    2  -8  -6   3   721.25   723.40    12.10 o
      3303    1  -8   8   3   721.25   723.40    12.10 o
      3304    2  -7  -6   3    11.73     9.98     2.04 o
      3304    1  -7   8   3    11.73     9.98     2.04 o
      3305    2  -6  -6   3   506.78   484.08    10.61 o
      3305    1  -6   8   3   506.78   484.08    10.61 o
      3306    2  -5  -6   3    55.62    52.64     1.96 o
      3306    1  -5   8   3    55.62    52.64     1.96 o
      3307    2  -4  -6   3  2273.26  2391.15   140.65 o
      3307    1  -4   8   3  2273.26  2391.15   140.65 o
      3308    2  -3  -6   3    26.39    34.48     2.05 o
      3308    1  -3   8   3    26.39    34.48     2.05 o
      3309    2  -2  -6   3  6569.10  7905.29   430.20 o
      3309    1  -2   8   3  6569.10  7905.29   430.20 o
      3310    2  -1  -6   3 23129.60 26185.00  1478.24 o
      3310    1  -1   8   3 23129.60 26185.00  1478.24 o
      3311    2   0  -6   3   578.90   686.05    37.86 o
      3311    1   0   8   3   578.90   686.05    37.86 o
      3312    2   1  -6   3  3227.34  3661.02   208.95 o
      3312    1   1   8   3  3227.34  3661.02   208.95 o
      3313    2   2  -6   3    42.61    48.50     0.22 o
      3313    1   2   8   3    42.61    48.50     0.22 o
      3314    2   3  -6   3   721.89   688.43    14.16 o
      3314    1   3   8   3   721.89   688.43    14.16 o
      3315    2   4  -6   3   716.86   729.11     7.31 o
      3315    1   4   8   3   716.86   729.11     7.31 o
      3316    2   5  -6   3   430.32   453.24     5.99 o
      3316    1   5   8   3   430.32   453.24     5.99 o
      3317    2   6  -6   3   125.31   115.61     4.33 o
      3317    1   6   8   3   125.31   115.61     4.33 o
      3318    2   7  -6   3   298.26   304.37     5.90 o
      3318    1   7   8   3   298.26   304.37     5.90 o
      3319    2   8  -6   3    51.74    48.64     3.65 o
      3319    1   8   8   3    51.74    48.64     3.65 o
      3320    2   9  -6   3    10.68     4.90     4.11 <
      3320    1   9   8   3    10.68     4.90     4.11 <
      3321    2  10  -6   3    13.11     8.00     4.61 <
      3321    1  10   8   3    13.11     8.00     4.61 <
      3322    2 -10  -7   3    45.46    39.60     6.16 o
      3322    1 -10   9   3    45.46    39.60     6.16 o
      3323    2  -9  -7   3     5.71     9.53     4.88 <
      3323    1  -9   9   3     5.71     9.53     4.88 <
      3324    2  -8  -7   3   538.92   518.16    12.07 o
      3324    1  -8   9   3   538.92   518.16    12.07 o
      3325    2  -7  -7   3     5.47     5.26     2.29 <
      3325    1  -7   9   3     5.47     5.26     2.29 <
      3326    2  -6  -7   3   462.23   428.84    11.00 o
      3326    1  -6   9   3   462.23   428.84    11.00 o
      3327    2  -5  -7   3     4.64     1.89     1.14 <
      3327    1  -5   9   3     4.64     1.89     1.14 <
      3328    2  -4  -7   3    78.70    85.59     0.90 o
      3328    1  -4   9   3    78.70    85.59     0.90 o
      3329    2  -3  -7   3  1337.29  1607.91    87.23 o
      3329    1  -3   9   3  1337.29  1607.91    87.23 o
      3330    2  -2  -7   3    17.22    15.51     1.05 o
      3330    1  -2   9   3    17.22    15.51     1.05 o
      3331    2  -1  -7   3   205.37   203.54     3.63 o
      3331    1  -1   9   3   205.37   203.54     3.63 o
      3332    2   0  -7   3  4066.91  5119.38   271.35 o
      3332    1   0   9   3  4066.91  5119.38   271.35 o
      3333    2   1  -7   3  2655.62  2898.87   168.38 o
      3333    1   1   9   3  2655.62  2898.87   168.38 o
      3334    2   2  -7   3    42.41    29.80     1.85 o
      3334    1   2   9   3    42.41    29.80     1.85 o
      3335    2   3  -7   3   276.25   288.72    17.19 o
      3335    1   3   9   3   276.25   288.72    17.19 o
      3336    2   4  -7   3   558.00   560.36     7.69 o
      3336    1   4   9   3   558.00   560.36     7.69 o
      3337    2   5  -7   3   115.99   121.68     3.62 o
      3337    1   5   9   3   115.99   121.68     3.62 o
      3338    2   6  -7   3   538.26   532.59    11.61 o
      3338    1   6   9   3   538.26   532.59    11.61 o
      3339    2   7  -7   3    81.54    72.28     4.44 o
      3339    1   7   9   3    81.54    72.28     4.44 o
      3340    2   8  -7   3    42.87    38.03     3.64 o
      3340    1   8   9   3    42.87    38.03     3.64 o
      3341    2   9  -7   3    25.99    25.71     4.45 o
      3341    1   9   9   3    25.99    25.71     4.45 o
      3342    2  10  -7   3    15.41    13.53     4.15 o
      3342    1  10   9   3    15.41    13.53     4.15 o
      3343    2 -10  -8   3    12.74     9.13     5.55 <
      3343    1 -10  10   3    12.74     9.13     5.55 <
      3344    2  -9  -8   3     0.25     3.87     7.73 <
      3344    1  -9  10   3     0.25     3.87     7.73 <
      3345    2  -8  -8   3   228.92   224.22     6.22 o
      3345    1  -8  10   3   228.92   224.22     6.22 o
      3346    2  -7  -8   3    57.61    49.85     3.44 o
      3346    1  -7  10   3    57.61    49.85     3.44 o
      3347    2  -6  -8   3   530.39   503.41    11.45 o
      3347    1  -6  10   3   530.39   503.41    11.45 o
      3348    2  -5  -8   3   207.44   209.92     3.13 o
      3348    1  -5  10   3   207.44   209.92     3.13 o
      3349    2  -4  -8   3    96.07   100.20     1.70 o
      3349    1  -4  10   3    96.07   100.20     1.70 o
      3350    2  -3  -8   3    72.11    68.69     2.05 o
      3350    1  -3  10   3    72.11    68.69     2.05 o
      3351    2  -2  -8   3    10.25    21.62     0.71 o
      3351    1  -2  10   3    10.25    21.62     0.71 o
      3352    2  -1  -8   3  3284.83  3900.08   214.86 o
      3352    1  -1  10   3  3284.83  3900.08   214.86 o
      3353    2   1  -8   3    32.70    40.91     0.28 o
      3353    1   1  10   3    32.70    40.91     0.28 o
      3354    2   2  -8   3   380.07   379.39     5.24 o
      3354    1   2  10   3   380.07   379.39     5.24 o
      3355    2   3  -8   3  1313.81  1426.80    82.38 o
      3355    1   3  10   3  1313.81  1426.80    82.38 o
      3356    2   4  -8   3  1799.66  1869.98   112.05 o
      3356    1   4  10   3  1799.66  1869.98   112.05 o
      3357    2   5  -8   3   108.36   106.98     3.96 o
      3357    1   5  10   3   108.36   106.98     3.96 o
      3358    2   6  -8   3   151.52   152.52     4.96 o
      3358    1   6  10   3   151.52   152.52     4.96 o
      3359    2   7  -8   3     8.88     4.94     3.08 <
      3359    1   7  10   3     8.88     4.94     3.08 <
      3360    2   8  -8   3    14.54    18.48     3.28 o
      3360    1   8  10   3    14.54    18.48     3.28 o
      3361    2   9  -8   3    12.94    13.22     3.68 o
      3361    1   9  10   3    12.94    13.22     3.68 o
      3362    2  10  -8   3     0.93     8.45     4.25 <
      3362    1  10  10   3     0.93     8.45     4.25 <
      3363    2 -10  -9   3     7.80     2.20     8.82 <
      3363    1 -10  11   3     7.80     2.20     8.82 <
      3364    2  -9  -9   3    17.78    24.36     5.19 o
      3364    1  -9  11   3    17.78    24.36     5.19 o
      3365    2  -8  -9   3   424.70   407.53    11.29 o
      3365    1  -8  11   3   424.70   407.53    11.29 o
      3366    2  -7  -9   3    43.71    39.87     3.09 o
      3366    1  -7  11   3    43.71    39.87     3.09 o
      3367    2  -6  -9   3   300.80   272.23     8.56 o
      3367    1  -6  11   3   300.80   272.23     8.56 o
      3368    2  -5  -9   3    38.24    33.80     1.96 o
      3368    1  -5  11   3    38.24    33.80     1.96 o
      3369    2  -4  -9   3    90.62    82.49     2.79 o
      3369    1  -4  11   3    90.62    82.49     2.79 o
      3370    2  -3  -9   3    43.81    57.54     3.44 o
      3370    1  -3  11   3    43.81    57.54     3.44 o
      3371    2  -2  -9   3  3218.77  3561.14   204.08 o
      3371    1  -2  11   3  3218.77  3561.14   204.08 o
      3372    2  -1  -9   3  3793.18  4089.73   238.93 o
      3372    1  -1  11   3  3793.18  4089.73   238.93 o
      3373    2   0  -9   3   472.35   588.68    31.57 o
      3373    1   0  11   3   472.35   588.68    31.57 o
      3374    2   1  -9   3   687.26   807.60    44.78 o
      3374    1   1  11   3   687.26   807.60    44.78 o
      3375    2   2  -9   3  1453.95  1543.45    90.90 o
      3375    1   2  11   3  1453.95  1543.45    90.90 o
      3376    2   3  -9   3    13.97    14.16     0.89 o
      3376    1   3  11   3    13.97    14.16     0.89 o
      3377    2   4  -9   3    18.75    23.87     1.44 o
      3377    1   4  11   3    18.75    23.87     1.44 o
      3378    2   5  -9   3   433.17   400.43    11.80 o
      3378    1   5  11   3   433.17   400.43    11.80 o
      3379    2   6  -9   3   889.15   826.30    22.49 o
      3379    1   6  11   3   889.15   826.30    22.49 o
      3380    2   7  -9   3     3.92     1.12     3.11 <
      3380    1   7  11   3     3.92     1.12     3.11 <
      3381    2   8  -9   3     7.43     5.26     3.56 <
      3381    1   8  11   3     7.43     5.26     3.56 <
      3382    2   9  -9   3    26.47    19.42     3.96 o
      3382    1   9  11   3    26.47    19.42     3.96 o
      3383    2  10  -9   3   336.38   333.32    10.35 o
      3383    1  10  11   3   336.38   333.32    10.35 o
      3384    2  -9 -10   3    20.62    10.25     5.37 <
      3384    1  -9  12   3    20.62    10.25     5.37 <
      3385    2  -8 -10   3   119.35   126.22     5.48 o
      3385    1  -8  12   3   119.35   126.22     5.48 o
      3386    2  -7 -10   3    53.41    52.46     3.36 o
      3386    1  -7  12   3    53.41    52.46     3.36 o
      3387    2  -6 -10   3   621.72   564.09    16.10 o
      3387    1  -6  12   3   621.72   564.09    16.10 o
      3388    2  -5 -10   3   335.30   312.01     7.85 o
      3388    1  -5  12   3   335.30   312.01     7.85 o
      3389    2  -4 -10   3   178.70   206.33    11.79 o
      3389    1  -4  12   3   178.70   206.33    11.79 o
      3390    2  -3 -10   3  1343.48  1408.33    83.65 o
      3390    1  -3  12   3  1343.48  1408.33    83.65 o
      3391    2  -2 -10   3  2245.44  2425.26   141.16 o
      3391    1  -2  12   3  2245.44  2425.26   141.16 o
      3392    2  -1 -10   3   154.29   171.31    10.13 o
      3392    1  -1  12   3   154.29   171.31    10.13 o
      3393    2   0 -10   3   126.06   173.15     8.99 o
      3393    1   0  12   3   126.06   173.15     8.99 o
      3394    2   1 -10   3   869.96   942.63    54.90 o
      3394    1   1  12   3   869.96   942.63    54.90 o
      3395    2   2 -10   3   467.67   483.09     0.95 o
      3395    1   2  12   3   467.67   483.09     0.95 o
      3396    2   3 -10   3    22.71    25.67     1.21 o
      3396    1   3  12   3    22.71    25.67     1.21 o
      3397    2   4 -10   3  3210.23  3326.50   198.76 o
      3397    1   4  12   3  3210.23  3326.50   198.76 o
      3398    2   5 -10   3   115.52   113.77     3.42 o
      3398    1   5  12   3   115.52   113.77     3.42 o
      3399    2   6 -10   3   269.00   250.65     7.57 o
      3399    1   6  12   3   269.00   250.65     7.57 o
      3400    2   7 -10   3    20.34    20.86     3.00 o
      3400    1   7  12   3    20.34    20.86     3.00 o
      3401    2   8 -10   3    16.23    14.61     3.39 o
      3401    1   8  12   3    16.23    14.61     3.39 o
      3402    2   9 -10   3    37.45    35.60     4.26 o
      3402    1   9  12   3    37.45    35.60     4.26 o
      3403    2  -9 -11   3    25.86    31.92     5.68 o
      3403    1  -9  13   3    25.86    31.92     5.68 o
      3404    2  -8 -11   3   295.32   273.53    11.28 o
      3404    1  -8  13   3   295.32   273.53    11.28 o
      3405    2  -7 -11   3    81.15    70.57     4.17 o
      3405    1  -7  13   3    81.15    70.57     4.17 o
      3406    2  -6 -11   3   408.87   402.05     8.59 o
      3406    1  -6  13   3   408.87   402.05     8.59 o
      3407    2  -5 -11   3   203.21   194.41     4.82 o
      3407    1  -5  13   3   203.21   194.41     4.82 o
      3408    2  -4 -11   3    22.15    23.15     1.77 o
      3408    1  -4  13   3    22.15    23.15     1.77 o
      3409    2  -3 -11   3    52.21    63.65     1.09 o
      3409    1  -3  13   3    52.21    63.65     1.09 o
      3410    2  -2 -11   3   130.69   134.99     2.24 o
      3410    1  -2  13   3   130.69   134.99     2.24 o
      3411    2  -1 -11   3  3981.47  3734.88    81.72 o
      3411    1  -1  13   3  3981.47  3734.88    81.72 o
      3412    2   0 -11   3  8996.64  9533.07   565.69 o
      3412    1   0  13   3  8996.64  9533.07   565.69 o
      3413    2   1 -11   3    21.43    28.45     1.03 o
      3413    1   1  13   3    21.43    28.45     1.03 o
      3414    2   2 -11   3     2.85    -0.04     1.22 <
      3414    1   2  13   3     2.85    -0.04     1.22 <
      3415    2   3 -11   3  1492.69  1423.12    27.13 o
      3415    1   3  13   3  1492.69  1423.12    27.13 o
      3416    2   4 -11   3   702.59   683.44    12.11 o
      3416    1   4  13   3   702.59   683.44    12.11 o
      3417    2   5 -11   3   849.53   819.10    16.22 o
      3417    1   5  13   3   849.53   819.10    16.22 o
      3418    2   6 -11   3   644.41   629.50    11.97 o
      3418    1   6  13   3   644.41   629.50    11.97 o
      3419    2   7 -11   3   122.94   134.00     3.25 o
      3419    1   7  13   3   122.94   134.00     3.25 o
      3420    2   8 -11   3    45.45    39.47     3.97 o
      3420    1   8  13   3    45.45    39.47     3.97 o
      3421    2   9 -11   3    22.93    15.46     4.08 o
      3421    1   9  13   3    22.93    15.46     4.08 o
      3422    2  -9 -12   3    11.05     4.41     5.64 <
      3422    1  -9  14   3    11.05     4.41     5.64 <
      3423    2  -8 -12   3   183.60   190.10     8.24 o
      3423    1  -8  14   3   183.60   190.10     8.24 o
      3424    2  -7 -12   3   281.73   286.57     7.24 o
      3424    1  -7  14   3   281.73   286.57     7.24 o
      3425    2  -6 -12   3   433.20   414.41    10.17 o
      3425    1  -6  14   3   433.20   414.41    10.17 o
      3426    2  -5 -12   3   718.52   656.16    16.91 o
      3426    1  -5  14   3   718.52   656.16    16.91 o
      3427    2  -4 -12   3    16.24    12.32     1.82 o
      3427    1  -4  14   3    16.24    12.32     1.82 o
      3428    2  -3 -12   3    31.07    23.06     2.05 o
      3428    1  -3  14   3    31.07    23.06     2.05 o
      3429    2  -2 -12   3  2250.94  2172.14    38.54 o
      3429    1  -2  14   3  2250.94  2172.14    38.54 o
      3430    2  -1 -12   3  2279.00  2364.54   141.72 o
      3430    1  -1  14   3  2279.00  2364.54   141.72 o
      3431    2   0 -12   3  1281.83  1257.70    22.09 o
      3431    1   0  14   3  1281.83  1257.70    22.09 o
      3432    2   1 -12   3  6953.09  7044.07    70.79 o
      3432    1   1  14   3  6953.09  7044.07    70.79 o
      3433    2   2 -12   3  1180.53  1245.02    73.73 o
      3433    1   2  14   3  1180.53  1245.02    73.73 o
      3434    2   3 -12   3  3045.80  3143.00    13.35 o
      3434    1   3  14   3  3045.80  3143.00    13.35 o
      3435    2   4 -12   3  1944.52  2003.58     4.26 o
      3435    1   4  14   3  1944.52  2003.58     4.26 o
      3436    2   5 -12   3    92.10    91.93     3.11 o
      3436    1   5  14   3    92.10    91.93     3.11 o
      3437    2   6 -12   3   179.26   172.30     5.02 o
      3437    1   6  14   3   179.26   172.30     5.02 o
      3438    2   7 -12   3     3.20     4.50     3.05 <
      3438    1   7  14   3     3.20     4.50     3.05 <
      3439    2   8 -12   3    38.81    39.60     3.94 o
      3439    1   8  14   3    38.81    39.60     3.94 o
      3440    2   9 -12   3     5.36     1.62     3.96 <
      3440    1   9  14   3     5.36     1.62     3.96 <
      3441    2  -9 -13   3    25.03    16.23     9.80 <
      3441    1  -9  15   3    25.03    16.23     9.80 <
      3442    2  -8 -13   3    82.73    88.69     6.60 o
      3442    1  -8  15   3    82.73    88.69     6.60 o
      3443    2  -7 -13   3     2.75     2.16     4.59 <
      3443    1  -7  15   3     2.75     2.16     4.59 <
      3444    2  -6 -13   3    15.77    16.63     2.73 o
      3444    1  -6  15   3    15.77    16.63     2.73 o
      3445    2  -5 -13   3    75.17    70.12     2.96 o
      3445    1  -5  15   3    75.17    70.12     2.96 o
      3446    2  -4 -13   3    64.07    66.75     2.29 o
      3446    1  -4  15   3    64.07    66.75     2.29 o
      3447    2  -3 -13   3   229.39   178.10     7.83 o
      3447    1  -3  15   3   229.39   178.10     7.83 o
      3448    2  -2 -13   3  1100.63  1001.29    25.57 o
      3448    1  -2  15   3  1100.63  1001.29    25.57 o
      3449    2  -1 -13   3   474.29   462.82     8.84 o
      3449    1  -1  15   3   474.29   462.82     8.84 o
      3450    2   0 -13   3  5118.90  5044.18    81.73 o
      3450    1   0  15   3  5118.90  5044.18    81.73 o
      3451    2   1 -13   3  3958.79  3972.13    55.24 o
      3451    1   1  15   3  3958.79  3972.13    55.24 o
      3452    2   2 -13   3  1992.34  2055.81   123.29 o
      3452    1   2  15   3  1992.34  2055.81   123.29 o
      3453    2   3 -13   3   595.73   601.49     7.25 o
      3453    1   3  15   3   595.73   601.49     7.25 o
      3454    2   4 -13   3  1130.95  1084.32    21.87 o
      3454    1   4  15   3  1130.95  1084.32    21.87 o
      3455    2   5 -13   3   284.94   281.98     5.84 o
      3455    1   5  15   3   284.94   281.98     5.84 o
      3456    2   6 -13   3   240.77   234.47     5.86 o
      3456    1   6  15   3   240.77   234.47     5.86 o
      3457    2   7 -13   3   162.86   151.04     5.96 o
      3457    1   7  15   3   162.86   151.04     5.96 o
      3458    2   8 -13   3    37.99    37.94     4.09 o
      3458    1   8  15   3    37.99    37.94     4.09 o
      3459    2   9 -13   3    84.48    86.62     4.99 o
      3459    1   9  15   3    84.48    86.62     4.99 o
      3460    2  -8 -14   3    42.33    35.42     6.35 o
      3460    1  -8  16   3    42.33    35.42     6.35 o
      3461    2  -7 -14   3    14.97    18.61     5.32 o
      3461    1  -7  16   3    14.97    18.61     5.32 o
      3462    2  -6 -14   3    61.25    51.42     5.41 o
      3462    1  -6  16   3    61.25    51.42     5.41 o
      3463    2  -5 -14   3   119.52   109.14     4.31 o
      3463    1  -5  16   3   119.52   109.14     4.31 o
      3464    2  -4 -14   3    69.52    64.55     2.85 o
      3464    1  -4  16   3    69.52    64.55     2.85 o
      3465    2  -3 -14   3   446.99   431.40     8.70 o
      3465    1  -3  16   3   446.99   431.40     8.70 o
      3466    2  -2 -14   3  1118.37  1001.79    27.32 o
      3466    1  -2  16   3  1118.37  1001.79    27.32 o
      3467    2  -1 -14   3   187.04   205.20     0.70 o
      3467    1  -1  16   3   187.04   205.20     0.70 o
      3468    2   0 -14   3   936.27   894.08    18.47 o
      3468    1   0  16   3   936.27   894.08    18.47 o
      3469    2   1 -14   3     8.32     9.08     2.06 o
      3469    1   1  16   3     8.32     9.08     2.06 o
      3470    2   2 -14   3   125.61   123.98     3.86 o
      3470    1   2  16   3   125.61   123.98     3.86 o
      3471    2   3 -14   3     3.61     3.82     1.84 <
      3471    1   3  16   3     3.61     3.82     1.84 <
      3472    2   4 -14   3   204.80   209.07     4.04 o
      3472    1   4  16   3   204.80   209.07     4.04 o
      3473    2   5 -14   3    44.62    40.01     3.20 o
      3473    1   5  16   3    44.62    40.01     3.20 o
      3474    2   6 -14   3   149.13   138.99     4.90 o
      3474    1   6  16   3   149.13   138.99     4.90 o
      3475    2   7 -14   3    92.99    99.84     4.27 o
      3475    1   7  16   3    92.99    99.84     4.27 o
      3476    2   8 -14   3    57.71    66.84     4.17 o
      3476    1   8  16   3    57.71    66.84     4.17 o
      3477    2  -8 -15   3     0.12     7.19     5.69 <
      3477    1  -8  17   3     0.12     7.19     5.69 <
      3478    2  -7 -15   3    11.48    17.13     5.40 o
      3478    1  -7  17   3    11.48    17.13     5.40 o
      3479    2  -6 -15   3    83.19    91.43     4.58 o
      3479    1  -6  17   3    83.19    91.43     4.58 o
      3480    2  -5 -15   3     1.85     1.84     2.34 <
      3480    1  -5  17   3     1.85     1.84     2.34 <
      3481    2  -4 -15   3    91.38    79.61     3.90 o
      3481    1  -4  17   3    91.38    79.61     3.90 o
      3482    2  -3 -15   3    33.87    26.07     2.60 o
      3482    1  -3  17   3    33.87    26.07     2.60 o
      3483    2  -2 -15   3   318.58   315.87     6.10 o
      3483    1  -2  17   3   318.58   315.87     6.10 o
      3484    2  -1 -15   3  1366.92  1294.47    27.73 o
      3484    1  -1  17   3  1366.92  1294.47    27.73 o
      3485    2   0 -15   3   363.64   339.11     8.69 o
      3485    1   0  17   3   363.64   339.11     8.69 o
      3486    2   1 -15   3    27.47    34.88     2.28 o
      3486    1   1  17   3    27.47    34.88     2.28 o
      3487    2   2 -15   3  2176.55  2126.25    36.46 o
      3487    1   2  17   3  2176.55  2126.25    36.46 o
      3488    2   3 -15   3    33.98    30.66     2.75 o
      3488    1   3  17   3    33.98    30.66     2.75 o
      3489    2   4 -15   3   332.41   326.93     6.26 o
      3489    1   4  17   3   332.41   326.93     6.26 o
      3490    2   5 -15   3   110.82   110.71     4.05 o
      3490    1   5  17   3   110.82   110.71     4.05 o
      3491    2   6 -15   3   203.90   190.19     6.59 o
      3491    1   6  17   3   203.90   190.19     6.59 o
      3492    2   7 -15   3     5.44    -2.83     4.09 <
      3492    1   7  17   3     5.44    -2.83     4.09 <
      3493    2   8 -15   3    84.36    89.41     4.73 o
      3493    1   8  17   3    84.36    89.41     4.73 o
      3494    2  -7 -16   3    47.57    62.62     6.10 o
      3494    1  -7  18   3    47.57    62.62     6.10 o
      3495    2  -6 -16   3   312.07   320.32     7.97 o
      3495    1  -6  18   3   312.07   320.32     7.97 o
      3496    2  -5 -16   3    68.15    71.20     3.78 o
      3496    1  -5  18   3    68.15    71.20     3.78 o
      3497    2  -4 -16   3   154.14   164.12     3.42 o
      3497    1  -4  18   3   154.14   164.12     3.42 o
      3498    2  -3 -16   3    34.08    27.20     3.04 o
      3498    1  -3  18   3    34.08    27.20     3.04 o
      3499    2  -2 -16   3  1882.62  1795.85    38.72 o
      3499    1  -2  18   3  1882.62  1795.85    38.72 o
      3500    2  -1 -16   3   126.21   145.82     2.43 o
      3500    1  -1  18   3   126.21   145.82     2.43 o
      3501    2   0 -16   3   600.96   577.22    14.67 o
      3501    1   0  18   3   600.96   577.22    14.67 o
      3502    2   1 -16   3     0.88     3.10     2.02 <
      3502    1   1  18   3     0.88     3.10     2.02 <
      3503    2   2 -16   3     4.18    12.45     2.30 o
      3503    1   2  18   3     4.18    12.45     2.30 o
      3504    2   3 -16   3   241.71   227.41     6.78 o
      3504    1   3  18   3   241.71   227.41     6.78 o
      3505    2   4 -16   3     4.24     5.84     2.15 <
      3505    1   4  18   3     4.24     5.84     2.15 <
      3506    2   5 -16   3    22.79    26.66     2.56 o
      3506    1   5  18   3    22.79    26.66     2.56 o
      3507    2   6 -16   3    10.55     5.30     3.84 <
      3507    1   6  18   3    10.55     5.30     3.84 <
      3508    2   7 -16   3     8.56     6.56     4.14 <
      3508    1   7  18   3     8.56     6.56     4.14 <
      3509    2   8 -16   3    33.41    34.61     5.11 o
      3509    1   8  18   3    33.41    34.61     5.11 o
      3510    2  -7 -17   3    29.27    19.69     6.11 o
      3510    1  -7  19   3    29.27    19.69     6.11 o
      3511    2  -6 -17   3   137.98   141.64     5.86 o
      3511    1  -6  19   3   137.98   141.64     5.86 o
      3512    2  -5 -17   3   229.45   258.34     3.22 o
      3512    1  -5  19   3   229.45   258.34     3.22 o
      3513    2  -4 -17   3    47.98    49.36     3.60 o
      3513    1  -4  19   3    47.98    49.36     3.60 o
      3514    2  -3 -17   3     3.85     4.36     2.83 <
      3514    1  -3  19   3     3.85     4.36     2.83 <
      3515    2  -2 -17   3   161.28   163.17     4.65 o
      3515    1  -2  19   3   161.28   163.17     4.65 o
      3516    2  -1 -17   3   224.21   240.35     3.93 o
      3516    1  -1  19   3   224.21   240.35     3.93 o
      3517    2   0 -17   3   572.82   535.46    15.36 o
      3517    1   0  19   3   572.82   535.46    15.36 o
      3518    2   1 -17   3   290.89   298.84     7.06 o
      3518    1   1  19   3   290.89   298.84     7.06 o
      3519    2   2 -17   3    80.29    75.97     3.90 o
      3519    1   2  19   3    80.29    75.97     3.90 o
      3520    2   3 -17   3    22.20    19.82     3.01 o
      3520    1   3  19   3    22.20    19.82     3.01 o
      3521    2   4 -17   3     7.64     5.57     4.01 <
      3521    1   4  19   3     7.64     5.57     4.01 <
      3522    2   5 -17   3    17.49     8.99     3.27 <
      3522    1   5  19   3    17.49     8.99     3.27 <
      3523    2   6 -17   3   210.32   203.00     7.47 o
      3523    1   6  19   3   210.32   203.00     7.47 o
      3524    2   7 -17   3     6.61     5.26     5.35 <
      3524    1   7  19   3     6.61     5.26     5.35 <
      3525    2  -6 -18   3    91.61    85.00     5.77 o
      3525    1  -6  20   3    91.61    85.00     5.77 o
      3526    2  -5 -18   3    30.76    34.79     3.64 o
      3526    1  -5  20   3    30.76    34.79     3.64 o
      3527    2  -4 -18   3   147.44   171.49     3.35 o
      3527    1  -4  20   3   147.44   171.49     3.35 o
      3528    2  -3 -18   3   268.42   290.75     4.34 o
      3528    1  -3  20   3   268.42   290.75     4.34 o
      3529    2  -2 -18   3   882.97   867.16    16.84 o
      3529    1  -2  20   3   882.97   867.16    16.84 o
      3530    2  -1 -18   3   114.21   102.89     4.79 o
      3530    1  -1  20   3   114.21   102.89     4.79 o
      3531    2   0 -18   3    61.68    70.53     3.97 o
      3531    1   0  20   3    61.68    70.53     3.97 o
      3532    2   1 -18   3   349.94   391.84     3.96 o
      3532    1   1  20   3   349.94   391.84     3.96 o
      3533    2   2 -18   3   659.00   691.98    10.09 o
      3533    1   2  20   3   659.00   691.98    10.09 o
      3534    2   3 -18   3    29.49    36.23     3.25 o
      3534    1   3  20   3    29.49    36.23     3.25 o
      3535    2   4 -18   3   150.89   150.05    10.50 o
      3535    1   4  20   3   150.89   150.05    10.50 o
      3536    2   5 -18   3    16.04    25.40     7.03 o
      3536    1   5  20   3    16.04    25.40     7.03 o
      3537    2   6 -18   3    21.41    26.34     5.34 o
      3537    1   6  20   3    21.41    26.34     5.34 o
      3538    2   7 -18   3    33.89    31.15     4.90 o
      3538    1   7  20   3    33.89    31.15     4.90 o
      3539    2  -6 -19   3    59.60    49.94     5.36 o
      3539    1  -6  21   3    59.60    49.94     5.36 o
      3540    2  -5 -19   3   313.71   319.92     7.29 o
      3540    1  -5  21   3   313.71   319.92     7.29 o
      3541    2  -4 -19   3    45.97    43.24     3.94 o
      3541    1  -4  21   3    45.97    43.24     3.94 o
      3542    2  -3 -19   3   109.40   122.13     4.15 o
      3542    1  -3  21   3   109.40   122.13     4.15 o
      3543    2  -2 -19   3   206.23   216.49     4.97 o
      3543    1  -2  21   3   206.23   216.49     4.97 o
      3544    2  -1 -19   3   334.11   378.94    22.44 o
      3544    1  -1  21   3   334.11   378.94    22.44 o
      3545    2   0 -19   3   229.64   262.97     4.34 o
      3545    1   0  21   3   229.64   262.97     4.34 o
      3546    2   1 -19   3   137.47   150.72     5.09 o
      3546    1   1  21   3   137.47   150.72     5.09 o
      3547    2   2 -19   3  1226.46  1287.50    15.06 o
      3547    1   2  21   3  1226.46  1287.50    15.06 o
      3548    2   3 -19   3    16.88    11.24     4.89 <
      3548    1   3  21   3    16.88    11.24     4.89 <
      3549    2   4 -19   3    76.16    67.52     8.09 o
      3549    1   4  21   3    76.16    67.52     8.09 o
      3550    2   5 -19   3    20.85    15.87     7.00 <
      3550    1   5  21   3    20.85    15.87     7.00 <
      3551    2   6 -19   3    75.31    63.79     9.86 o
      3551    1   6  21   3    75.31    63.79     9.86 o
      3552    2  -5 -20   3    47.40    53.99     4.22 o
      3552    1  -5  22   3    47.40    53.99     4.22 o
      3553    2  -4 -20   3   214.26   211.14     6.67 o
      3553    1  -4  22   3   214.26   211.14     6.67 o
      3554    2  -3 -20   3   123.25   116.24     5.37 o
      3554    1  -3  22   3   123.25   116.24     5.37 o
      3555    2  -2 -20   3    79.23    85.81     4.00 o
      3555    1  -2  22   3    79.23    85.81     4.00 o
      3556    2  -1 -20   3    51.63    50.21     4.80 o
      3556    1  -1  22   3    51.63    50.21     4.80 o
      3557    2   0 -20   3   382.66   419.22     6.19 o
      3557    1   0  22   3   382.66   419.22     6.19 o
      3558    2   1 -20   3   108.34   126.90     4.84 o
      3558    1   1  22   3   108.34   126.90     4.84 o
      3559    2   2 -20   3   110.96   135.03     6.51 o
      3559    1   2  22   3   110.96   135.03     6.51 o
      3560    2   3 -20   3    12.37    18.30     5.35 o
      3560    1   3  22   3    12.37    18.30     5.35 o
      3561    2   5 -20   3    26.11    23.91     7.97 o
      3561    1   5  22   3    26.11    23.91     7.97 o
      3562    2  -4 -21   3   136.89   133.24     5.82 o
      3562    1  -4  23   3   136.89   133.24     5.82 o
      3563    2  -3 -21   3    97.08   105.14     4.62 o
      3563    1  -3  23   3    97.08   105.14     4.62 o
      3564    2  -2 -21   3   636.22   609.90    14.73 o
      3564    1  -2  23   3   636.22   609.90    14.73 o
      3565    2  -1 -21   3    47.87    53.18     5.18 o
      3565    1  -1  23   3    47.87    53.18     5.18 o
      3566    2   0 -21   3    37.77    40.23     4.62 o
      3566    1   0  23   3    37.77    40.23     4.62 o
      3567    2   1 -21   3   419.51   478.15     9.40 o
      3567    1   1  23   3   419.51   478.15     9.40 o
      3568    2   2 -21   3    77.06    83.88     7.00 o
      3568    1   2  23   3    77.06    83.88     7.00 o
      3569    2   3 -21   3    43.49    34.52     6.11 o
      3569    1   3  23   3    43.49    34.52     6.11 o
      3570    2  -3 -22   3     5.14     0.04     3.33 <
      3570    1  -3  24   3     5.14     0.04     3.33 <
      3571    2  -2 -22   3   315.32   330.57     6.56 o
      3571    1  -2  24   3   315.32   330.57     6.56 o
      3572    2  -1 -22   3   397.47   421.24    12.28 o
      3572    1  -1  24   3   397.47   421.24    12.28 o
      3573    2   0 -22   3    29.62    18.97     6.52 <
      3573    1   0  24   3    29.62    18.97     6.52 <
      3574    2   1 -22   3   142.01   150.77     8.26 o
      3574    1   1  24   3   142.01   150.77     8.26 o
      3575    2   2 -22   3    98.53    85.95     6.50 o
      3575    1   2  24   3    98.53    85.95     6.50 o
      3576    2   3 -22   3   146.50   153.33     8.01 o
      3576    1   3  24   3   146.50   153.33     8.01 o
      3577    2  -2 -23   3   128.71   133.06     8.84 o
      3577    1  -2  25   3   128.71   133.06     8.84 o
      3578    2  -1 -23   3    50.96    25.76     7.21 o
      3578    1  -1  25   3    50.96    25.76     7.21 o
      3579    2   0 -23   3   132.28   126.09     8.67 o
      3579    1   0  25   3   132.28   126.09     8.67 o
      3580    2   1 -23   3    47.10    42.75     7.35 o
      3580    1   1  25   3    47.10    42.75     7.35 o
      3581    2   2 -23   3   193.71   192.12     8.05 o
      3581    1   2  25   3   193.71   192.12     8.05 o
      3582    2  -2  25   4     9.05   -13.44     7.74 <
      3582    1  -2 -22   4     9.05   -13.44     7.74 <
      3583    2  -1  25   4    47.72    48.14     6.51 o
      3583    1  -1 -22   4    47.72    48.14     6.51 o
      3584    2   0  25   4   138.21   135.53     7.93 o
      3584    1   0 -22   4   138.21   135.53     7.93 o
      3585    2   1  25   4    29.85    19.15     6.70 <
      3585    1   1 -22   4    29.85    19.15     6.70 <
      3586    2   2  25   4    67.11    51.20     7.10 o
      3586    1   2 -22   4    67.11    51.20     7.10 o
      3587    2  -3  24   4    33.30    23.96    11.11 <
      3587    1  -3 -21   4    33.30    23.96    11.11 <
      3588    2  -2  24   4    52.92    34.97     8.44 o
      3588    1  -2 -21   4    52.92    34.97     8.44 o
      3589    2  -1  24   4    22.28    21.80     5.85 o
      3589    1  -1 -21   4    22.28    21.80     5.85 o
      3590    2   0  24   4    83.88    82.04     6.80 o
      3590    1   0 -21   4    83.88    82.04     6.80 o
      3591    2   1  24   4   147.26   144.92     7.93 o
      3591    1   1 -21   4   147.26   144.92     7.93 o
      3592    2   2  24   4     8.28     5.21     5.94 <
      3592    1   2 -21   4     8.28     5.21     5.94 <
      3593    2   3  24   4    74.69    63.43     7.22 o
      3593    1   3 -21   4    74.69    63.43     7.22 o
      3594    2   4  24   4    21.51     9.39     6.22 <
      3594    1   4 -21   4    21.51     9.39     6.22 <
      3595    2  -4  23   4    41.93    26.39    10.90 <
      3595    1  -4 -20   4    41.93    26.39    10.90 <
      3596    2  -3  23   4    16.78    11.10    10.27 <
      3596    1  -3 -20   4    16.78    11.10    10.27 <
      3597    2  -2  23   4    30.67    25.26     7.46 o
      3597    1  -2 -20   4    30.67    25.26     7.46 o
      3598    2  -1  23   4    20.91    14.70     5.40 <
      3598    1  -1 -20   4    20.91    14.70     5.40 <
      3599    2   0  23   4    28.37    33.71     5.55 o
      3599    1   0 -20   4    28.37    33.71     5.55 o
      3600    2   1  23   4     6.84    14.07     5.58 <
      3600    1   1 -20   4     6.84    14.07     5.58 <
      3601    2   2  23   4    17.86    16.14     5.77 <
      3601    1   2 -20   4    17.86    16.14     5.77 <
      3602    2   3  23   4   167.50   177.20     7.53 o
      3602    1   3 -20   4   167.50   177.20     7.53 o
      3603    2   4  23   4    72.80    77.00     6.45 o
      3603    1   4 -20   4    72.80    77.00     6.45 o
      3604    2   5  23   4    49.90    46.17     6.36 o
      3604    1   5 -20   4    49.90    46.17     6.36 o
      3605    2  -5  22   4   132.45   171.40    11.15 o
      3605    1  -5 -19   4   132.45   171.40    11.15 o
      3606    2  -4  22   4    30.88    48.41    10.35 o
      3606    1  -4 -19   4    30.88    48.41    10.35 o
      3607    2  -3  22   4     0.74     8.90     5.37 <
      3607    1  -3 -19   4     0.74     8.90     5.37 <
      3608    2  -2  22   4     4.39     3.73     4.86 <
      3608    1  -2 -19   4     4.39     3.73     4.86 <
      3609    2  -1  22   4    11.64     2.20     4.97 <
      3609    1  -1 -19   4    11.64     2.20     4.97 <
      3610    2   0  22   4    22.62    18.03     5.17 o
      3610    1   0 -19   4    22.62    18.03     5.17 o
      3611    2   1  22   4    15.23    14.70     5.26 <
      3611    1   1 -19   4    15.23    14.70     5.26 <
      3612    2   2  22   4    23.58    26.21     5.45 o
      3612    1   2 -19   4    23.58    26.21     5.45 o
      3613    2   3  22   4    49.01    51.92     5.78 o
      3613    1   3 -19   4    49.01    51.92     5.78 o
      3614    2   4  22   4   148.51   165.29     6.60 o
      3614    1   4 -19   4   148.51   165.29     6.60 o
      3615    2   5  22   4    72.14    80.73     6.17 o
      3615    1   5 -19   4    72.14    80.73     6.17 o
      3616    2   6  22   4    46.58    38.79     7.39 o
      3616    1   6 -19   4    46.58    38.79     7.39 o
      3617    2  -6  21   4    33.60    47.69     9.38 o
      3617    1  -6 -18   4    33.60    47.69     9.38 o
      3618    2  -5  21   4    16.24    13.08     8.51 <
      3618    1  -5 -18   4    16.24    13.08     8.51 <
      3619    2  -4  21   4     9.50     8.81     5.71 <
      3619    1  -4 -18   4     9.50     8.81     5.71 <
      3620    2  -3  21   4    31.13    31.83     4.03 o
      3620    1  -3 -18   4    31.13    31.83     4.03 o
      3621    2  -2  21   4    26.66    33.98     4.05 o
      3621    1  -2 -18   4    26.66    33.98     4.05 o
      3622    2  -1  21   4    54.57    53.90     4.51 o
      3622    1  -1 -18   4    54.57    53.90     4.51 o
      3623    2   0  21   4    11.69    10.20     3.97 <
      3623    1   0 -18   4    11.69    10.20     3.97 <
      3624    2   1  21   4    39.84    36.99     5.22 o
      3624    1   1 -18   4    39.84    36.99     5.22 o
      3625    2   2  21   4   395.75   409.24     9.50 o
      3625    1   2 -18   4   395.75   409.24     9.50 o
      3626    2   3  21   4   137.82   160.52     5.70 o
      3626    1   3 -18   4   137.82   160.52     5.70 o
      3627    2   4  21   4   160.60   155.67     6.33 o
      3627    1   4 -18   4   160.60   155.67     6.33 o
      3628    2   5  21   4     7.39    16.72     5.25 o
      3628    1   5 -18   4     7.39    16.72     5.25 o
      3629    2   6  21   4    32.84    28.72     6.92 o
      3629    1   6 -18   4    32.84    28.72     6.92 o
      3630    2  -6  20   4    70.43    74.98     7.03 o
      3630    1  -6 -17   4    70.43    74.98     7.03 o
      3631    2  -5  20   4     5.19     5.44     7.78 <
      3631    1  -5 -17   4     5.19     5.44     7.78 <
      3632    2  -4  20   4    97.36   102.40     5.30 o
      3632    1  -4 -17   4    97.36   102.40     5.30 o
      3633    2  -3  20   4     1.96     3.33     3.05 <
      3633    1  -3 -17   4     1.96     3.33     3.05 <
      3634    2  -2  20   4   140.97   141.96     5.10 o
      3634    1  -2 -17   4   140.97   141.96     5.10 o
      3635    2  -1  20   4     1.59     4.72     4.08 <
      3635    1  -1 -17   4     1.59     4.72     4.08 <
      3636    2   0  20   4    14.50    13.13     3.70 o
      3636    1   0 -17   4    14.50    13.13     3.70 o
      3637    2   1  20   4    85.00    90.40     5.27 o
      3637    1   1 -17   4    85.00    90.40     5.27 o
      3638    2   2  20   4   160.66   154.50     6.82 o
      3638    1   2 -17   4   160.66   154.50     6.82 o
      3639    2   3  20   4    45.14    41.45     5.11 o
      3639    1   3 -17   4    45.14    41.45     5.11 o
      3640    2   4  20   4   122.99   123.35     5.42 o
      3640    1   4 -17   4   122.99   123.35     5.42 o
      3641    2   5  20   4    36.33    35.06     5.19 o
      3641    1   5 -17   4    36.33    35.06     5.19 o
      3642    2   6  20   4    13.19     4.00     6.27 <
      3642    1   6 -17   4    13.19     4.00     6.27 <
      3643    2   7  20   4    50.82    51.06     7.37 o
      3643    1   7 -17   4    50.82    51.06     7.37 o
      3644    2  -7  19   4    11.31     5.66     5.59 <
      3644    1  -7 -16   4    11.31     5.66     5.59 <
      3645    2  -6  19   4     2.64     5.53     4.94 <
      3645    1  -6 -16   4     2.64     5.53     4.94 <
      3646    2  -5  19   4    54.57    63.02     5.68 o
      3646    1  -5 -16   4    54.57    63.02     5.68 o
      3647    2  -4  19   4     6.73     9.71     3.49 <
      3647    1  -4 -16   4     6.73     9.71     3.49 <
      3648    2  -3  19   4     7.53     6.97     2.84 <
      3648    1  -3 -16   4     7.53     6.97     2.84 <
      3649    2  -2  19   4   122.17   118.76     4.32 o
      3649    1  -2 -16   4   122.17   118.76     4.32 o
      3650    2  -1  19   4     7.68     8.14     3.37 <
      3650    1  -1 -16   4     7.68     8.14     3.37 <
      3651    2   0  19   4    20.37    19.64     4.10 o
      3651    1   0 -16   4    20.37    19.64     4.10 o
      3652    2   1  19   4    23.97    23.91     4.32 o
      3652    1   1 -16   4    23.97    23.91     4.32 o
      3653    2   2  19   4   189.21   175.76     7.32 o
      3653    1   2 -16   4   189.21   175.76     7.32 o
      3654    2   3  19   4   232.83   245.97     5.22 o
      3654    1   3 -16   4   232.83   245.97     5.22 o
      3655    2   4  19   4   256.85   248.63     7.44 o
      3655    1   4 -16   4   256.85   248.63     7.44 o
      3656    2   5  19   4    30.36    22.12     4.91 o
      3656    1   5 -16   4    30.36    22.12     4.91 o
      3657    2   6  19   4    88.89    89.59     6.04 o
      3657    1   6 -16   4    88.89    89.59     6.04 o
      3658    2   7  19   4     5.94     6.83     5.30 <
      3658    1   7 -16   4     5.94     6.83     5.30 <
      3659    2  -7  18   4     5.22     7.87     6.74 <
      3659    1  -7 -15   4     5.22     7.87     6.74 <
      3660    2  -6  18   4    33.75    40.01     5.24 o
      3660    1  -6 -15   4    33.75    40.01     5.24 o
      3661    2  -5  18   4   109.02   111.35     4.63 o
      3661    1  -5 -15   4   109.02   111.35     4.63 o
      3662    2  -4  18   4    28.05    20.41     3.15 o
      3662    1  -4 -15   4    28.05    20.41     3.15 o
      3663    2  -3  18   4     7.65    13.62     2.68 o
      3663    1  -3 -15   4     7.65    13.62     2.68 o
      3664    2  -2  18   4     7.98     3.42     2.76 <
      3664    1  -2 -15   4     7.98     3.42     2.76 <
      3665    2  -1  18   4   106.36   102.49     4.53 o
      3665    1  -1 -15   4   106.36   102.49     4.53 o
      3666    2   0  18   4     0.54     1.48     3.69 <
      3666    1   0 -15   4     0.54     1.48     3.69 <
      3667    2   1  18   4    30.03    33.08     3.99 o
      3667    1   1 -15   4    30.03    33.08     3.99 o
      3668    2   2  18   4   212.01   183.76     8.25 o
      3668    1   2 -15   4   212.01   183.76     8.25 o
      3669    2   3  18   4   582.09   570.66    12.08 o
      3669    1   3 -15   4   582.09   570.66    12.08 o
      3670    2   4  18   4   345.57   326.71     8.70 o
      3670    1   4 -15   4   345.57   326.71     8.70 o
      3671    2   5  18   4    57.31    61.85     4.35 o
      3671    1   5 -15   4    57.31    61.85     4.35 o
      3672    2   6  18   4    21.88    10.65     4.98 <
      3672    1   6 -15   4    21.88    10.65     4.98 <
      3673    2   7  18   4    36.89    28.27     5.56 o
      3673    1   7 -15   4    36.89    28.27     5.56 o
      3674    2   8  18   4     7.51     2.47     7.11 <
      3674    1   8 -15   4     7.51     2.47     7.11 <
      3675    2  -8  17   4    16.35     5.44     5.75 <
      3675    1  -8 -14   4    16.35     5.44     5.75 <
      3676    2  -7  17   4    34.14    38.93     5.41 o
      3676    1  -7 -14   4    34.14    38.93     5.41 o
      3677    2  -6  17   4    15.19    17.58     4.70 o
      3677    1  -6 -14   4    15.19    17.58     4.70 o
      3678    2  -5  17   4    62.51    68.33     3.81 o
      3678    1  -5 -14   4    62.51    68.33     3.81 o
      3679    2  -4  17   4     7.89     5.66     2.71 <
      3679    1  -4 -14   4     7.89     5.66     2.71 <
      3680    2  -3  17   4    94.86    88.24     3.85 o
      3680    1  -3 -14   4    94.86    88.24     3.85 o
      3681    2  -2  17   4    93.36    81.05     4.05 o
      3681    1  -2 -14   4    93.36    81.05     4.05 o
      3682    2  -1  17   4    66.72    61.00     3.37 o
      3682    1  -1 -14   4    66.72    61.00     3.37 o
      3683    2   0  17   4    70.41    66.39     4.46 o
      3683    1   0 -14   4    70.41    66.39     4.46 o
      3684    2   1  17   4   161.68   150.63     6.31 o
      3684    1   1 -14   4   161.68   150.63     6.31 o
      3685    2   2  17   4   967.10   931.89    22.19 o
      3685    1   2 -14   4   967.10   931.89    22.19 o
      3686    2   3  17   4  1880.47  1902.84    21.45 o
      3686    1   3 -14   4  1880.47  1902.84    21.45 o
      3687    2   4  17   4   150.75   141.28     5.10 o
      3687    1   4 -14   4   150.75   141.28     5.10 o
      3688    2   5  17   4   264.33   260.13     7.04 o
      3688    1   5 -14   4   264.33   260.13     7.04 o
      3689    2   6  17   4    38.06    32.50     4.95 o
      3689    1   6 -14   4    38.06    32.50     4.95 o
      3690    2   7  17   4    11.34     8.27     4.96 <
      3690    1   7 -14   4    11.34     8.27     4.96 <
      3691    2   8  17   4    45.26    41.09     7.70 o
      3691    1   8 -14   4    45.26    41.09     7.70 o
      3692    2  -8  16   4    74.69    72.06     6.59 o
      3692    1  -8 -13   4    74.69    72.06     6.59 o
      3693    2  -7  16   4   227.12   235.59     7.48 o
      3693    1  -7 -13   4   227.12   235.59     7.48 o
      3694    2  -6  16   4    15.78    11.96     4.57 <
      3694    1  -6 -13   4    15.78    11.96     4.57 <
      3695    2  -5  16   4    16.78    12.59     3.41 o
      3695    1  -5 -13   4    16.78    12.59     3.41 o
      3696    2  -4  16   4     5.65     4.50     2.61 <
      3696    1  -4 -13   4     5.65     4.50     2.61 <
      3697    2  -3  16   4   164.09   147.13     5.07 o
      3697    1  -3 -13   4   164.09   147.13     5.07 o
      3698    2  -2  16   4     6.01     4.18     2.44 <
      3698    1  -2 -13   4     6.01     4.18     2.44 <
      3699    2  -1  16   4    91.72    94.67     3.12 o
      3699    1  -1 -13   4    91.72    94.67     3.12 o
      3700    2   0  16   4    49.84    44.41     3.29 o
      3700    1   0 -13   4    49.84    44.41     3.29 o
      3701    2   1  16   4   599.63   559.33    15.86 o
      3701    1   1 -13   4   599.63   559.33    15.86 o
      3702    2   2  16   4   244.84   223.68     6.92 o
      3702    1   2 -13   4   244.84   223.68     6.92 o
      3703    2   3  16   4  1659.50  1610.34    29.51 o
      3703    1   3 -13   4  1659.50  1610.34    29.51 o
      3704    2   4  16   4   536.48   512.27    11.62 o
      3704    1   4 -13   4   536.48   512.27    11.62 o
      3705    2   5  16   4   138.88   137.69     5.11 o
      3705    1   5 -13   4   138.88   137.69     5.11 o
      3706    2   6  16   4    95.45    86.31     5.79 o
      3706    1   6 -13   4    95.45    86.31     5.79 o
      3707    2   7  16   4   270.38   259.37     8.91 o
      3707    1   7 -13   4   270.38   259.37     8.91 o
      3708    2   8  16   4    11.20    16.54     7.08 <
      3708    1   8 -13   4    11.20    16.54     7.08 <
      3709    2   9  16   4    64.96   102.94    13.52 o
      3709    1   9 -13   4    64.96   102.94    13.52 o
      3710    2  -8  15   4   401.39   408.38    10.57 o
      3710    1  -8 -12   4   401.39   408.38    10.57 o
      3711    2  -7  15   4   134.48   161.51     5.25 o
      3711    1  -7 -12   4   134.48   161.51     5.25 o
      3712    2  -6  15   4    61.56    63.16     4.08 o
      3712    1  -6 -12   4    61.56    63.16     4.08 o
      3713    2  -5  15   4    16.36    16.36     2.92 o
      3713    1  -5 -12   4    16.36    16.36     2.92 o
      3714    2  -4  15   4    15.61    13.80     2.59 o
      3714    1  -4 -12   4    15.61    13.80     2.59 o
      3715    2  -3  15   4     7.24    -0.76     2.13 <
      3715    1  -3 -12   4     7.24    -0.76     2.13 <
      3716    2  -2  15   4    92.58    84.60     3.33 o
      3716    1  -2 -12   4    92.58    84.60     3.33 o
      3717    2  -1  15   4     2.95     1.03     2.21 <
      3717    1  -1 -12   4     2.95     1.03     2.21 <
      3718    2   0  15   4   227.12   214.01     6.25 o
      3718    1   0 -12   4   227.12   214.01     6.25 o
      3719    2   1  15   4  1710.18  1660.60    30.14 o
      3719    1   1 -12   4  1710.18  1660.60    30.14 o
      3720    2   2  15   4   495.51   486.87     9.07 o
      3720    1   2 -12   4   495.51   486.87     9.07 o
      3721    2   3  15   4  1499.60  1505.83    19.42 o
      3721    1   3 -12   4  1499.60  1505.83    19.42 o
      3722    2   4  15   4  1289.83  1253.97    22.95 o
      3722    1   4 -12   4  1289.83  1253.97    22.95 o
      3723    2   5  15   4   566.91   571.38     9.92 o
      3723    1   5 -12   4   566.91   571.38     9.92 o
      3724    2   6  15   4    70.69    69.85     5.06 o
      3724    1   6 -12   4    70.69    69.85     5.06 o
      3725    2   7  15   4   237.07   229.66     8.21 o
      3725    1   7 -12   4   237.07   229.66     8.21 o
      3726    2   8  15   4    59.50    64.60     7.63 o
      3726    1   8 -12   4    59.50    64.60     7.63 o
      3727    2   9  15   4     7.17     4.41     7.29 <
      3727    1   9 -12   4     7.17     4.41     7.29 <
      3728    2  -9  14   4    75.94    80.60     6.66 o
      3728    1  -9 -11   4    75.94    80.60     6.66 o
      3729    2  -8  14   4   260.15   248.04     9.36 o
      3729    1  -8 -11   4   260.15   248.04     9.36 o
      3730    2  -7  14   4    61.66    71.38     5.14 o
      3730    1  -7 -11   4    61.66    71.38     5.14 o
      3731    2  -6  14   4   257.48   266.11     5.57 o
      3731    1  -6 -11   4   257.48   266.11     5.57 o
      3732    2  -5  14   4    72.02    72.73     3.29 o
      3732    1  -5 -11   4    72.02    72.73     3.29 o
      3733    2  -4  14   4     3.82     3.28     2.61 <
      3733    1  -4 -11   4     3.82     3.28     2.61 <
      3734    2  -3  14   4    49.20    39.38     2.70 o
      3734    1  -3 -11   4    49.20    39.38     2.70 o
      3735    2  -2  14   4     8.28     2.47     1.92 <
      3735    1  -2 -11   4     8.28     2.47     1.92 <
      3736    2  -1  14   4   122.76   119.84     3.49 o
      3736    1  -1 -11   4   122.76   119.84     3.49 o
      3737    2   0  14   4    30.61    29.26     2.64 o
      3737    1   0 -11   4    30.61    29.26     2.64 o
      3738    2   1  14   4  3389.59  3357.47    45.54 o
      3738    1   1 -11   4  3389.59  3357.47    45.54 o
      3739    2   2  14   4   199.54   178.82     5.60 o
      3739    1   2 -11   4   199.54   178.82     5.60 o
      3740    2   3  14   4   379.33   353.50     9.16 o
      3740    1   3 -11   4   379.33   353.50     9.16 o
      3741    2   4  14   4   167.29   170.68     4.03 o
      3741    1   4 -11   4   167.29   170.68     4.03 o
      3742    2   5  14   4  1211.82  1200.83    20.49 o
      3742    1   5 -11   4  1211.82  1200.83    20.49 o
      3743    2   6  14   4   522.86   494.73    13.76 o
      3743    1   6 -11   4   522.86   494.73    13.76 o
      3744    2   7  14   4    83.24    79.16     5.63 o
      3744    1   7 -11   4    83.24    79.16     5.63 o
      3745    2   8  14   4    58.28    70.53     7.10 o
      3745    1   8 -11   4    58.28    70.53     7.10 o
      3746    2   9  14   4    26.35    15.96     7.48 <
      3746    1   9 -11   4    26.35    15.96     7.48 <
      3747    2  -9  13   4    18.07    16.14     5.68 <
      3747    1  -9 -10   4    18.07    16.14     5.68 <
      3748    2  -8  13   4    10.97    25.67     5.12 o
      3748    1  -8 -10   4    10.97    25.67     5.12 o
      3749    2  -7  13   4     1.96     8.90     3.75 <
      3749    1  -7 -10   4     1.96     8.90     3.75 <
      3750    2  -6  13   4    51.22    54.53     3.71 o
      3750    1  -6 -10   4    51.22    54.53     3.71 o
      3751    2  -5  13   4    32.73    30.03     2.90 o
      3751    1  -5 -10   4    32.73    30.03     2.90 o
      3752    2  -4  13   4     7.78     9.13     2.51 o
      3752    1  -4 -10   4     7.78     9.13     2.51 o
      3753    2  -3  13   4    95.22    97.72     2.81 o
      3753    1  -3 -10   4    95.22    97.72     2.81 o
      3754    2  -2  13   4    12.41     5.98     1.82 o
      3754    1  -2 -10   4    12.41     5.98     1.82 o
      3755    2  -1  13   4    31.82    22.93     2.08 o
      3755    1  -1 -10   4    31.82    22.93     2.08 o
      3756    2   0  13   4   620.23   632.42     5.69 o
      3756    1   0 -10   4   620.23   632.42     5.69 o
      3757    2   1  13   4  1405.02  1289.75    31.39 o
      3757    1   1 -10   4  1405.02  1289.75    31.39 o
      3758    2   2  13   4    41.26    34.25     2.11 o
      3758    1   2 -10   4    41.26    34.25     2.11 o
      3759    2   3  13   4    53.59    41.31     2.78 o
      3759    1   3 -10   4    53.59    41.31     2.78 o
      3760    2   4  13   4   190.14   182.73     4.60 o
      3760    1   4 -10   4   190.14   182.73     4.60 o
      3761    2   5  13   4  1796.09  1817.52    23.58 o
      3761    1   5 -10   4  1796.09  1817.52    23.58 o
      3762    2   6  13   4   272.68   276.18     7.33 o
      3762    1   6 -10   4   272.68   276.18     7.33 o
      3763    2   7  13   4    51.01    55.69     4.91 o
      3763    1   7 -10   4    51.01    55.69     4.91 o
      3764    2   8  13   4    91.14    99.88     7.60 o
      3764    1   8 -10   4    91.14    99.88     7.60 o
      3765    2   9  13   4    11.23    -3.46     6.98 <
      3765    1   9 -10   4    11.23    -3.46     6.98 <
      3766    2  -9  12   4    36.74    45.09     5.88 o
      3766    1  -9  -9   4    36.74    45.09     5.88 o
      3767    2  -8  12   4   112.22   119.89     6.04 o
      3767    1  -8  -9   4   112.22   119.89     6.04 o
      3768    2  -7  12   4     0.57     1.35     3.46 <
      3768    1  -7  -9   4     0.57     1.35     3.46 <
      3769    2  -6  12   4    19.05    17.62     3.43 o
      3769    1  -6  -9   4    19.05    17.62     3.43 o
      3770    2  -5  12   4    10.84     8.00     2.54 o
      3770    1  -5  -9   4    10.84     8.00     2.54 o
      3771    2  -4  12   4    25.08    21.26     2.60 o
      3771    1  -4  -9   4    25.08    21.26     2.60 o
      3772    2  -3  12   4    56.24    56.32     2.24 o
      3772    1  -3  -9   4    56.24    56.32     2.24 o
      3773    2  -2  12   4    83.35    79.88     2.57 o
      3773    1  -2  -9   4    83.35    79.88     2.57 o
      3774    2  -1  12   4    18.14    15.60     1.59 o
      3774    1  -1  -9   4    18.14    15.60     1.59 o
      3775    2   0  12   4   189.95   170.68     5.07 o
      3775    1   0  -9   4   189.95   170.68     5.07 o
      3776    2   1  12   4   827.98   794.43    15.20 o
      3776    1   1  -9   4   827.98   794.43    15.20 o
      3777    2   2  12   4   269.30   267.82     4.11 o
      3777    1   2  -9   4   269.30   267.82     4.11 o
      3778    2   3  12   4   139.56   131.48     3.74 o
      3778    1   3  -9   4   139.56   131.48     3.74 o
      3779    2   4  12   4    42.90    37.85     2.78 o
      3779    1   4  -9   4    42.90    37.85     2.78 o
      3780    2   5  12   4  1956.95  2037.60    11.46 o
      3780    1   5  -9   4  1956.95  2037.60    11.46 o
      3781    2   6  12   4   369.11   399.17     3.05 o
      3781    1   6  -9   4   369.11   399.17     3.05 o
      3782    2   7  12   4    70.94    65.45     4.47 o
      3782    1   7  -9   4    70.94    65.45     4.47 o
      3783    2   8  12   4    43.19    28.05     6.57 o
      3783    1   8  -9   4    43.19    28.05     6.57 o
      3784    2   9  12   4     1.79   -10.97     6.62 <
      3784    1   9  -9   4     1.79   -10.97     6.62 <
      3785    2  10  12   4     7.49     0.76     7.51 <
      3785    1  10  -9   4     7.49     0.76     7.51 <
      3786    2  -9  11   4    75.02    71.34     6.13 o
      3786    1  -9  -8   4    75.02    71.34     6.13 o
      3787    2  -8  11   4   425.16   433.56     8.17 o
      3787    1  -8  -8   4   425.16   433.56     8.17 o
      3788    2  -7  11   4   109.86   127.57     3.64 o
      3788    1  -7  -8   4   109.86   127.57     3.64 o
      3789    2  -6  11   4    11.32    21.58     3.38 o
      3789    1  -6  -8   4    11.32    21.58     3.38 o
      3790    2  -5  11   4     5.86     4.36     2.70 <
      3790    1  -5  -8   4     5.86     4.36     2.70 <
      3791    2  -4  11   4    44.60    42.12     2.88 o
      3791    1  -4  -8   4    44.60    42.12     2.88 o
      3792    2  -3  11   4    69.45    78.08     2.10 o
      3792    1  -3  -8   4    69.45    78.08     2.10 o
      3793    2  -2  11   4    10.05     7.10     1.52 o
      3793    1  -2  -8   4    10.05     7.10     1.52 o
      3794    2  -1  11   4   125.25   125.95     2.48 o
      3794    1  -1  -8   4   125.25   125.95     2.48 o
      3795    2   0  11   4    83.53    74.44     2.48 o
      3795    1   0  -8   4    83.53    74.44     2.48 o
      3796    2   1  11   4   656.97   698.36    41.06 o
      3796    1   1  -8   4   656.97   698.36    41.06 o
      3797    2   2  11   4   581.47   573.53     7.92 o
      3797    1   2  -8   4   581.47   573.53     7.92 o
      3798    2   3  11   4   104.88    92.02     3.54 o
      3798    1   3  -8   4   104.88    92.02     3.54 o
      3799    2   4  11   4    24.97    25.17     2.56 o
      3799    1   4  -8   4    24.97    25.17     2.56 o
      3800    2   5  11   4  1488.36  1555.54    93.01 o
      3800    1   5  -8   4  1488.36  1555.54    93.01 o
      3801    2   6  11   4   735.09   758.33     8.64 o
      3801    1   6  -8   4   735.09   758.33     8.64 o
      3802    2   7  11   4   143.33   141.69     5.98 o
      3802    1   7  -8   4   143.33   141.69     5.98 o
      3803    2   8  11   4    44.17    39.06     6.55 o
      3803    1   8  -8   4    44.17    39.06     6.55 o
      3804    2   9  11   4     2.08    -9.17     6.50 <
      3804    1   9  -8   4     2.08    -9.17     6.50 <
      3805    2  10  11   4    50.67    54.03     7.81 o
      3805    1  10  -8   4    50.67    54.03     7.81 o
      3806    2 -10  10   4    91.54   103.34     6.46 o
      3806    1 -10  -7   4    91.54   103.34     6.46 o
      3807    2  -9  10   4    12.90    17.17     5.23 o
      3807    1  -9  -7   4    12.90    17.17     5.23 o
      3808    2  -8  10   4   235.58   234.15     6.68 o
      3808    1  -8  -7   4   235.58   234.15     6.68 o
      3809    2  -7  10   4   114.40   126.40     4.85 o
      3809    1  -7  -7   4   114.40   126.40     4.85 o
      3810    2  -6  10   4   266.52   253.08     7.20 o
      3810    1  -6  -7   4   266.52   253.08     7.20 o
      3811    2  -5  10   4    53.64    49.67     3.21 o
      3811    1  -5  -7   4    53.64    49.67     3.21 o
      3812    2  -4  10   4   160.53   164.39     4.19 o
      3812    1  -4  -7   4   160.53   164.39     4.19 o
      3813    2  -3  10   4    91.34    98.40     1.88 o
      3813    1  -3  -7   4    91.34    98.40     1.88 o
      3814    2  -2  10   4    12.98     8.81     1.77 o
      3814    1  -2  -7   4    12.98     8.81     1.77 o
      3815    2  -1  10   4    84.54    89.81     1.80 o
      3815    1  -1  -7   4    84.54    89.81     1.80 o
      3816    2   0  10   4    47.02    44.41     1.70 o
      3816    1   0  -7   4    47.02    44.41     1.70 o
      3817    2   1  10   4   295.80   301.76     2.73 o
      3817    1   1  -7   4   295.80   301.76     2.73 o
      3818    2   2  10   4    99.74    89.23     3.25 o
      3818    1   2  -7   4    99.74    89.23     3.25 o
      3819    2   3  10   4   361.70   334.44     8.55 o
      3819    1   3  -7   4   361.70   334.44     8.55 o
      3820    2   4  10   4   643.28   656.60     6.76 o
      3820    1   4  -7   4   643.28   656.60     6.76 o
      3821    2   5  10   4   638.10   701.42    40.81 o
      3821    1   5  -7   4   638.10   701.42    40.81 o
      3822    2   6  10   4   263.60   243.91     7.47 o
      3822    1   6  -7   4   263.60   243.91     7.47 o
      3823    2   7  10   4    15.71    24.50     3.47 o
      3823    1   7  -7   4    15.71    24.50     3.47 o
      3824    2   8  10   4    36.98    36.41     4.69 o
      3824    1   8  -7   4    36.98    36.41     4.69 o
      3825    2   9  10   4     3.15    -1.30     6.38 <
      3825    1   9  -7   4     3.15    -1.30     6.38 <
      3826    2  10  10   4    82.19    85.41     8.28 o
      3826    1  10  -7   4    82.19    85.41     8.28 o
      3827    2 -10   9   4    54.87    46.97     6.35 o
      3827    1 -10  -6   4    54.87    46.97     6.35 o
      3828    2  -9   9   4    30.10    33.26     5.39 o
      3828    1  -9  -6   4    30.10    33.26     5.39 o
      3829    2  -8   9   4   534.30   532.59    10.46 o
      3829    1  -8  -6   4   534.30   532.59    10.46 o
      3830    2  -7   9   4   248.21   255.77     4.68 o
      3830    1  -7  -6   4   248.21   255.77     4.68 o
      3831    2  -6   9   4   241.44   240.09     5.14 o
      3831    1  -6  -6   4   241.44   240.09     5.14 o
      3832    2  -5   9   4    79.72    71.52     3.62 o
      3832    1  -5  -6   4    79.72    71.52     3.62 o
      3833    2  -4   9   4   173.31   170.73     5.89 o
      3833    1  -4  -6   4   173.31   170.73     5.89 o
      3834    2  -3   9   4    52.01    46.61     2.88 o
      3834    1  -3  -6   4    52.01    46.61     2.88 o
      3835    2  -2   9   4   208.67   224.17     2.61 o
      3835    1  -2  -6   4   208.67   224.17     2.61 o
      3836    2  -1   9   4   175.60   197.38    11.66 o
      3836    1  -1  -6   4   175.60   197.38    11.66 o
      3837    2   0   9   4    56.38    58.12     1.95 o
      3837    1   0  -6   4    56.38    58.12     1.95 o
      3838    2   1   9   4   161.06   185.56    11.01 o
      3838    1   1  -6   4   161.06   185.56    11.01 o
      3839    2   2   9   4   119.97   121.46     3.29 o
      3839    1   2  -6   4   119.97   121.46     3.29 o
      3840    2   3   9   4   371.70   398.72    23.77 o
      3840    1   3  -6   4   371.70   398.72    23.77 o
      3841    2   4   9   4   329.46   316.01     6.89 o
      3841    1   4  -6   4   329.46   316.01     6.89 o
      3842    2   5   9   4   848.01   919.35    53.81 o
      3842    1   5  -6   4   848.01   919.35    53.81 o
      3843    2   6   9   4   300.25   311.29     4.94 o
      3843    1   6  -6   4   300.25   311.29     4.94 o
      3844    2   7   9   4    53.09    71.56     2.61 o
      3844    1   7  -6   4    53.09    71.56     2.61 o
      3845    2   8   9   4    32.04    36.55     3.86 o
      3845    1   8  -6   4    32.04    36.55     3.86 o
      3846    2   9   9   4    29.23    22.61     5.11 o
      3846    1   9  -6   4    29.23    22.61     5.11 o
      3847    2  10   9   4   120.81   124.47     8.55 o
      3847    1  10  -6   4   120.81   124.47     8.55 o
      3848    2 -10   8   4    14.72     7.55     5.56 <
      3848    1 -10  -5   4    14.72     7.55     5.56 <
      3849    2  -9   8   4    23.53    31.56     4.28 o
      3849    1  -9  -5   4    23.53    31.56     4.28 o
      3850    2  -8   8   4   887.95   886.13    13.64 o
      3850    1  -8  -5   4   887.95   886.13    13.64 o
      3851    2  -7   8   4   616.18   640.87     5.05 o
      3851    1  -7  -5   4   616.18   640.87     5.05 o
      3852    2  -6   8   4   400.05   408.61     6.30 o
      3852    1  -6  -5   4   400.05   408.61     6.30 o
      3853    2  -5   8   4    36.82    41.89     2.89 o
      3853    1  -5  -5   4    36.82    41.89     2.89 o
      3854    2  -4   8   4   208.43   214.60     5.58 o
      3854    1  -4  -5   4   208.43   214.60     5.58 o
      3855    2  -1   8   4     8.23     6.20     2.80 <
      3855    1  -1  -5   4     8.23     6.20     2.80 <
      3856    2   0   8   4   167.92   177.33     2.79 o
      3856    1   0  -5   4   167.92   177.33     2.79 o
      3857    2   1   8   4    67.04    69.58     2.87 o
      3857    1   1  -5   4    67.04    69.58     2.87 o
      3858    2   2   8   4   345.20   345.09     6.71 o
      3858    1   2  -5   4   345.20   345.09     6.71 o
      3859    2   3   8   4    27.75    24.54     2.64 o
      3859    1   3  -5   4    27.75    24.54     2.64 o
      3860    2   4   8   4   596.78   608.15     6.32 o
      3860    1   4  -5   4   596.78   608.15     6.32 o
      3861    2   5   8   4   422.72   457.96    27.20 o
      3861    1   5  -5   4   422.72   457.96    27.20 o
      3862    2   6   8   4   187.91   199.23     2.90 o
      3862    1   6  -5   4   187.91   199.23     2.90 o
      3863    2   7   8   4   181.72   181.56     4.56 o
      3863    1   7  -5   4   181.72   181.56     4.56 o
      3864    2   8   8   4   107.18   116.60     4.19 o
      3864    1   8  -5   4   107.18   116.60     4.19 o
      3865    2   9   8   4    10.60     5.62     4.69 <
      3865    1   9  -5   4    10.60     5.62     4.69 <
      3866    2  10   8   4    74.24    69.85     7.78 o
      3866    1  10  -5   4    74.24    69.85     7.78 o
      3867    2 -10   7   4    41.26    48.32     5.80 o
      3867    1 -10  -4   4    41.26    48.32     5.80 o
      3868    2  -9   7   4    74.62    82.76     3.99 o
      3868    1  -9  -4   4    74.62    82.76     3.99 o
      3869    2  -8   7   4   274.24   280.54     5.43 o
      3869    1  -8  -4   4   274.24   280.54     5.43 o
      3870    2  -7   7   4   522.81   542.07     4.84 o
      3870    1  -7  -4   4   522.81   542.07     4.84 o
      3871    2  -6   7   4    50.64    47.65     2.87 o
      3871    1  -6  -4   4    50.64    47.65     2.87 o
      3872    2  -5   7   4   212.38   228.80     3.53 o
      3872    1  -5  -4   4   212.38   228.80     3.53 o
[truncated: 1,480,862 more chars]
